# Supplementary material for: Fingerprint Finder: Identifying Genomic Fingerprint Sites in Cotton Cohorts for Genetic Analysis and Breeding Advancement
Source: Genes (Basel). 2024 Mar 19;15(3):378. doi: 10.3390/genes15030378 (PMC10970022; doi:10.3390/genes15030378)
Supplement: Supplementary file 1 [file genes-15-00378-s001.zip › Supplementary Tables.xlsx]

## Sheet: Table S1
Chrom	Pos	Site_ID	Genomic annotation	Flanked genes
A03	923933	A03_923933_T_C	intergenic	CRI12_A03G0090(dist=4433),CRI12_A03G0091(dist=1897)
A03	18027654	A03_18027654_T_C	intergenic	CRI12_A03G1073(dist=19204),CRI12_A03G1074(dist=6998)
A03	18035448	A03_18035448_T_C	downstream	CRI12_A03G1074(dist=488)
A03	18038590	A03_18038590_T_C	intronic	CRI12_A03G1075
A03	18038652	A03_18038652_G_A	intronic	CRI12_A03G1075
A03	18038674	A03_18038674_A_G	intronic	CRI12_A03G1075
A03	18055948	A03_18055948_A_C	intergenic	CRI12_A03G1075(dist=17240),CRI12_A03G1076(dist=47857)
A03	42228800	A03_42228800_G_T	intergenic	CRI12_A03G1415(dist=151042),CRI12_A03G1416(dist=36266)
A03	42714616	A03_42714616_T_C	intergenic	CRI12_A03G1423(dist=2939),CRI12_A03G1424(dist=30782)
A03	42714631	A03_42714631_T_C	intergenic	CRI12_A03G1423(dist=2954),CRI12_A03G1424(dist=30767)
A03	58134343	A03_58134343_T_C	intergenic	CRI12_A03G1578(dist=453041),CRI12_A03G1579(dist=189679)
A03	58883506	A03_58883506_G_T	intergenic	CRI12_A03G1581(dist=68312),CRI12_A03G1582(dist=691387)
A03	76285208	A03_76285208_A_G	intergenic	CRI12_A03G1715(dist=109814),CRI12_A03G1716(dist=133842)
A03	76285938	A03_76285938_C_G	intergenic	CRI12_A03G1715(dist=110544),CRI12_A03G1716(dist=133112)
A03	76285945	A03_76285945_T_C	intergenic	CRI12_A03G1715(dist=110551),CRI12_A03G1716(dist=133105)
A03	76285966	A03_76285966_A_G	intergenic	CRI12_A03G1715(dist=110572),CRI12_A03G1716(dist=133084)
A03	76285996	A03_76285996_A_G	intergenic	CRI12_A03G1715(dist=110602),CRI12_A03G1716(dist=133054)
A03	76286307	A03_76286307_A_G	intergenic	CRI12_A03G1715(dist=110913),CRI12_A03G1716(dist=132743)
A03	76286321	A03_76286321_T_C	intergenic	CRI12_A03G1715(dist=110927),CRI12_A03G1716(dist=132729)
A03	76286343	A03_76286343_A_C	intergenic	CRI12_A03G1715(dist=110949),CRI12_A03G1716(dist=132707)
A03	76286344	A03_76286344_T_C	intergenic	CRI12_A03G1715(dist=110950),CRI12_A03G1716(dist=132706)
A03	76286347	A03_76286347_T_C	intergenic	CRI12_A03G1715(dist=110953),CRI12_A03G1716(dist=132703)
A03	79005437	A03_79005437_T_C	intergenic	CRI12_A03G1732(dist=398785),CRI12_A03G1733(dist=131343)
A03	83770469	A03_83770469_A_G	intergenic	CRI12_A03G1755(dist=145835),CRI12_A03G1756(dist=345054)
A03	84919498	A03_84919498_T_G	intergenic	CRI12_A03G1759(dist=121701),CRI12_A03G1760(dist=45554)
A03	84919502	A03_84919502_T_C	intergenic	CRI12_A03G1759(dist=121705),CRI12_A03G1760(dist=45550)
A03	84919511	A03_84919511_T_G	intergenic	CRI12_A03G1759(dist=121714),CRI12_A03G1760(dist=45541)
A03	90881745	A03_90881745_A_C	intergenic	CRI12_A03G1822(dist=566429),CRI12_A03G1823(dist=39684)
A03	101771848	A03_101771848_T_C	intergenic	CRI12_A03G2113(dist=10269),CRI12_A03G2114(dist=55629)
A03	103422088	A03_103422088_G_T	intergenic	CRI12_A03G2185(dist=8622),CRI12_A03G2186(dist=53352)
A03	103422126	A03_103422126_A_G	intergenic	CRI12_A03G2185(dist=8660),CRI12_A03G2186(dist=53314)
A03	103422170	A03_103422170_T_C	intergenic	CRI12_A03G2185(dist=8704),CRI12_A03G2186(dist=53270)
A03	103422390	A03_103422390_A_G	intergenic	CRI12_A03G2185(dist=8924),CRI12_A03G2186(dist=53050)
A03	103422391	A03_103422391_A_G	intergenic	CRI12_A03G2185(dist=8925),CRI12_A03G2186(dist=53049)
A03	103422396	A03_103422396_T_C	intergenic	CRI12_A03G2185(dist=8930),CRI12_A03G2186(dist=53044)
A03	103422400	A03_103422400_T_C	intergenic	CRI12_A03G2185(dist=8934),CRI12_A03G2186(dist=53040)
A03	103422415	A03_103422415_G_A	intergenic	CRI12_A03G2185(dist=8949),CRI12_A03G2186(dist=53025)
A03	103422416	A03_103422416_T_C	intergenic	CRI12_A03G2185(dist=8950),CRI12_A03G2186(dist=53024)
A03	103422427	A03_103422427_A_C	intergenic	CRI12_A03G2185(dist=8961),CRI12_A03G2186(dist=53013)
A03	105886509	A03_105886509_A_G	intergenic	CRI12_A03G2307(dist=25217),CRI12_A03G2308(dist=7067)
A03	109671933	A03_109671933_T_G	intronic	CRI12_A03G2545
A03	109672075	A03_109672075_T_C	intronic	CRI12_A03G2545
A03	110125420	A03_110125420_T_A	intergenic	CRI12_A03G2582(dist=12891),CRI12_A03G2583(dist=59830)
D11	3986515	D11_3986515_T_C	intergenic	CRI12_D11G0537(dist=6096),CRI12_D11G0538(dist=32412)
D11	13345301	D11_13345301_G_A	intergenic	CRI12_D11G1518(dist=10071),CRI12_D11G1519(dist=89102)
D11	21350517	D11_21350517_T_C	intergenic	CRI12_D11G2077(dist=27971),CRI12_D11G2078(dist=21388)
D11	25111608	D11_25111608_A_G	intergenic	CRI12_D11G2210(dist=40753),CRI12_D11G2211(dist=125069)
D11	37742651	D11_37742651_T_C	intergenic	CRI12_D11G2511(dist=59626),CRI12_D11G2512(dist=274199)
D11	38980204	D11_38980204_T_C	intergenic	CRI12_D11G2533(dist=124750),CRI12_D11G2534(dist=7934)
D11	51947563	D11_51947563_A_C	intergenic	CRI12_D11G2780(dist=21033),CRI12_D11G2781(dist=38280)
D11	52663204	D11_52663204_A_G	intergenic	CRI12_D11G2804(dist=86734),CRI12_D11G2805(dist=98703)
D11	52724796	D11_52724796_T_C	intergenic	CRI12_D11G2804(dist=148326),CRI12_D11G2805(dist=37111)
D11	62211827	D11_62211827_A_G	intronic	CRI12_D11G3293
D11	65065216	D11_65065216_A_G	intergenic	CRI12_D11G3416(dist=124417),CRI12_D11G3417(dist=91776)
D11	65907760	D11_65907760_T_C	intergenic	CRI12_D11G3471(dist=79424),CRI12_D11G3472(dist=30289)
D11	67119134	D11_67119134_C_T	intergenic	CRI12_D11G3517(dist=3772),CRI12_D11G3518(dist=104622)
D03	12452958	D03_12452958_C_T	intergenic	CRI12_D03G0742(dist=21074),CRI12_D03G0743(dist=8461)
D03	24664442	D03_24664442_A_T	intergenic	CRI12_D03G1102(dist=46015),CRI12_D03G1103(dist=12504)
D03	27686958	D03_27686958_T_C	intergenic	CRI12_D03G1118(dist=7260),CRI12_D03G1119(dist=193550)
D03	33387471	D03_33387471_A_G	intergenic	CRI12_D03G1224(dist=55905),CRI12_D03G1225(dist=113530)
D03	52242387	D03_52242387_T_C	intergenic	CRI12_D03G1766(dist=3099),CRI12_D03G1767(dist=5342)
A10	626859	A10_626859_C_T	intergenic	CRI12_A10G0078(dist=12549),CRI12_A10G0079(dist=15983)
A10	6022270	A10_6022270_A_G	intergenic	CRI12_A10G0625(dist=7814),CRI12_A10G0626(dist=6791)
A10	6049996	A10_6049996_T_G	intergenic	CRI12_A10G0626(dist=19001),CRI12_A10G0627(dist=22179)
A10	6050272	A10_6050272_T_G	intergenic	CRI12_A10G0626(dist=19277),CRI12_A10G0627(dist=21903)
A10	6050298	A10_6050298_T_C	intergenic	CRI12_A10G0626(dist=19303),CRI12_A10G0627(dist=21877)
A10	6050315	A10_6050315_T_C	intergenic	CRI12_A10G0626(dist=19320),CRI12_A10G0627(dist=21860)
A10	24472150	A10_24472150_A_G	intergenic	CRI12_A10G1245(dist=21868),CRI12_A10G1246(dist=300643)
A10	40660994	A10_40660994_A_G	intergenic	CRI12_A10G1347(dist=662612),CRI12_A10G1348(dist=321924)
A10	42310849	A10_42310849_A_G	intergenic	CRI12_A10G1349(dist=506746),CRI12_A10G1350(dist=57036)
A10	42313458	A10_42313458_T_C	intergenic	CRI12_A10G1349(dist=509355),CRI12_A10G1350(dist=54427)
A10	42313463	A10_42313463_A_T	intergenic	CRI12_A10G1349(dist=509360),CRI12_A10G1350(dist=54422)
A10	54075575	A10_54075575_A_G	intergenic	CRI12_A10G1381(dist=277446),CRI12_A10G1382(dist=475074)
A10	72036766	A10_72036766_A_T	intergenic	CRI12_A10G1514(dist=157289),CRI12_A10G1515(dist=54372)
A10	81282616	A10_81282616_A_G	intergenic	CRI12_A10G1731(dist=88123),CRI12_A10G1732(dist=93529)
A10	89385729	A10_89385729_G_A	intergenic	CRI12_A10G1853(dist=189056),CRI12_A10G1854(dist=152452)
A10	93243610	A10_93243610_T_C	intergenic	CRI12_A10G1926(dist=106256),CRI12_A10G1927(dist=47929)
A10	93243611	A10_93243611_G_C	intergenic	CRI12_A10G1926(dist=106257),CRI12_A10G1927(dist=47928)
A10	98800834	A10_98800834_T_G	intergenic	CRI12_A10G2029(dist=182557),CRI12_A10G2030(dist=46908)
A10	104312437	A10_104312437_A_G	intergenic	CRI12_A10G2209(dist=17009),CRI12_A10G2210(dist=8799)
A10	110587353	A10_110587353_A_T	intergenic	CRI12_A10G2439(dist=14358),CRI12_A10G2440(dist=6916)
A10	110587355	A10_110587355_C_T	intergenic	CRI12_A10G2439(dist=14360),CRI12_A10G2440(dist=6914)
A10	113692568	A10_113692568_T_C	intergenic	CRI12_A10G2615(dist=2627),CRI12_A10G2616(dist=34104)
A12	5650692	A12_5650692_G_C	downstream	CRI12_A12G0620(dist=463)
A12	35088840	A12_35088840_T_G	intergenic	CRI12_A12G2029(dist=32792),CRI12_A12G2030(dist=40301)
A12	35089098	A12_35089098_T_C	intergenic	CRI12_A12G2029(dist=33050),CRI12_A12G2030(dist=40043)
A12	46886904	A12_46886904_A_G	intergenic	CRI12_A12G2093(dist=332789),CRI12_A12G2094(dist=225434)
A12	59494399	A12_59494399_T_C	intergenic	CRI12_A12G2160(dist=433341),CRI12_A12G2161(dist=358344)
A12	60894270	A12_60894270_T_C	intergenic	CRI12_A12G2168(dist=255990),CRI12_A12G2169(dist=672367)
A12	60894863	A12_60894863_T_C	intergenic	CRI12_A12G2168(dist=256583),CRI12_A12G2169(dist=671774)
A12	62257061	A12_62257061_A_G	intergenic	CRI12_A12G2171(dist=506053),CRI12_A12G2172(dist=25098)
A12	64726457	A12_64726457_G_A	intergenic	CRI12_A12G2196(dist=736237),CRI12_A12G2197(dist=98224)
A12	68537441	A12_68537441_T_G	intergenic	CRI12_A12G2214(dist=710539),CRI12_A12G2215(dist=169109)
A12	91111133	A12_91111133_A_G	intergenic	CRI12_A12G2422(dist=52660),CRI12_A12G2423(dist=25212)
A12	97362777	A12_97362777_C_T	intergenic	CRI12_A12G2623(dist=32336),CRI12_A12G2624(dist=5417)
D04	4561288	D04_4561288_A_G	UTR5	CRI12_D04G0394(CRI12_D04G0394.1:c.-513T>C)
D04	4561525	D04_4561525_A_G	splicing	CRI12_D04G0394(CRI12_D04G0394.1:exon1:UTR5)
D04	4561533	D04_4561533_G_C	UTR5	CRI12_D04G0394(CRI12_D04G0394.1:c.-758C>G)
D04	4561537	D04_4561537_A_T	UTR5	CRI12_D04G0394(CRI12_D04G0394.1:c.-762T>A)
D04	23086071	D04_23086071_A_G	downstream	CRI12_D04G1067(dist=165)
D04	23086113	D04_23086113_A_G	downstream	CRI12_D04G1067(dist=123)
D04	26531356	D04_26531356_A_G	intergenic	CRI12_D04G1138(dist=40304),CRI12_D04G1139(dist=76894)
D04	29988661	D04_29988661_T_A	intergenic	CRI12_D04G1167(dist=1130883),CRI12_D04G1168(dist=915946)
D04	32498848	D04_32498848_T_C	intergenic	CRI12_D04G1186(dist=53715),CRI12_D04G1187(dist=50067)
D04	32499597	D04_32499597_C_T	intergenic	CRI12_D04G1186(dist=54464),CRI12_D04G1187(dist=49318)
D04	32505753	D04_32505753_T_G	intergenic	CRI12_D04G1186(dist=60620),CRI12_D04G1187(dist=43162)
D04	32506461	D04_32506461_G_A	intergenic	CRI12_D04G1186(dist=61328),CRI12_D04G1187(dist=42454)
D04	32506505	D04_32506505_C_T	intergenic	CRI12_D04G1186(dist=61372),CRI12_D04G1187(dist=42410)
D04	32506648	D04_32506648_C_T	intergenic	CRI12_D04G1186(dist=61515),CRI12_D04G1187(dist=42267)
D04	32507450	D04_32507450_A_T	intergenic	CRI12_D04G1186(dist=62317),CRI12_D04G1187(dist=41465)
D04	41569448	D04_41569448_A_G	intergenic	CRI12_D04G1372(dist=115686),CRI12_D04G1373(dist=27884)
D04	41569737	D04_41569737_A_T	intergenic	CRI12_D04G1372(dist=115975),CRI12_D04G1373(dist=27595)
D04	41569855	D04_41569855_T_G	intergenic	CRI12_D04G1372(dist=116093),CRI12_D04G1373(dist=27477)
D04	41572169	D04_41572169_C_G	intergenic	CRI12_D04G1372(dist=118407),CRI12_D04G1373(dist=25163)
D04	41572216	D04_41572216_T_A	intergenic	CRI12_D04G1372(dist=118454),CRI12_D04G1373(dist=25116)
D04	41574067	D04_41574067_T_C	intergenic	CRI12_D04G1372(dist=120305),CRI12_D04G1373(dist=23265)
D04	41574082	D04_41574082_C_T	intergenic	CRI12_D04G1372(dist=120320),CRI12_D04G1373(dist=23250)
D04	41574087	D04_41574087_A_T	intergenic	CRI12_D04G1372(dist=120325),CRI12_D04G1373(dist=23245)
D04	43817793	D04_43817793_A_G	intergenic	CRI12_D04G1456(dist=12073),CRI12_D04G1457(dist=3527)
D06	39799899	D06_39799899_G_A	intergenic	CRI12_D06G1446(dist=198092),CRI12_D06G1447(dist=14724)
D06	59954740	D06_59954740_C_T	intergenic	CRI12_D06G2117(dist=47398),CRI12_D06G2118(dist=171761)
D06	62992002	D06_62992002_T_C	intergenic	CRI12_D06G2303(dist=6162),CRI12_D06G2304(dist=44670)
A11	8407419	A11_8407419_A_G	intergenic	CRI12_A11G0435(dist=9251),CRI12_A11G0436(dist=45666)
A11	18415651	A11_18415651_G_C	intergenic	CRI12_A11G0903(dist=161685),CRI12_A11G0904(dist=329904)
A11	41276467	A11_41276467_C_T	intergenic	CRI12_A11G1213(dist=395567),CRI12_A11G1214(dist=89811)
A11	45867283	A11_45867283_T_C	intergenic	CRI12_A11G1239(dist=252906),CRI12_A11G1240(dist=766517)
A11	47673689	A11_47673689_T_C	intergenic	CRI12_A11G1247(dist=100594),CRI12_A11G1248(dist=587643)
A11	50088948	A11_50088948_T_C	intergenic	CRI12_A11G1249(dist=1494218),CRI12_A11G1250(dist=279078)
A11	50449892	A11_50449892_T_C	intergenic	CRI12_A11G1250(dist=80983),CRI12_A11G1251(dist=91123)
A11	55995020	A11_55995020_T_C	intergenic	CRI12_A11G1280(dist=23857),CRI12_A11G1281(dist=229367)
A11	76952512	A11_76952512_T_A	intergenic	CRI12_A11G1538(dist=701601),CRI12_A11G1539(dist=113985)
A11	87687949	A11_87687949_T_C	intergenic	CRI12_A11G1606(dist=98088),CRI12_A11G1607(dist=407683)
A11	87687952	A11_87687952_T_C	intergenic	CRI12_A11G1606(dist=98091),CRI12_A11G1607(dist=407680)
A11	87687957	A11_87687957_T_C	intergenic	CRI12_A11G1606(dist=98096),CRI12_A11G1607(dist=407675)
A11	87687968	A11_87687968_G_A	intergenic	CRI12_A11G1606(dist=98107),CRI12_A11G1607(dist=407664)
D13	15574471	D13_15574471_G_C	intronic	CRI12_D13G1087
D01	24820148	D01_24820148_G_C	intronic	CRI12_D01G1393
D01	38140295	D01_38140295_C_A	intronic	CRI12_D01G1610
D01	38140315	D01_38140315_A_G	intronic	CRI12_D01G1610
D01	43726235	D01_43726235_T_C	intergenic	CRI12_D01G1731(dist=10913),CRI12_D01G1732(dist=68228)
D01	52370417	D01_52370417_C_T	intergenic	CRI12_D01G1951(dist=40638),CRI12_D01G1952(dist=23766)
D01	55200487	D01_55200487_T_C	intergenic	CRI12_D01G2048(dist=22618),CRI12_D01G2049(dist=32533)
D05	2712851	D05_2712851_A_G	intergenic	CRI12_D05G0077(dist=86177),CRI12_D05G0078(dist=154199)
D05	9002276	D05_9002276_C_T	intergenic	CRI12_D05G0263(dist=134872),CRI12_D05G0264(dist=367683)
D05	10329964	D05_10329964_T_C	intergenic	CRI12_D05G0342(dist=21629),CRI12_D05G0343(dist=35631)
D05	16657033	D05_16657033_T_G	intergenic	CRI12_D05G0496(dist=112184),CRI12_D05G0497(dist=17813)
D05	27204592	D05_27204592_T_C	intergenic	CRI12_D05G0654(dist=48036),CRI12_D05G0655(dist=148823)
D05	28453763	D05_28453763_T_G	intergenic	CRI12_D05G0674(dist=10344),CRI12_D05G0675(dist=9501)
D05	37741803	D05_37741803_G_A	intergenic	CRI12_D05G1038(dist=12954),CRI12_D05G1039(dist=6957)
D05	41147624	D05_41147624_A_G	intergenic	CRI12_D05G1301(dist=2583),CRI12_D05G1302(dist=5035)
D05	41398396	D05_41398396_T_C	intergenic	CRI12_D05G1325(dist=19254),CRI12_D05G1326(dist=3239)
D05	53338332	D05_53338332_C_T	intergenic	CRI12_D05G2629(dist=3974),CRI12_D05G2630(dist=4619)
A05	10933054	A05_10933054_A_G	intergenic	CRI12_A05G1345(dist=20345),CRI12_A05G1346(dist=6002)
A05	30082463	A05_30082463_A_G	intergenic	CRI12_A05G3115(dist=3750),CRI12_A05G3116(dist=15801)
A05	31147823	A05_31147823_A_G	intergenic	CRI12_A05G3180(dist=21073),CRI12_A05G3181(dist=24868)
A05	33896186	A05_33896186_T_C	intergenic	CRI12_A05G3292(dist=22370),CRI12_A05G3293(dist=30182)
A05	58311960	A05_58311960_T_C	intergenic	CRI12_A05G3711(dist=427475),CRI12_A05G3712(dist=550903)
A05	58658805	A05_58658805_A_T	intergenic	CRI12_A05G3711(dist=774320),CRI12_A05G3712(dist=204058)
A05	60299658	A05_60299658_T_A	intergenic	CRI12_A05G3718(dist=612522),CRI12_A05G3719(dist=680671)
A05	68902856	A05_68902856_C_T	intergenic	CRI12_A05G3764(dist=15247),CRI12_A05G3765(dist=34166)
A05	68947212	A05_68947212_T_C	intergenic	CRI12_A05G3766(dist=7532),CRI12_A05G3767(dist=37723)
A05	68947227	A05_68947227_C_T	intergenic	CRI12_A05G3766(dist=7547),CRI12_A05G3767(dist=37708)
A05	69290387	A05_69290387_T_C	intergenic	CRI12_A05G3769(dist=238654),CRI12_A05G3770(dist=27216)
A05	69309311	A05_69309311_T_C	intergenic	CRI12_A05G3769(dist=257578),CRI12_A05G3770(dist=8292)
A05	76051631	A05_76051631_T_C	intergenic	CRI12_A05G3838(dist=105745),CRI12_A05G3839(dist=21364)
A05	78855501	A05_78855501_T_C	intergenic	CRI12_A05G3882(dist=29906),CRI12_A05G3883(dist=149069)
A05	85257011	A05_85257011_T_G	intergenic	CRI12_A05G4019(dist=65760),CRI12_A05G4020(dist=139109)
A05	87571922	A05_87571922_T_C	intergenic	CRI12_A05G4041(dist=638172),CRI12_A05G4042(dist=80903)
A05	89065096	A05_89065096_T_C	intergenic	CRI12_A05G4045(dist=124454),CRI12_A05G4046(dist=793977)
A06	3557256	A06_3557256_T_C	intergenic	CRI12_A06G0317(dist=7186),CRI12_A06G0318(dist=3699)
A06	5169624	A06_5169624_T_C	intergenic	CRI12_A06G0409(dist=9734),CRI12_A06G0410(dist=33237)
A06	13679101	A06_13679101_G_A	intergenic	CRI12_A06G0741(dist=184867),CRI12_A06G0742(dist=200196)
A06	17746243	A06_17746243_G_A	intergenic	CRI12_A06G0801(dist=130565),CRI12_A06G0802(dist=10889)
A06	25139874	A06_25139874_G_A	intergenic	CRI12_A06G0886(dist=165954),CRI12_A06G0887(dist=431658)
A06	26607436	A06_26607436_A_C	intergenic	CRI12_A06G0896(dist=93443),CRI12_A06G0897(dist=214855)
A06	27733575	A06_27733575_T_C	intergenic	CRI12_A06G0906(dist=54099),CRI12_A06G0907(dist=102058)
A06	34332091	A06_34332091_T_C	intergenic	CRI12_A06G0973(dist=88239),CRI12_A06G0974(dist=47147)
A06	41691956	A06_41691956_C_T	intergenic	CRI12_A06G1011(dist=231992),CRI12_A06G1012(dist=292882)
A06	45209120	A06_45209120_G_A	intergenic	CRI12_A06G1018(dist=214585),CRI12_A06G1019(dist=280277)
A06	49924155	A06_49924155_A_T	intergenic	CRI12_A06G1053(dist=72131),CRI12_A06G1054(dist=203150)
A06	49925885	A06_49925885_C_T	intergenic	CRI12_A06G1053(dist=73861),CRI12_A06G1054(dist=201420)
A06	49932343	A06_49932343_T_C	intergenic	CRI12_A06G1053(dist=80319),CRI12_A06G1054(dist=194962)
A06	49932595	A06_49932595_A_G	intergenic	CRI12_A06G1053(dist=80571),CRI12_A06G1054(dist=194710)
A06	49933303	A06_49933303_G_A	intergenic	CRI12_A06G1053(dist=81279),CRI12_A06G1054(dist=194002)
A06	49933411	A06_49933411_C_A	intergenic	CRI12_A06G1053(dist=81387),CRI12_A06G1054(dist=193894)
A06	49933463	A06_49933463_A_G	intergenic	CRI12_A06G1053(dist=81439),CRI12_A06G1054(dist=193842)
A06	49933589	A06_49933589_G_A	intergenic	CRI12_A06G1053(dist=81565),CRI12_A06G1054(dist=193716)
A06	49952431	A06_49952431_G_T	intergenic	CRI12_A06G1053(dist=100407),CRI12_A06G1054(dist=174874)
A06	49953972	A06_49953972_C_T	intergenic	CRI12_A06G1053(dist=101948),CRI12_A06G1054(dist=173333)
A06	49954017	A06_49954017_C_T	intergenic	CRI12_A06G1053(dist=101993),CRI12_A06G1054(dist=173288)
A06	49955496	A06_49955496_A_G	intergenic	CRI12_A06G1053(dist=103472),CRI12_A06G1054(dist=171809)
A06	51685822	A06_51685822_G_T	intergenic	CRI12_A06G1065(dist=12083),CRI12_A06G1066(dist=166376)
A06	51688025	A06_51688025_T_G	intergenic	CRI12_A06G1065(dist=14286),CRI12_A06G1066(dist=164173)
A06	51692815	A06_51692815_A_T	intergenic	CRI12_A06G1065(dist=19076),CRI12_A06G1066(dist=159383)
A06	52139662	A06_52139662_C_T	intergenic	CRI12_A06G1079(dist=44489),CRI12_A06G1080(dist=22906)
A06	53411876	A06_53411876_T_G	intergenic	CRI12_A06G1086(dist=349934),CRI12_A06G1087(dist=130217)
A06	60267793	A06_60267793_T_C	intergenic	CRI12_A06G1135(dist=58700),CRI12_A06G1136(dist=46879)
A06	61825043	A06_61825043_T_C	intergenic	CRI12_A06G1147(dist=289113),CRI12_A06G1148(dist=347612)
A06	66001023	A06_66001023_A_G	intergenic	CRI12_A06G1176(dist=129351),CRI12_A06G1177(dist=341436)
A06	100521936	A06_100521936_T_C	intergenic	CRI12_A06G1513(dist=91402),CRI12_A06G1514(dist=289022)
A06	101821016	A06_101821016_A_T	intergenic	CRI12_A06G1527(dist=38749),CRI12_A06G1528(dist=96319)
A06	114862720	A06_114862720_C_A	intergenic	CRI12_A06G1821(dist=67727),CRI12_A06G1822(dist=6600)
A06	121617700	A06_121617700_T_C	intergenic	CRI12_A06G2129(dist=7359),CRI12_A06G2130(dist=12265)
A06	122982990	A06_122982990_A_C	intergenic	CRI12_A06G2222(dist=15318),CRI12_A06G2223(dist=4647)
D08	11516971	D08_11516971_A_G	intergenic	CRI12_D08G0845(dist=31674),CRI12_D08G0846(dist=88608)
D08	13316734	D08_13316734_A_G	exonic	CRI12_D08G0922
D08	13317170	D08_13317170_T_C	downstream	CRI12_D08G0922(dist=412)
D08	13317178	D08_13317178_T_C	downstream	CRI12_D08G0922(dist=420)
D08	31777350	D08_31777350_G_C	intergenic	CRI12_D08G1214(dist=36597),CRI12_D08G1215(dist=61085)
D08	31783191	D08_31783191_C_A	intergenic	CRI12_D08G1214(dist=42438),CRI12_D08G1215(dist=55244)
D08	31789045	D08_31789045_T_A	intergenic	CRI12_D08G1214(dist=48292),CRI12_D08G1215(dist=49390)
D08	35760087	D08_35760087_A_G	intergenic	CRI12_D08G1296(dist=59949),CRI12_D08G1297(dist=27415)
D08	35762072	D08_35762072_A_T	intergenic	CRI12_D08G1296(dist=61934),CRI12_D08G1297(dist=25430)
D08	35766183	D08_35766183_T_A	intergenic	CRI12_D08G1296(dist=66045),CRI12_D08G1297(dist=21319)
D08	36138104	D08_36138104_G_A	intergenic	CRI12_D08G1301(dist=150926),CRI12_D08G1302(dist=121627)
D08	42958065	D08_42958065_A_G	intergenic	CRI12_D08G1481(dist=31190),CRI12_D08G1482(dist=41127)
D08	42958288	D08_42958288_A_T	intergenic	CRI12_D08G1481(dist=31413),CRI12_D08G1482(dist=40904)
D08	42958382	D08_42958382_A_T	intergenic	CRI12_D08G1481(dist=31507),CRI12_D08G1482(dist=40810)
D08	42958759	D08_42958759_A_T	intergenic	CRI12_D08G1481(dist=31884),CRI12_D08G1482(dist=40433)
D08	42958974	D08_42958974_T_A	intergenic	CRI12_D08G1481(dist=32099),CRI12_D08G1482(dist=40218)
D08	42959137	D08_42959137_T_C	intergenic	CRI12_D08G1481(dist=32262),CRI12_D08G1482(dist=40055)
D08	42959713	D08_42959713_A_G	intergenic	CRI12_D08G1481(dist=32838),CRI12_D08G1482(dist=39479)
D08	57296159	D08_57296159_C_T	intergenic	CRI12_D08G2189(dist=13620),CRI12_D08G2190(dist=10238)
D08	57296215	D08_57296215_A_G	intergenic	CRI12_D08G2189(dist=13676),CRI12_D08G2190(dist=10182)
D08	60143130	D08_60143130_A_G	exonic	CRI12_D08G2339
D08	60143134	D08_60143134_T_C	exonic	CRI12_D08G2339
D08	60143191	D08_60143191_T_C	exonic	CRI12_D08G2339
D02	5280889	D02_5280889_A_G	intergenic	CRI12_D02G0557(dist=12013),CRI12_D02G0558(dist=12344)
D02	11538692	D02_11538692_C_T	intergenic	CRI12_D02G0849(dist=10443),CRI12_D02G0850(dist=11471)
D02	19443632	D02_19443632_T_C	intergenic	CRI12_D02G1082(dist=83547),CRI12_D02G1083(dist=66382)
D02	35874572	D02_35874572_G_T	intergenic	CRI12_D02G1431(dist=595728),CRI12_D02G1432(dist=602724)
D02	40731987	D02_40731987_G_A	intergenic	CRI12_D02G1489(dist=89338),CRI12_D02G1490(dist=178413)
D02	40749473	D02_40749473_C_T	intergenic	CRI12_D02G1489(dist=106824),CRI12_D02G1490(dist=160927)
D02	40750462	D02_40750462_T_C	intergenic	CRI12_D02G1489(dist=107813),CRI12_D02G1490(dist=159938)
D02	40753543	D02_40753543_T_A	intergenic	CRI12_D02G1489(dist=110894),CRI12_D02G1490(dist=156857)
D02	40753565	D02_40753565_T_A	intergenic	CRI12_D02G1489(dist=110916),CRI12_D02G1490(dist=156835)
D02	40755472	D02_40755472_A_G	intergenic	CRI12_D02G1489(dist=112823),CRI12_D02G1490(dist=154928)
D02	40797827	D02_40797827_G_A	intergenic	CRI12_D02G1489(dist=155178),CRI12_D02G1490(dist=112573)
D02	40799275	D02_40799275_T_C	intergenic	CRI12_D02G1489(dist=156626),CRI12_D02G1490(dist=111125)
D02	40803845	D02_40803845_T_C	intergenic	CRI12_D02G1489(dist=161196),CRI12_D02G1490(dist=106555)
D02	47933264	D02_47933264_C_G	intergenic	CRI12_D02G1637(dist=48865),CRI12_D02G1638(dist=63877)
D02	47934729	D02_47934729_G_C	intergenic	CRI12_D02G1637(dist=50330),CRI12_D02G1638(dist=62412)
D02	47938227	D02_47938227_C_T	intergenic	CRI12_D02G1637(dist=53828),CRI12_D02G1638(dist=58914)
D02	53700106	D02_53700106_A_T	intergenic	CRI12_D02G1766(dist=30100),CRI12_D02G1767(dist=3687)
D02	53700413	D02_53700413_A_G	intergenic	CRI12_D02G1766(dist=30407),CRI12_D02G1767(dist=3380)
D02	53700886	D02_53700886_A_G	intergenic	CRI12_D02G1766(dist=30880),CRI12_D02G1767(dist=2907)
D07	12499352	D07_12499352_G_A	intergenic	CRI12_D07G0629(dist=13251),CRI12_D07G0630(dist=108526)
D07	15541275	D07_15541275_A_T	intergenic	CRI12_D07G0643(dist=505559),CRI12_D07G0644(dist=1943134)
D07	27742134	D07_27742134_C_G	intergenic	CRI12_D07G0899(dist=19399),CRI12_D07G0900(dist=67393)
D07	27744414	D07_27744414_C_T	intergenic	CRI12_D07G0899(dist=21679),CRI12_D07G0900(dist=65113)
D07	27748004	D07_27748004_C_G	intergenic	CRI12_D07G0899(dist=25269),CRI12_D07G0900(dist=61523)
D07	27748030	D07_27748030_A_T	intergenic	CRI12_D07G0899(dist=25295),CRI12_D07G0900(dist=61497)
D07	27748038	D07_27748038_G_C	intergenic	CRI12_D07G0899(dist=25303),CRI12_D07G0900(dist=61489)
D07	27748117	D07_27748117_T_C	intergenic	CRI12_D07G0899(dist=25382),CRI12_D07G0900(dist=61410)
D07	27750068	D07_27750068_C_T	intergenic	CRI12_D07G0899(dist=27333),CRI12_D07G0900(dist=59459)
D07	27750815	D07_27750815_A_C	intergenic	CRI12_D07G0899(dist=28080),CRI12_D07G0900(dist=58712)
D07	27757013	D07_27757013_G_C	intergenic	CRI12_D07G0899(dist=34278),CRI12_D07G0900(dist=52514)
D07	27757084	D07_27757084_A_G	intergenic	CRI12_D07G0899(dist=34349),CRI12_D07G0900(dist=52443)
D07	27760897	D07_27760897_T_C	intergenic	CRI12_D07G0899(dist=38162),CRI12_D07G0900(dist=48630)
D07	27760929	D07_27760929_T_G	intergenic	CRI12_D07G0899(dist=38194),CRI12_D07G0900(dist=48598)
D07	27761121	D07_27761121_A_T	intergenic	CRI12_D07G0899(dist=38386),CRI12_D07G0900(dist=48406)
D07	27761136	D07_27761136_A_G	intergenic	CRI12_D07G0899(dist=38401),CRI12_D07G0900(dist=48391)
D07	33108352	D07_33108352_C_G	intergenic	CRI12_D07G1086(dist=12682),CRI12_D07G1087(dist=42893)
D07	33109285	D07_33109285_G_A	intergenic	CRI12_D07G1086(dist=13615),CRI12_D07G1087(dist=41960)
D07	33109729	D07_33109729_G_A	intergenic	CRI12_D07G1086(dist=14059),CRI12_D07G1087(dist=41516)
D07	33109949	D07_33109949_G_A	intergenic	CRI12_D07G1086(dist=14279),CRI12_D07G1087(dist=41296)
D07	33111911	D07_33111911_A_C	intergenic	CRI12_D07G1086(dist=16241),CRI12_D07G1087(dist=39334)
D07	45359672	D07_45359672_C_T	intergenic	CRI12_D07G1700(dist=23699),CRI12_D07G1701(dist=13302)
D07	53970349	D07_53970349_A_G	intergenic	CRI12_D07G2459(dist=12686),CRI12_D07G2460(dist=24666)
D07	54551305	D07_54551305_T_A	intergenic	CRI12_D07G2513(dist=28088),NONE(dist=NONE)
D12	11814759	D12_11814759_T_G	intergenic	CRI12_D12G0722(dist=57935),CRI12_D12G0723(dist=19755)
D12	19811710	D12_19811710_A_T	intergenic	CRI12_D12G0840(dist=1706286),CRI12_D12G0841(dist=149688)
D12	19811798	D12_19811798_G_A	intergenic	CRI12_D12G0840(dist=1706374),CRI12_D12G0841(dist=149600)
D12	20861921	D12_20861921_C_T	intergenic	CRI12_D12G0861(dist=106555),CRI12_D12G0862(dist=203866)
D12	21088570	D12_21088570_T_C	intergenic	CRI12_D12G0863(dist=18110),CRI12_D12G0864(dist=53557)
D12	26201019	D12_26201019_A_G	exonic	CRI12_D12G0935
D12	26201020	D12_26201020_T_C	exonic	CRI12_D12G0935
D12	28373468	D12_28373468_G_A	intergenic	CRI12_D12G0977(dist=66175),CRI12_D12G0978(dist=2340)
D12	46332719	D12_46332719_A_G	intergenic	CRI12_D12G1723(dist=39312),CRI12_D12G1724(dist=41190)
D12	55360805	D12_55360805_A_G	intronic	CRI12_D12G2429
D12	59911940	D12_59911940_C_T	intergenic	CRI12_D12G2949(dist=14293),CRI12_D12G2950(dist=15773)
D12	60844909	D12_60844909_A_C	downstream	CRI12_D12G3065,CRI12_D12G3066(dist=267)
D12	60844928	D12_60844928_A_G	downstream	CRI12_D12G3065,CRI12_D12G3066(dist=248)
D09	14490210	D09_14490210_A_G	intergenic	CRI12_D09G0483(dist=80388),CRI12_D09G0484(dist=123766)
D09	15867919	D09_15867919_T_C	intergenic	CRI12_D09G0507(dist=18420),CRI12_D09G0508(dist=106631)
D09	15868189	D09_15868189_T_C	intergenic	CRI12_D09G0507(dist=18690),CRI12_D09G0508(dist=106361)
D09	15870895	D09_15870895_T_C	intergenic	CRI12_D09G0507(dist=21396),CRI12_D09G0508(dist=103655)
D09	16733863	D09_16733863_A_T	intergenic	CRI12_D09G0518(dist=139640),CRI12_D09G0519(dist=108555)
D09	23185112	D09_23185112_C_T	intergenic	CRI12_D09G0596(dist=124031),CRI12_D09G0597(dist=100762)
D09	35144902	D09_35144902_T_C	intergenic	CRI12_D09G1070(dist=4813),CRI12_D09G1071(dist=2932)
D09	36531061	D09_36531061_T_C	intergenic	CRI12_D09G1164(dist=33321),CRI12_D09G1165(dist=29296)
D09	42371335	D09_42371335_A_G	intergenic	CRI12_D09G1638(dist=35586),CRI12_D09G1639(dist=14789)
D09	46028757	D09_46028757_G_C	intergenic	CRI12_D09G2050(dist=8527),CRI12_D09G2051(dist=5578)
D10	4517658	D10_4517658_G_C	intergenic	CRI12_D10G0507(dist=12097),CRI12_D10G0508(dist=18079)
D10	4517679	D10_4517679_A_G	intergenic	CRI12_D10G0507(dist=12118),CRI12_D10G0508(dist=18058)
D10	12341052	D10_12341052_T_C	intergenic	CRI12_D10G0977(dist=12462),CRI12_D10G0978(dist=12680)
D10	12341236	D10_12341236_T_C	intergenic	CRI12_D10G0977(dist=12646),CRI12_D10G0978(dist=12496)
D10	12341245	D10_12341245_G_T	intergenic	CRI12_D10G0977(dist=12655),CRI12_D10G0978(dist=12487)
D10	12341252	D10_12341252_T_C	intergenic	CRI12_D10G0977(dist=12662),CRI12_D10G0978(dist=12480)
D10	12342397	D10_12342397_A_G	intergenic	CRI12_D10G0977(dist=13807),CRI12_D10G0978(dist=11335)
D10	12342399	D10_12342399_T_G	intergenic	CRI12_D10G0977(dist=13809),CRI12_D10G0978(dist=11333)
D10	12342447	D10_12342447_T_G	intergenic	CRI12_D10G0977(dist=13857),CRI12_D10G0978(dist=11285)
D10	12355556	D10_12355556_A_G	intergenic	CRI12_D10G0978(dist=1498),CRI12_D10G0979(dist=13860)
D10	12366275	D10_12366275_T_C	intergenic	CRI12_D10G0978(dist=12217),CRI12_D10G0979(dist=3141)
D10	16462367	D10_16462367_A_G	intronic	CRI12_D10G1103
D10	16462400	D10_16462400_A_G	intronic	CRI12_D10G1103
D10	23787724	D10_23787724_T_C	upstream	CRI12_D10G1365(dist=89)
D10	37992684	D10_37992684_A_T	intergenic	CRI12_D10G1618(dist=991627),CRI12_D10G1619(dist=1887287)
D10	50754616	D10_50754616_A_G	exonic	CRI12_D10G1939
D10	50754627	D10_50754627_A_G	exonic	CRI12_D10G1939
D10	50754663	D10_50754663_T_C	exonic	CRI12_D10G1939
D10	50754666	D10_50754666_A_G	exonic	CRI12_D10G1939
D10	50754667	D10_50754667_A_C	exonic	CRI12_D10G1939
D10	50754668	D10_50754668_A_G	exonic	CRI12_D10G1939
D10	50754688	D10_50754688_C_G	exonic	CRI12_D10G1939
D10	50754694	D10_50754694_T_C	exonic	CRI12_D10G1939
D10	59322087	D10_59322087_C_T	intergenic	CRI12_D10G2368(dist=35995),CRI12_D10G2369(dist=79061)
D10	60986278	D10_60986278_G_A	intergenic	CRI12_D10G2486(dist=7621),CRI12_D10G2487(dist=67169)
A13	3128623	A13_3128623_A_G	intergenic	CRI12_A13G0322(dist=20635),CRI12_A13G0323(dist=77207)
A13	9562531	A13_9562531_C_T	UTR3	CRI12_A13G0808(CRI12_A13G0808.1:c.*28G>A)
A13	9562535	A13_9562535_G_T	UTR3	CRI12_A13G0808(CRI12_A13G0808.1:c.*24C>A)
A13	9562542	A13_9562542_G_T	UTR3	CRI12_A13G0808(CRI12_A13G0808.1:c.*17C>A)
A13	22267066	A13_22267066_A_T	intergenic	CRI12_A13G1277(dist=86150),CRI12_A13G1278(dist=36811)
A13	22267068	A13_22267068_A_C	intergenic	CRI12_A13G1277(dist=86152),CRI12_A13G1278(dist=36809)
A13	33201552	A13_33201552_T_C	intergenic	CRI12_A13G1441(dist=10511),CRI12_A13G1442(dist=84690)
A13	33204417	A13_33204417_A_G	intergenic	CRI12_A13G1441(dist=13376),CRI12_A13G1442(dist=81825)
A13	36780100	A13_36780100_A_G	intergenic	CRI12_A13G1483(dist=796961),CRI12_A13G1484(dist=259332)
A13	42069421	A13_42069421_A_C	intergenic	CRI12_A13G1543(dist=246558),CRI12_A13G1544(dist=55716)
A13	46959866	A13_46959866_A_G	intergenic	CRI12_A13G1608(dist=198870),CRI12_A13G1609(dist=913217)
A13	52868354	A13_52868354_A_G	intergenic	CRI12_A13G1626(dist=155109),CRI12_A13G1627(dist=589586)
A13	55167910	A13_55167910_G_A	intergenic	CRI12_A13G1646(dist=22034),CRI12_A13G1647(dist=80179)
A13	56861930	A13_56861930_T_C	intergenic	CRI12_A13G1660(dist=591850),CRI12_A13G1662(dist=408557)
A13	65288590	A13_65288590_A_G	intergenic	CRI12_A13G1726(dist=37935),CRI12_A13G1727(dist=42310)
A13	65288604	A13_65288604_A_G	intergenic	CRI12_A13G1726(dist=37949),CRI12_A13G1727(dist=42296)
A13	65323139	A13_65323139_A_G	intergenic	CRI12_A13G1726(dist=72484),CRI12_A13G1727(dist=7761)
A13	65323140	A13_65323140_C_T	intergenic	CRI12_A13G1726(dist=72485),CRI12_A13G1727(dist=7760)
A13	76681454	A13_76681454_T_C	intergenic	CRI12_A13G1789(dist=339919),CRI12_A13G1790(dist=357201)
A13	87255235	A13_87255235_G_A	intergenic	CRI12_A13G1886(dist=100865),CRI12_A13G1887(dist=210000)
A13	91629380	A13_91629380_T_G	intergenic	CRI12_A13G1945(dist=183951),CRI12_A13G1946(dist=60253)
A13	99359194	A13_99359194_C_T	intergenic	CRI12_A13G2162(dist=18117),CRI12_A13G2163(dist=33932)
A08	408430	A08_408430_G_A	intergenic	CRI12_A08G0060(dist=13772),CRI12_A08G0061(dist=34080)
A08	15047205	A08_15047205_A_G	intergenic	CRI12_A08G0881(dist=21533),CRI12_A08G0882(dist=21808)
A08	19481454	A08_19481454_A_G	intronic	CRI12_A08G0953
A08	29871208	A08_29871208_C_T	intergenic	CRI12_A08G1042(dist=93294),CRI12_A08G1043(dist=16338)
A08	29871283	A08_29871283_A_G	intergenic	CRI12_A08G1042(dist=93369),CRI12_A08G1043(dist=16263)
A08	29871305	A08_29871305_T_C	intergenic	CRI12_A08G1042(dist=93391),CRI12_A08G1043(dist=16241)
A08	29871307	A08_29871307_A_G	intergenic	CRI12_A08G1042(dist=93393),CRI12_A08G1043(dist=16239)
A08	29872117	A08_29872117_A_G	intergenic	CRI12_A08G1042(dist=94203),CRI12_A08G1043(dist=15429)
A08	29873986	A08_29873986_A_G	intergenic	CRI12_A08G1042(dist=96072),CRI12_A08G1043(dist=13560)
A08	29873997	A08_29873997_G_A	intergenic	CRI12_A08G1042(dist=96083),CRI12_A08G1043(dist=13549)
A08	29874664	A08_29874664_A_G	intergenic	CRI12_A08G1042(dist=96750),CRI12_A08G1043(dist=12882)
A08	29874672	A08_29874672_A_G	intergenic	CRI12_A08G1042(dist=96758),CRI12_A08G1043(dist=12874)
A08	29875890	A08_29875890_G_A	intergenic	CRI12_A08G1042(dist=97976),CRI12_A08G1043(dist=11656)
A08	29880468	A08_29880468_T_C	intergenic	CRI12_A08G1042(dist=102554),CRI12_A08G1043(dist=7078)
A08	29880477	A08_29880477_G_A	intergenic	CRI12_A08G1042(dist=102563),CRI12_A08G1043(dist=7069)
A08	29880536	A08_29880536_A_G	intergenic	CRI12_A08G1042(dist=102622),CRI12_A08G1043(dist=7010)
A08	29880537	A08_29880537_T_G	intergenic	CRI12_A08G1042(dist=102623),CRI12_A08G1043(dist=7009)
A08	29904475	A08_29904475_G_C	intergenic	CRI12_A08G1043(dist=13142),CRI12_A08G1044(dist=20501)
A08	29924524	A08_29924524_C_T	downstream	CRI12_A08G1044(dist=452)
A08	29924533	A08_29924533_T_C	downstream	CRI12_A08G1044(dist=443)
A08	29924811	A08_29924811_T_C	downstream	CRI12_A08G1044(dist=165)
A08	29925618	A08_29925618_A_G	upstream	CRI12_A08G1044(dist=184)
A08	32638505	A08_32638505_A_T	intergenic	CRI12_A08G1057(dist=74916),CRI12_A08G1058(dist=91688)
A08	35042404	A08_35042404_A_C	intergenic	CRI12_A08G1078(dist=274680),CRI12_A08G1079(dist=603367)
A08	35042552	A08_35042552_A_G	intergenic	CRI12_A08G1078(dist=274828),CRI12_A08G1079(dist=603219)
A08	43652368	A08_43652368_G_C	intergenic	CRI12_A08G1118(dist=48993),CRI12_A08G1119(dist=392005)
A08	47873525	A08_47873525_G_A	intergenic	CRI12_A08G1141(dist=490282),CRI12_A08G1142(dist=485218)
A08	49713716	A08_49713716_A_G	intergenic	CRI12_A08G1142(dist=1354157),CRI12_A08G1143(dist=439478)
A08	54518644	A08_54518644_T_C	intergenic	CRI12_A08G1165(dist=81495),CRI12_A08G1166(dist=493673)
A08	73431962	A08_73431962_T_C	intergenic	CRI12_A08G1259(dist=972863),CRI12_A08G1260(dist=54277)
A08	75155869	A08_75155869_C_T	intergenic	CRI12_A08G1276(dist=209493),CRI12_A08G1277(dist=28898)
A08	91655287	A08_91655287_A_C	intergenic	CRI12_A08G1449(dist=17335),CRI12_A08G1450(dist=85043)
A08	100192923	A08_100192923_T_C	intergenic	CRI12_A08G1564(dist=111080),CRI12_A08G1565(dist=105324)
A08	100206095	A08_100206095_T_C	intergenic	CRI12_A08G1564(dist=124252),CRI12_A08G1565(dist=92152)
A04	423282	A04_423282_A_G	intergenic	CRI12_A04G0036(dist=7203),CRI12_A04G0037(dist=14322)
A04	2327031	A04_2327031_G_T	intronic	CRI12_A04G0144
A04	4758116	A04_4758116_A_G	intergenic	CRI12_A04G0220(dist=7603),CRI12_A04G0221(dist=5728)
A04	4758135	A04_4758135_T_C	intergenic	CRI12_A04G0220(dist=7622),CRI12_A04G0221(dist=5709)
A04	4758145	A04_4758145_T_C	intergenic	CRI12_A04G0220(dist=7632),CRI12_A04G0221(dist=5699)
A04	4758149	A04_4758149_T_G	intergenic	CRI12_A04G0220(dist=7636),CRI12_A04G0221(dist=5695)
A04	4758161	A04_4758161_A_G	intergenic	CRI12_A04G0220(dist=7648),CRI12_A04G0221(dist=5683)
A04	4758181	A04_4758181_A_G	intergenic	CRI12_A04G0220(dist=7668),CRI12_A04G0221(dist=5663)
A04	5017005	A04_5017005_A_G	intergenic	CRI12_A04G0238(dist=68392),CRI12_A04G0239(dist=30022)
A04	6182912	A04_6182912_T_C	intronic	CRI12_A04G0274
A04	6730637	A04_6730637_T_C	intergenic	CRI12_A04G0291(dist=42036),CRI12_A04G0292(dist=32946)
A04	9291220	A04_9291220_T_C	intronic	CRI12_A04G0361
A04	31354358	A04_31354358_A_C	intergenic	CRI12_A04G0589(dist=243809),CRI12_A04G0590(dist=155694)
A04	31354505	A04_31354505_A_G	intergenic	CRI12_A04G0589(dist=243956),CRI12_A04G0590(dist=155547)
A04	37663899	A04_37663899_A_T	intergenic	CRI12_A04G0612(dist=349206),CRI12_A04G0613(dist=701869)
A04	39237593	A04_39237593_T_G	intergenic	CRI12_A04G0614(dist=864516),CRI12_A04G0615(dist=587834)
A04	44312852	A04_44312852_T_C	intergenic	CRI12_A04G0632(dist=562053),CRI12_A04G0633(dist=567671)
A04	76428819	A04_76428819_T_G	intergenic	CRI12_A04G1084(dist=27762),CRI12_A04G1085(dist=19275)
A04	77392351	A04_77392351_C_T	intergenic	CRI12_A04G1117(dist=41782),CRI12_A04G1118(dist=361858)
A04	84308675	A04_84308675_T_A	intergenic	CRI12_A04G1464(dist=11435),CRI12_A04G1465(dist=17860)
A02	3921758	A02_3921758_C_A	intergenic	CRI12_A02G0328(dist=28010),CRI12_A02G0329(dist=21887)
A02	4508119	A02_4508119_C_T	intergenic	CRI12_A02G0358(dist=10219),CRI12_A02G0359(dist=1203)
A02	5399919	A02_5399919_T_C	intergenic	CRI12_A02G0384(dist=12740),CRI12_A02G0385(dist=20391)
A02	20423372	A02_20423372_T_C	intergenic	CRI12_A02G0614(dist=14053),CRI12_A02G0615(dist=183330)
A02	25634687	A02_25634687_T_C	intergenic	CRI12_A02G0677(dist=8323),CRI12_A02G0678(dist=98135)
A02	42240901	A02_42240901_A_G	intergenic	CRI12_A02G0793(dist=86393),CRI12_A02G0794(dist=201666)
A02	42240938	A02_42240938_A_G	intergenic	CRI12_A02G0793(dist=86430),CRI12_A02G0794(dist=201629)
A02	42240963	A02_42240963_A_C	intergenic	CRI12_A02G0793(dist=86455),CRI12_A02G0794(dist=201604)
A02	42240965	A02_42240965_C_T	intergenic	CRI12_A02G0793(dist=86457),CRI12_A02G0794(dist=201602)
A02	42240968	A02_42240968_T_C	intergenic	CRI12_A02G0793(dist=86460),CRI12_A02G0794(dist=201599)
A02	42240974	A02_42240974_C_A	intergenic	CRI12_A02G0793(dist=86466),CRI12_A02G0794(dist=201593)
A02	43939270	A02_43939270_T_C	intergenic	CRI12_A02G0801(dist=383900),CRI12_A02G0802(dist=343337)
A02	48130101	A02_48130101_C_A	intergenic	CRI12_A02G0817(dist=336627),CRI12_A02G0818(dist=97777)
A02	48727287	A02_48727287_A_G	intergenic	CRI12_A02G0821(dist=156652),CRI12_A02G0822(dist=481239)
A02	57900230	A02_57900230_A_G	intergenic	CRI12_A02G0862(dist=192768),CRI12_A02G0863(dist=294727)
A02	60391470	A02_60391470_T_C	intergenic	CRI12_A02G0903(dist=130590),CRI12_A02G0904(dist=8356)
A02	65990568	A02_65990568_A_G	intergenic	CRI12_A02G0986(dist=158432),CRI12_A02G0987(dist=784465)
A02	70110048	A02_70110048_C_G	intergenic	CRI12_A02G1003(dist=84417),CRI12_A02G1004(dist=389655)
A02	70719619	A02_70719619_T_C	intergenic	CRI12_A02G1006(dist=169072),CRI12_A02G1007(dist=29520)
A02	102796034	A02_102796034_A_G	intronic	CRI12_A02G1809
A02	104780356	A02_104780356_G_A	intergenic	CRI12_A02G1956(dist=41775),CRI12_A02G1957(dist=18394)
A01	5701050	A01_5701050_G_T	intronic	CRI12_A01G0467
A01	42616491	A01_42616491_T_C	intergenic	CRI12_A01G1359(dist=91841),CRI12_A01G1360(dist=69634)
A01	60601956	A01_60601956_A_G	intergenic	CRI12_A01G1477(dist=74356),CRI12_A01G1478(dist=97705)
A01	65075748	A01_65075748_T_C	intergenic	CRI12_A01G1507(dist=739795),CRI12_A01G1508(dist=119358)
A01	65807421	A01_65807421_A_G	intergenic	CRI12_A01G1509(dist=600700),CRI12_A01G1510(dist=1424633)
A01	70322958	A01_70322958_A_G	intergenic	CRI12_A01G1525(dist=579413),CRI12_A01G1526(dist=16738)
A01	74519618	A01_74519618_G_C	intergenic	CRI12_A01G1560(dist=112755),CRI12_A01G1561(dist=98611)
A01	74519668	A01_74519668_T_C	intergenic	CRI12_A01G1560(dist=112805),CRI12_A01G1561(dist=98561)
A01	90069857	A01_90069857_A_G	intergenic	CRI12_A01G1656(dist=127009),CRI12_A01G1657(dist=21215)
A01	90070557	A01_90070557_T_C	intergenic	CRI12_A01G1656(dist=127709),CRI12_A01G1657(dist=20515)
A01	90070934	A01_90070934_A_G	intergenic	CRI12_A01G1656(dist=128086),CRI12_A01G1657(dist=20138)
A01	90189307	A01_90189307_A_G	intergenic	CRI12_A01G1657(dist=97062),CRI12_A01G1658(dist=382761)
A01	102506304	A01_102506304_T_C	intergenic	CRI12_A01G1817(dist=73997),CRI12_A01G1818(dist=1966)
A01	110148190	A01_110148190_A_G	intergenic	CRI12_A01G2095(dist=5639),CRI12_A01G2096(dist=13375)
A01	110148203	A01_110148203_T_C	intergenic	CRI12_A01G2095(dist=5652),CRI12_A01G2096(dist=13362)
A01	115837244	A01_115837244_A_G	intergenic	CRI12_A01G2496(dist=9450),CRI12_A01G2497(dist=16828)
A07	7188435	A07_7188435_T_C	intergenic	CRI12_A07G0681(dist=6221),CRI12_A07G0682(dist=12125)
A07	19398825	A07_19398825_T_C	intergenic	CRI12_A07G1260(dist=4655),CRI12_A07G1261(dist=4951)
A07	30526093	A07_30526093_A_G	intergenic	CRI12_A07G1581(dist=29987),CRI12_A07G1582(dist=14189)
A07	54080318	A07_54080318_T_C	intergenic	CRI12_A07G1928(dist=652153),CRI12_A07G1929(dist=509946)
A07	55363036	A07_55363036_G_C	intergenic	CRI12_A07G1934(dist=64128),CRI12_A07G1935(dist=77099)
A07	64156986	A07_64156986_G_A	intergenic	CRI12_A07G1978(dist=591760),CRI12_A07G1979(dist=250049)
A07	77477046	A07_77477046_T_C	intergenic	CRI12_A07G2049(dist=18113),CRI12_A07G2050(dist=638350)
A07	83153499	A07_83153499_T_C	intergenic	CRI12_A07G2145(dist=102029),CRI12_A07G2146(dist=2516)
A07	85107931	A07_85107931_A_G	intergenic	CRI12_A07G2188(dist=27520),CRI12_A07G2189(dist=2236)
A09	14341532	A09_14341532_A_T	intergenic	CRI12_A09G1451(dist=15530),CRI12_A09G1452(dist=10690)
A09	16688050	A09_16688050_T_C	intergenic	CRI12_A09G1588(dist=53895),CRI12_A09G1589(dist=13204)
A09	45274206	A09_45274206_A_G	intergenic	CRI12_A09G2283(dist=219317),CRI12_A09G2284(dist=214727)
A09	48678562	A09_48678562_A_G	intergenic	CRI12_A09G2298(dist=228639),CRI12_A09G2299(dist=239028)
A09	56709272	A09_56709272_A_G	intergenic	CRI12_A09G2334(dist=170547),CRI12_A09G2335(dist=420605)
A09	56875247	A09_56875247_A_G	intergenic	CRI12_A09G2334(dist=336522),CRI12_A09G2335(dist=254630)
A09	57673096	A09_57673096_A_G	intergenic	CRI12_A09G2338(dist=117514),CRI12_A09G2339(dist=355294)
A09	57674182	A09_57674182_G_A	intergenic	CRI12_A09G2338(dist=118600),CRI12_A09G2339(dist=354208)
A09	57676448	A09_57676448_A_T	intergenic	CRI12_A09G2338(dist=120866),CRI12_A09G2339(dist=351942)
A09	57678126	A09_57678126_A_G	intergenic	CRI12_A09G2338(dist=122544),CRI12_A09G2339(dist=350264)
A09	57680168	A09_57680168_A_G	intergenic	CRI12_A09G2338(dist=124586),CRI12_A09G2339(dist=348222)
A09	70089774	A09_70089774_A_G	intergenic	CRI12_A09G2455(dist=254091),CRI12_A09G2456(dist=406723)
A09	77153799	A09_77153799_A_G	intergenic	CRI12_A09G2604(dist=13607),CRI12_A09G2605(dist=23493)

## Sheet: Table S2
ID	Gene Name	UniprotID
CRI12_A02G1809	CYP749A22	H2DH17
CRI12_D04G0394	NA	NA
CRI12_D11G3293	SEC24A	Q9SFU0
CRI12_D08G2339	RH5	Q6YS30
CRI12_A04G0361	XA21	Q1MX30
CRI12_D08G0922	NA	NA
CRI12_D10G1103	LIMYB	Q9FFJ8
CRI12_D01G1610	NAP1	Q5S2C4
CRI12_D12G3066	mybL	Q54NA6
CRI12_A12G0620	NA	NA
CRI12_D12G3065	GB1	O24076
CRI12_D01G1393	CCMFC	P93286

## Sheet: Table S3
CRI12_A02G1809	Cor	CRI12_A04G0361	Cor	CRI12_A12G0620	Cor	CRI12_D01G1393	Cor	CRI12_D01G1610	Cor	CRI12_D04G0394	Cor	CRI12_D08G0922	Cor	CRI12_D10G1103	Cor	CRI12_D11G3293	Cor	CRI12_D12G3065	Cor	CRI12_D12G3066	Cor
CRI12_A03G0044	0.978	CRI12_A03G0035	1	CRI12_A03G0458	0.974	CRI12_A03G0837	0.979	CRI12_A03G0031	0.979	CRI12_A03G1302	0.981	CRI12_D13G2388	0.975	CRI12_A03G0164	0.985	CRI12_A03G0184	0.974	CRI12_A03G0031	0.984	CRI12_A03G0070	0.995
CRI12_A03G0115	0.999	CRI12_A03G0036	1	CRI12_A03G2370	0.986	CRI12_A03G0902	0.98	CRI12_A03G0122	0.986	CRI12_A03G1749	0.977	CRI12_A05G0845	0.999	CRI12_A03G0865	0.999	CRI12_A03G0231	0.98	CRI12_A03G0106	0.989	CRI12_A03G0078	0.977
CRI12_A03G0116	0.999	CRI12_A03G0143	1	CRI12_D11G1587	0.978	CRI12_A03G1288	0.976	CRI12_A03G0164	0.981	CRI12_A03G1882	0.986	CRI12_A06G1866	0.975	CRI12_A03G1011	0.976	CRI12_A03G0864	0.996	CRI12_A03G0188	0.979	CRI12_A03G0123	0.981
CRI12_A03G0117	0.999	CRI12_A03G0579	0.988	CRI12_D11G3129	0.978	CRI12_A03G2143	0.993	CRI12_A03G0273	0.978	CRI12_D11G0242	0.985	CRI12_D08G1539	0.979	CRI12_A03G2031	0.978	CRI12_A03G0955	0.976	CRI12_A03G0243	0.976	CRI12_A03G0149	0.987
CRI12_A03G0148	0.993	CRI12_A03G0580	1	CRI12_D03G0687	0.988	CRI12_A03G2228	0.977	CRI12_A03G0427	0.98	CRI12_D11G0871	0.991	CRI12_D02G0534	0.98	CRI12_A03G2058	0.982	CRI12_A03G1944	0.995	CRI12_A03G0269	0.983	CRI12_A03G0364	0.995
CRI12_A03G0173	0.997	CRI12_A03G0786	0.996	CRI12_A12G0512	0.981	CRI12_D11G0159	0.974	CRI12_A03G0452	0.979	CRI12_D11G1010	0.982	CRI12_D09G1875	0.978	CRI12_A03G2295	0.975	CRI12_A03G2148	0.979	CRI12_A03G0275	0.99	CRI12_A03G0534	0.977
CRI12_A03G0193	0.999	CRI12_A03G0998	0.999	CRI12_D06G0699	0.987	CRI12_D11G0803	0.984	CRI12_A03G0596	0.979	CRI12_D11G1962	0.987	CRI12_A09G0602	0.986	CRI12_A03G2334	0.993	CRI12_A03G2269	0.987	CRI12_A03G0298	0.993	CRI12_A03G0564	0.976
CRI12_A03G0250	0.993	CRI12_A03G1229	0.985	CRI12_D06G2104	0.98	CRI12_D11G1895	0.995	CRI12_A03G0806	0.975	CRI12_D11G1977	0.995			CRI12_A03G2337	0.975	CRI12_D11G0067	0.975	CRI12_A03G0330	0.995	CRI12_A03G0577	0.976
CRI12_A03G0281	0.995	CRI12_A03G1230	0.993	CRI12_A11G0937	0.982	CRI12_D11G2244	0.981	CRI12_A03G0887	0.982	CRI12_D11G2031	0.986			CRI12_A03G2404	0.977	CRI12_D11G0200	0.991	CRI12_A03G0465	0.985	CRI12_A03G0690	0.979
CRI12_A03G0351	0.999	CRI12_A03G1409	0.993	CRI12_D13G0020	0.981	CRI12_D11G3226	0.988	CRI12_A03G0979	0.978	CRI12_D03G0462	0.977			CRI12_A03G2406	0.992	CRI12_D11G0254	0.979	CRI12_A03G0513	0.983	CRI12_A03G0833	0.989
CRI12_A03G0369	0.999	CRI12_A03G1769	0.975	CRI12_D13G1442	0.988	CRI12_D11G3284	0.983	CRI12_A03G1002	0.975	CRI12_D03G0888	0.977			CRI12_A03G2557	0.975	CRI12_D11G1037	0.985	CRI12_A03G0677	0.987	CRI12_A03G1150	0.99
CRI12_A03G0474	0.996	CRI12_A03G1923	0.999	CRI12_A06G1487	0.98	CRI12_D03G0062	0.975	CRI12_A03G1084	0.975	CRI12_A10G0176	0.979			CRI12_A03G2724	0.986	CRI12_D11G1167	0.977	CRI12_A03G0691	0.983	CRI12_A03G1156	0.986
CRI12_A03G0667	0.995	CRI12_A03G2453	0.984	CRI12_D07G0568	0.993	CRI12_D03G0359	0.98	CRI12_A03G1554	0.975	CRI12_A10G0313	0.977			CRI12_A03G2741	0.976	CRI12_D11G2188	0.992	CRI12_A03G0776	0.987	CRI12_A03G1406	0.984
CRI12_A03G0669	0.999	CRI12_A03G2533	0.977	CRI12_D12G1835	0.988	CRI12_D03G1104	0.982	CRI12_A03G1595	0.975	CRI12_A10G0503	0.98			CRI12_D11G0089	0.981	CRI12_D11G2255	0.978	CRI12_A03G0976	0.984	CRI12_A03G1691	0.994
CRI12_A03G0718	0.976	CRI12_A03G2706	0.999	CRI12_D10G1076	0.978	CRI12_D03G1457	0.988	CRI12_A03G1609	0.982	CRI12_A10G1467	0.979			CRI12_D11G0393	0.984	CRI12_D11G2619	0.985	CRI12_A03G1001	0.975	CRI12_A03G1772	0.992
CRI12_A03G0780	0.999	CRI12_A03G2725	0.99	CRI12_D10G1242	0.987	CRI12_D03G1574	0.986	CRI12_A03G1822	0.978	CRI12_A10G1658	0.996			CRI12_D11G0820	0.977	CRI12_D11G2903	0.977	CRI12_A03G1011	0.978	CRI12_A03G1851	0.976
CRI12_A03G0791	0.999	CRI12_A03G2744	0.983	CRI12_A09G0174	0.975	CRI12_D03G1613	0.975	CRI12_A03G2031	0.979	CRI12_A10G1766	0.983			CRI12_D11G0870	0.984	CRI12_D11G3182	0.98	CRI12_A03G1110	0.99	CRI12_A03G2182	0.99
CRI12_A03G0792	0.998	CRI12_A03G2751	1	CRI12_A09G2195	0.982	CRI12_D03G1641	0.996	CRI12_D11G0046	0.976	CRI12_A10G1858	0.977			CRI12_D11G1138	0.982	CRI12_D03G0484	0.988	CRI12_A03G1366	0.98	CRI12_A03G2218	0.994
CRI12_A03G0794	0.996	CRI12_A03G2758	0.981	CRI12_A01G0557	0.984	CRI12_D03G1711	0.983	CRI12_D11G0070	0.975	CRI12_A10G1965	0.982			CRI12_D11G1192	0.975	CRI12_D03G0769	0.975	CRI12_A03G1554	0.987	CRI12_A03G2301	0.977
CRI12_A03G0797	0.977	CRI12_D11G0300	0.992	CRI12_A03G0635	0.98	CRI12_D03G1798	0.976	CRI12_D11G0139	0.976	CRI12_A10G2069	0.974			CRI12_D11G1240	0.984	CRI12_D03G1654	0.99	CRI12_A03G1622	0.993	CRI12_D11G0049	0.979
CRI12_A03G0908	0.994	CRI12_D11G0312	0.976	CRI12_A12G1552	0.976	CRI12_A10G1104	0.978	CRI12_D11G0230	0.986	CRI12_A10G2337	0.978			CRI12_D11G2164	0.991	CRI12_D03G1666	0.975	CRI12_A03G1876	0.988	CRI12_D11G0073	0.981
CRI12_A03G0971	0.995	CRI12_D11G0349	1	CRI12_D02G0303	0.98	CRI12_A10G1963	0.979	CRI12_D11G0341	0.975	CRI12_A12G1564	0.977			CRI12_D11G2258	0.995	CRI12_A10G0133	0.983	CRI12_A03G1995	0.975	CRI12_D11G0580	0.979
CRI12_A03G1037	0.986	CRI12_D11G0480	0.995	CRI12_D05G2148	0.976	CRI12_A10G2587	0.975	CRI12_D11G0343	0.977	CRI12_A12G2787	0.984			CRI12_D11G2313	0.982	CRI12_A10G0610	0.994	CRI12_A03G2021	0.979	CRI12_D11G0848	0.983
CRI12_A03G1043	0.999	CRI12_D11G0490	0.977	CRI12_D05G2585	0.976	CRI12_A10G2619	0.978	CRI12_D11G0401	0.997	CRI12_A12G2925	0.984			CRI12_D11G2339	0.985	CRI12_A10G1020	0.975	CRI12_A03G2115	0.984	CRI12_D11G1182	0.975
CRI12_A03G1063	0.994	CRI12_D11G0659	0.975	CRI12_D05G1971	0.98	CRI12_A12G0233	0.992	CRI12_D11G0445	0.977	CRI12_D04G0977	0.975			CRI12_D11G2404	0.977	CRI12_A10G1136	0.978	CRI12_A03G2207	0.976	CRI12_D11G1655	0.975
CRI12_A03G1079	0.99	CRI12_D11G0693	0.977	CRI12_D06G1437	0.98	CRI12_A12G0350	0.982	CRI12_D11G0654	0.98	CRI12_D04G1126	0.978			CRI12_D11G2637	0.979	CRI12_A10G2445	0.982	CRI12_A03G2272	0.993	CRI12_D11G1823	0.983
CRI12_A03G1132	0.999	CRI12_D11G0730	0.995	CRI12_D06G2144	0.974	CRI12_A12G1505	0.992	CRI12_D11G0722	0.983	CRI12_D04G1324	0.981			CRI12_D11G2695	0.981	CRI12_A10G2709	0.988	CRI12_A03G2311	0.984	CRI12_D11G2317	0.98
CRI12_A03G1146	0.991	CRI12_D11G0756	0.99	CRI12_D09G2657	0.976	CRI12_A12G2821	0.987	CRI12_D11G0724	0.993	CRI12_D04G1463	0.978			CRI12_D11G3175	0.978	CRI12_A12G0137	0.989	CRI12_A03G2312	0.989	CRI12_D11G2535	0.981
CRI12_A03G1255	0.998	CRI12_D11G0889	0.988			CRI12_D04G1180	0.986	CRI12_D11G0877	0.988	CRI12_D06G0009	0.987			CRI12_D11G3466	0.993	CRI12_A12G0165	0.996	CRI12_A03G2319	0.983	CRI12_D11G2632	0.979
CRI12_A03G1289	0.98	CRI12_D11G0890	0.997			CRI12_D06G0333	0.98	CRI12_D11G1095	0.992	CRI12_D06G0358	0.992			CRI12_D11G3724	0.995	CRI12_A12G0508	0.985	CRI12_A03G2325	0.982	CRI12_D11G2962	0.99
CRI12_A03G1297	0.998	CRI12_D11G1440	1			CRI12_D06G0782	0.987	CRI12_D11G1271	0.981	CRI12_D06G0522	0.978			CRI12_D03G0224	0.978	CRI12_A12G0731	0.978	CRI12_A03G2481	0.987	CRI12_D11G2983	0.982
CRI12_A03G1364	0.999	CRI12_D11G1463	1			CRI12_D06G0826	0.986	CRI12_D11G1286	0.986	CRI12_D06G0570	0.981			CRI12_D03G0242	0.989	CRI12_A12G1089	0.977	CRI12_A03G2504	0.982	CRI12_D03G0330	0.996
CRI12_A03G1407	0.999	CRI12_D11G1733	0.99			CRI12_D06G0951	0.976	CRI12_D11G1721	0.978	CRI12_D06G0839	0.989			CRI12_D03G0388	0.977	CRI12_A12G1683	0.997	CRI12_A03G2505	0.982	CRI12_D03G0576	0.982
CRI12_A03G1408	0.999	CRI12_D11G1753	0.999			CRI12_D06G1030	0.983	CRI12_D11G2433	0.98	CRI12_D06G0840	0.985			CRI12_D03G0586	0.978	CRI12_A12G1949	0.982	CRI12_A03G2604	0.98	CRI12_D03G0579	0.985
CRI12_A03G1435	0.989	CRI12_D11G1768	0.981			CRI12_D06G1360	0.985	CRI12_D11G2637	0.983	CRI12_D06G0996	0.976			CRI12_D03G0664	0.976	CRI12_A12G2119	0.976	CRI12_A03G2736	0.983	CRI12_D03G0582	0.975
CRI12_A03G1438	0.989	CRI12_D11G1771	0.994			CRI12_D06G2074	0.982	CRI12_D11G2925	0.995	CRI12_D06G1366	0.989			CRI12_D03G1009	0.989	CRI12_A12G2418	0.986	CRI12_D11G0090	0.989	CRI12_D03G0762	0.988
CRI12_A03G1443	0.984	CRI12_D11G1859	0.984			CRI12_A11G0074	0.979	CRI12_D11G3175	0.986	CRI12_D06G1976	0.979			CRI12_D03G1131	0.976	CRI12_A12G2604	0.992	CRI12_D11G0182	0.981	CRI12_D03G0856	0.977
CRI12_A03G1725	0.979	CRI12_D11G1869	1			CRI12_A11G0343	0.99	CRI12_D11G3406	0.991	CRI12_D06G2096	0.975			CRI12_D03G1275	0.976	CRI12_A12G2711	0.983	CRI12_D11G0235	0.977	CRI12_D03G1068	0.987
CRI12_A03G1729	0.974	CRI12_D11G1871	0.976			CRI12_A11G0573	0.975	CRI12_D11G3433	0.977	CRI12_D06G2224	0.988			CRI12_D03G1451	0.982	CRI12_A12G2726	0.991	CRI12_D11G0381	0.985	CRI12_D03G1115	0.977
CRI12_A03G1974	0.999	CRI12_D11G1875	0.999			CRI12_A11G2950	0.976	CRI12_D11G3537	0.99	CRI12_A11G0230	0.975			CRI12_D03G1488	0.992	CRI12_D04G1586	0.981	CRI12_D11G0389	0.978	CRI12_D03G1168	0.982
CRI12_A03G1979	0.988	CRI12_D11G1907	0.994			CRI12_A11G3664	0.982	CRI12_D03G0011	0.982	CRI12_A11G2310	0.989			CRI12_D03G1519	0.982	CRI12_D04G1639	0.98	CRI12_D11G0395	0.98	CRI12_D03G1473	0.978
CRI12_A03G2023	0.996	CRI12_D11G1923	0.987			CRI12_D13G0615	0.977	CRI12_D03G0057	0.976	CRI12_A11G2447	0.979			CRI12_D03G1805	0.983	CRI12_D06G0140	0.988	CRI12_D11G0460	0.993	CRI12_D03G1577	0.983
CRI12_A03G2024	0.999	CRI12_D11G1924	0.976			CRI12_D13G1688	0.983	CRI12_D03G0212	0.98	CRI12_A11G2652	0.988			CRI12_A10G0118	0.994	CRI12_D06G0359	0.976	CRI12_D11G0464	0.99	CRI12_D03G1797	0.991
CRI12_A03G2059	0.99	CRI12_D11G2087	0.999			CRI12_D13G2154	0.984	CRI12_D03G0252	0.992	CRI12_A11G2717	0.989			CRI12_A10G0885	0.976	CRI12_D06G0360	0.99	CRI12_D11G0551	0.984	CRI12_D03G1973	0.976
CRI12_A03G2060	0.991	CRI12_D11G2374	0.999			CRI12_D01G0216	0.989	CRI12_D03G0370	0.976	CRI12_A11G2789	0.977			CRI12_A10G1167	0.975	CRI12_D06G0361	0.979	CRI12_D11G0647	0.995	CRI12_A10G0195	0.975
CRI12_A03G2118	0.993	CRI12_D11G2456	0.997			CRI12_D01G0431	0.989	CRI12_D03G0730	0.985	CRI12_A11G3397	0.975			CRI12_A10G1266	0.977	CRI12_D06G1097	0.978	CRI12_D11G0681	0.985	CRI12_A10G0224	0.993
CRI12_A03G2219	0.998	CRI12_D11G2457	0.985			CRI12_D01G0704	0.987	CRI12_D03G1217	0.981	CRI12_A11G3499	0.99			CRI12_A10G1310	0.976	CRI12_D06G1158	0.984	CRI12_D11G0690	0.983	CRI12_A10G0274	0.988
CRI12_A03G2222	0.977	CRI12_D11G2705	0.991			CRI12_D05G0167	0.975	CRI12_D03G1275	0.981	CRI12_D13G0267	0.979			CRI12_A10G1468	0.998	CRI12_D06G2078	0.977	CRI12_D11G0750	0.979	CRI12_A10G0287	0.975
CRI12_A03G2268	0.987	CRI12_D11G2826	0.992			CRI12_D05G0324	0.981	CRI12_D03G1344	0.983	CRI12_D13G0810	0.99			CRI12_A10G1469	0.975	CRI12_A11G0908	0.986	CRI12_D11G0797	0.988	CRI12_A10G0660	0.98
CRI12_A03G2279	1	CRI12_D11G2828	0.975			CRI12_D05G0453	0.985	CRI12_D03G1451	0.976	CRI12_D13G0817	0.982			CRI12_A10G1655	0.981	CRI12_A11G1066	0.976	CRI12_D11G1063	0.987	CRI12_A10G0673	0.985
CRI12_A03G2365	0.996	CRI12_D11G2831	0.99			CRI12_D05G0454	0.976	CRI12_D03G1472	0.989	CRI12_D13G1524	0.984			CRI12_A10G1660	0.988	CRI12_A11G1966	0.974	CRI12_D11G1213	0.995	CRI12_A10G0878	0.995
CRI12_A03G2374	0.99	CRI12_D11G2949	0.999			CRI12_D05G1410	0.987	CRI12_D03G1530	0.987	CRI12_D13G1864	0.975			CRI12_A10G1701	0.975	CRI12_A11G1994	0.991	CRI12_D11G1274	0.982	CRI12_A10G0957	0.986
CRI12_A03G2473	0.993	CRI12_D11G3067	1			CRI12_D05G1500	0.994	CRI12_D03G1865	0.98	CRI12_D01G0126	0.983			CRI12_A10G1840	0.993	CRI12_A11G2247	0.988	CRI12_D11G1425	0.978	CRI12_A10G0958	0.976
CRI12_A03G2562	0.985	CRI12_D11G3068	0.982			CRI12_D05G1741	0.975	CRI12_A10G0006	0.979	CRI12_D01G0472	0.977			CRI12_A10G2194	0.984	CRI12_A11G2287	0.983	CRI12_D11G1502	0.987	CRI12_A10G1303	0.979
CRI12_A03G2563	0.999	CRI12_D11G3074	0.987			CRI12_D05G2297	0.992	CRI12_A10G0049	0.983	CRI12_D05G0471	0.987			CRI12_A10G2234	0.985	CRI12_A11G2884	0.989	CRI12_D11G1535	0.976	CRI12_A10G1452	0.979
CRI12_A03G2567	0.984	CRI12_D11G3109	1			CRI12_D05G2337	0.975	CRI12_A10G0112	0.988	CRI12_D05G0710	0.977			CRI12_A10G2318	0.986	CRI12_D13G0148	0.98	CRI12_D11G1551	0.993	CRI12_A10G1564	0.977
CRI12_A03G2569	0.99	CRI12_D11G3110	1			CRI12_D05G2476	0.979	CRI12_A10G0513	0.99	CRI12_D05G2410	0.992			CRI12_A12G0401	0.978	CRI12_D13G0418	0.994	CRI12_D11G1552	0.993	CRI12_A10G1580	0.985
CRI12_A03G2612	0.999	CRI12_D11G3173	0.993			CRI12_D05G2671	0.983	CRI12_A10G0563	0.984	CRI12_D05G2718	0.981			CRI12_A12G0733	0.986	CRI12_D13G0419	0.98	CRI12_D11G1721	0.977	CRI12_A10G1608	0.979
CRI12_A03G2647	0.999	CRI12_D11G3415	1			CRI12_D05G2952	0.988	CRI12_A10G0716	0.988	CRI12_D05G3681	0.976			CRI12_A12G0918	0.977	CRI12_D13G0654	0.99	CRI12_D11G1729	0.989	CRI12_A10G1924	0.979
CRI12_A03G2651	0.999	CRI12_D11G3417	0.999			CRI12_D05G3037	0.981	CRI12_A10G0944	0.982	CRI12_D05G3924	0.984			CRI12_A12G1175	0.987	CRI12_D13G0718	0.977	CRI12_D11G1762	0.975	CRI12_A10G2124	0.977
CRI12_A03G2652	0.999	CRI12_D11G3418	0.997			CRI12_D05G3151	0.995	CRI12_A10G1021	0.988	CRI12_A05G0590	0.987			CRI12_A12G1315	0.975	CRI12_D13G1373	0.992	CRI12_D11G1782	0.986	CRI12_A10G2293	0.984
CRI12_A03G2671	0.999	CRI12_D11G3424	0.999			CRI12_D05G3162	0.988	CRI12_A10G1213	0.979	CRI12_A06G0677	0.983			CRI12_A12G1491	0.988	CRI12_D13G1496	0.975	CRI12_D11G2072	0.978	CRI12_A12G0659	0.977
CRI12_A03G2678	0.996	CRI12_D11G3428	1			CRI12_D05G3693	0.979	CRI12_A10G1349	0.976	CRI12_A06G2028	0.989			CRI12_A12G1595	0.988	CRI12_D13G1863	0.986	CRI12_D11G2211	0.986	CRI12_A12G0712	0.981
CRI12_A03G2681	0.999	CRI12_D11G3429	1			CRI12_A05G0813	0.991	CRI12_A10G1469	0.975	CRI12_D08G0987	0.978			CRI12_A12G1651	0.981	CRI12_D13G2566	0.981	CRI12_D11G2298	0.992	CRI12_A12G0780	0.982
CRI12_A03G2699	0.999	CRI12_D11G3541	0.991			CRI12_A06G0076	0.985	CRI12_A10G1508	0.987	CRI12_D08G1143	0.978			CRI12_A12G1745	0.976	CRI12_D01G0864	0.979	CRI12_D11G2465	0.984	CRI12_A12G1108	0.975
CRI12_A03G2700	0.982	CRI12_D11G3618	0.984			CRI12_A06G0165	0.987	CRI12_A10G1637	0.982	CRI12_D08G1349	0.979			CRI12_A12G1944	0.989	CRI12_D01G1402	0.976	CRI12_D11G2572	0.993	CRI12_A12G2554	0.992
CRI12_A03G2708	0.999	CRI12_D03G0199	0.999			CRI12_A06G0537	0.976	CRI12_A10G1718	0.988	CRI12_D08G1499	0.978			CRI12_A12G2353	0.979	CRI12_D01G1754	0.982	CRI12_D11G2618	0.98	CRI12_A12G2715	0.99
CRI12_D11G0085	0.975	CRI12_D03G0231	0.984			CRI12_A06G1980	0.982	CRI12_A10G1854	0.974	CRI12_D08G1538	0.982			CRI12_A12G2564	0.977	CRI12_D01G1852	0.975	CRI12_D11G2636	0.987	CRI12_A12G2926	0.981
CRI12_D11G0106	0.989	CRI12_D03G0358	0.993			CRI12_A06G2379	0.988	CRI12_A10G1912	0.982	CRI12_D08G2235	0.976			CRI12_A12G2725	0.986	CRI12_D05G1278	0.985	CRI12_D11G2715	0.979	CRI12_A12G3016	0.985
CRI12_D11G0120	0.999	CRI12_D03G0723	1			CRI12_A06G2461	0.976	CRI12_A10G1918	0.979	CRI12_D08G2433	0.977			CRI12_A12G2880	0.976	CRI12_D05G1447	0.98	CRI12_D11G2739	0.985	CRI12_D04G0009	0.994
CRI12_D11G0143	0.994	CRI12_D03G0842	0.999			CRI12_D08G0132	0.98	CRI12_A10G1954	0.981	CRI12_D08G2487	0.981			CRI12_A12G2918	0.984	CRI12_D05G1753	0.991	CRI12_D11G3025	0.984	CRI12_D04G0234	0.987
CRI12_D11G0295	0.984	CRI12_D03G0969	0.994			CRI12_D08G0764	0.995	CRI12_A10G2356	0.984	CRI12_D08G3076	0.986			CRI12_D04G0083	0.978	CRI12_D05G2316	0.986	CRI12_D11G3032	0.98	CRI12_D04G0324	0.975
CRI12_D11G0313	0.995	CRI12_D03G0970	0.976			CRI12_D08G0877	0.984	CRI12_A12G0044	0.98	CRI12_D02G0029	0.99			CRI12_D04G0315	0.979	CRI12_D05G2428	0.986	CRI12_D11G3069	0.977	CRI12_D04G0412	0.979
CRI12_D11G0316	0.999	CRI12_D03G0972	0.987			CRI12_D08G1212	0.984	CRI12_A12G0100	0.976	CRI12_D02G0076	0.98			CRI12_D04G0655	0.974	CRI12_D05G2704	0.986	CRI12_D11G3154	0.99	CRI12_D04G0745	0.981
CRI12_D11G0317	0.998	CRI12_D03G0973	0.998			CRI12_D08G1704	0.975	CRI12_A12G0329	0.992	CRI12_D02G1272	0.981			CRI12_D04G0732	0.995	CRI12_D05G2771	0.976	CRI12_D11G3194	0.989	CRI12_D04G0823	0.977
CRI12_D11G0350	0.988	CRI12_D03G1037	0.98			CRI12_D08G2216	0.975	CRI12_A12G0913	0.986	CRI12_D02G1353	0.974			CRI12_D04G1362	0.98	CRI12_D05G2975	0.976	CRI12_D11G3315	0.988	CRI12_D04G1054	0.979
CRI12_D11G0408	0.997	CRI12_D03G1052	0.999			CRI12_D08G2293	0.988	CRI12_A12G0918	0.984	CRI12_D02G2406	0.988			CRI12_D04G1609	0.992	CRI12_D05G3062	0.99	CRI12_D11G3464	0.979	CRI12_D04G1060	0.98
CRI12_D11G0486	0.979	CRI12_D03G1070	0.982			CRI12_D08G2660	0.981	CRI12_A12G1050	0.981	CRI12_D07G0432	0.986			CRI12_D04G1655	0.977	CRI12_A06G0329	0.993	CRI12_D11G3489	0.976	CRI12_D04G1177	0.986
CRI12_D11G0492	0.999	CRI12_D03G1283	0.987			CRI12_D02G0332	0.985	CRI12_A12G1061	0.994	CRI12_D07G0512	0.979			CRI12_D04G1719	0.984	CRI12_A06G0797	0.976	CRI12_D11G3586	0.975	CRI12_D04G1254	0.98
CRI12_D11G0530	0.999	CRI12_D03G1324	0.987			CRI12_D02G0855	0.974	CRI12_A12G1120	0.982	CRI12_D07G1860	0.976			CRI12_D04G1876	0.985	CRI12_A06G1200	0.994	CRI12_D11G3602	0.976	CRI12_D04G1293	0.988
CRI12_D11G0552	0.997	CRI12_D03G1384	0.996			CRI12_D02G2051	0.988	CRI12_A12G1570	0.988	CRI12_D07G2225	0.977			CRI12_D04G2236	0.984	CRI12_A06G1223	0.982	CRI12_D11G3670	0.982	CRI12_D04G1464	0.978
CRI12_D11G0570	0.997	CRI12_D03G1484	0.989			CRI12_D02G2095	0.977	CRI12_A12G1592	0.987	CRI12_D12G0102	0.991			CRI12_D06G0132	0.99	CRI12_A06G1442	0.992	CRI12_D11G3770	0.99	CRI12_D04G1489	0.984
CRI12_D11G0587	0.986	CRI12_D03G1502	0.998			CRI12_D02G2167	0.981	CRI12_A12G1748	0.978	CRI12_D12G0104	0.982			CRI12_D06G0545	0.975	CRI12_D08G0239	0.981	CRI12_D03G0192	0.98	CRI12_D04G1566	0.98
CRI12_D11G0737	0.999	CRI12_D03G1586	0.999			CRI12_D07G0002	0.99	CRI12_A12G1766	0.987	CRI12_D12G0150	0.978			CRI12_D06G0775	0.976	CRI12_D08G0631	0.99	CRI12_D03G0290	0.979	CRI12_D04G1735	0.989
CRI12_D11G0752	0.995	CRI12_D03G1743	0.994			CRI12_D07G0241	0.987	CRI12_A12G1856	0.98	CRI12_D12G0388	0.976			CRI12_D06G1527	0.993	CRI12_D08G0914	0.983	CRI12_D03G0365	0.989	CRI12_D04G2127	0.978
CRI12_D11G0778	0.999	CRI12_D03G1753	0.986			CRI12_D07G1307	0.975	CRI12_A12G2314	0.982	CRI12_D12G0397	0.984			CRI12_D06G1744	0.988	CRI12_D08G0925	0.99	CRI12_D03G0381	0.976	CRI12_D04G2158	0.983
CRI12_D11G0789	0.98	CRI12_D03G1776	1			CRI12_D07G1644	0.974	CRI12_A12G2507	0.989	CRI12_D12G1524	0.988			CRI12_D06G1936	0.988	CRI12_D08G1003	0.983	CRI12_D03G0397	0.982	CRI12_D04G2208	0.99
CRI12_D11G0849	0.995	CRI12_A10G0010	0.995			CRI12_D07G1648	0.975	CRI12_A12G2561	0.994	CRI12_D12G1876	0.98			CRI12_D06G2387	0.988	CRI12_D08G1547	0.977	CRI12_D03G0437	0.984	CRI12_D04G2248	0.985
CRI12_D11G0911	0.998	CRI12_A10G0071	0.996			CRI12_D07G1913	0.977	CRI12_A12G2579	0.986	CRI12_D12G2076	0.975			CRI12_A11G0527	0.983	CRI12_D08G2954	0.982	CRI12_D03G0568	0.979	CRI12_D06G0030	0.979
CRI12_D11G0917	1	CRI12_A10G0097	0.979			CRI12_D12G0684	0.976	CRI12_A12G2842	0.983	CRI12_D12G2997	0.986			CRI12_A11G0630	0.998	CRI12_D02G0498	0.978	CRI12_D03G0577	0.983	CRI12_D06G0212	0.98
CRI12_D11G0923	0.999	CRI12_A10G0120	1			CRI12_D12G1363	0.975	CRI12_A12G2914	0.977	CRI12_D09G1065	0.993			CRI12_A11G0756	0.996	CRI12_D02G0518	0.987	CRI12_D03G0630	0.988	CRI12_D06G0238	0.992
CRI12_D11G0972	0.991	CRI12_A10G0281	0.995			CRI12_D12G1695	0.979	CRI12_A12G2918	0.98	CRI12_D09G2428	0.996			CRI12_A11G0760	0.978	CRI12_D02G0746	0.987	CRI12_D03G0638	0.977	CRI12_D06G0451	0.988
CRI12_D11G1013	0.999	CRI12_A10G0473	0.975			CRI12_D12G1947	0.984	CRI12_A12G3081	0.974	CRI12_D09G2685	0.976			CRI12_A11G0875	0.985	CRI12_D02G0873	0.989	CRI12_D03G0670	0.987	CRI12_D06G0598	0.99
CRI12_D11G1154	0.974	CRI12_A10G0527	0.995			CRI12_D12G2043	0.975	CRI12_D04G0168	0.992	CRI12_D09G2850	0.982			CRI12_A11G1108	0.978	CRI12_D02G1701	0.996	CRI12_D03G0674	0.983	CRI12_D06G0607	0.977
CRI12_D11G1156	0.998	CRI12_A10G0534	0.975			CRI12_D12G2654	0.988	CRI12_D04G0193	0.978	CRI12_D10G0062	0.978			CRI12_A11G1617	0.979	CRI12_D02G1966	0.985	CRI12_D03G0689	0.978	CRI12_D06G0736	0.985
CRI12_D11G1177	0.974	CRI12_A10G0573	1			CRI12_D09G0105	0.986	CRI12_D04G0241	0.981	CRI12_D10G0227	0.976			CRI12_A11G1989	0.975	CRI12_D02G2032	0.983	CRI12_D03G0722	0.997	CRI12_D06G0789	0.993
CRI12_D11G1280	0.996	CRI12_A10G0574	1			CRI12_D09G0903	0.99	CRI12_D04G0595	0.987	CRI12_D10G0330	0.985			CRI12_A11G2159	0.99	CRI12_D07G0045	0.986	CRI12_D03G0908	0.982	CRI12_D06G0818	0.981
CRI12_D11G1330	0.998	CRI12_A10G0575	1			CRI12_D09G1185	0.975	CRI12_D04G0868	0.978	CRI12_D10G0767	0.978			CRI12_A11G2185	0.98	CRI12_D07G0103	0.975	CRI12_D03G0985	0.977	CRI12_D06G1061	0.974
CRI12_D11G1393	0.987	CRI12_A10G0709	0.998			CRI12_D09G1438	0.982	CRI12_D04G0902	0.982	CRI12_D10G1423	0.979			CRI12_A11G2299	0.985	CRI12_D07G0182	0.976	CRI12_D03G1071	0.983	CRI12_D06G1249	0.975
CRI12_D11G1445	0.999	CRI12_A10G0741	1			CRI12_D09G1987	0.978	CRI12_D04G0969	0.989	CRI12_D10G1725	0.977			CRI12_A11G2412	0.993	CRI12_D07G0396	0.991	CRI12_D03G1103	0.987	CRI12_D06G1373	0.987
CRI12_D11G1468	0.999	CRI12_A10G0788	0.995			CRI12_D09G2050	0.983	CRI12_D04G1203	0.978	CRI12_D10G1765	0.993			CRI12_A11G2546	0.983	CRI12_D07G0910	0.979	CRI12_D03G1111	0.986	CRI12_D06G1405	0.99
CRI12_D11G1595	0.977	CRI12_A10G0975	0.992			CRI12_D09G2162	0.98	CRI12_D04G1275	0.982	CRI12_D10G2377	0.983			CRI12_A11G2777	0.977	CRI12_D07G1806	0.974	CRI12_D03G1189	0.99	CRI12_D06G1430	0.987
CRI12_D11G1609	0.995	CRI12_A10G1051	0.994			CRI12_D09G2429	0.979	CRI12_D04G1623	0.987	CRI12_D10G2427	0.983			CRI12_A11G3080	0.977	CRI12_D12G0372	0.975	CRI12_D03G1201	0.997	CRI12_D06G1739	0.995
CRI12_D11G1610	0.999	CRI12_A10G1158	0.986			CRI12_D09G2560	0.975	CRI12_D04G1795	0.979	CRI12_A13G1213	0.988			CRI12_A11G3241	0.98	CRI12_D12G0840	0.974	CRI12_D03G1255	0.985	CRI12_D06G1751	0.988
CRI12_D11G1658	0.998	CRI12_A10G1546	0.983			CRI12_D10G0098	0.979	CRI12_D04G1980	0.979	CRI12_A13G1770	0.979			CRI12_A11G3281	0.983	CRI12_D12G1690	0.988	CRI12_D03G1373	0.984	CRI12_D06G1941	0.982
CRI12_D11G1707	0.999	CRI12_A10G1679	0.994			CRI12_D10G1749	0.987	CRI12_D04G2038	0.98	CRI12_A13G2186	0.98			CRI12_A11G3367	0.98	CRI12_D12G1852	0.976	CRI12_D03G1422	0.982	CRI12_D06G2279	0.976
CRI12_D11G1708	1	CRI12_A10G1685	0.999			CRI12_A13G0216	0.979	CRI12_D04G2255	0.987	CRI12_A13G2343	0.982			CRI12_A11G3495	0.977	CRI12_D12G2626	0.986	CRI12_D03G1479	0.993	CRI12_D06G2388	0.992
CRI12_D11G1804	1	CRI12_A10G1760	1			CRI12_A13G0364	0.982	CRI12_D06G0292	0.992	CRI12_A08G0032	0.98			CRI12_A11G3787	0.985	CRI12_D12G2871	0.985	CRI12_D03G1576	0.994	CRI12_A11G0087	0.984
CRI12_D11G1822	0.999	CRI12_A10G1843	0.996			CRI12_A13G0901	0.975	CRI12_D06G0317	0.983	CRI12_A08G1089	0.981			CRI12_D13G0482	0.981	CRI12_D12G3062	0.985	CRI12_D03G1598	0.988	CRI12_A11G0360	0.981
CRI12_D11G1889	0.982	CRI12_A10G2024	0.999			CRI12_A13G1013	0.974	CRI12_D06G0563	0.977	CRI12_A08G1128	0.992			CRI12_D13G0607	0.994	CRI12_D09G0938	0.977	CRI12_D03G1627	0.975	CRI12_A11G0785	0.978
CRI12_D11G1912	0.996	CRI12_A10G2025	0.982			CRI12_A13G1014	0.995	CRI12_D06G0613	0.976	CRI12_A08G1259	0.983			CRI12_D13G0754	0.976	CRI12_D09G1296	0.983	CRI12_D03G1695	0.983	CRI12_A11G0831	0.98
CRI12_D11G1933	0.999	CRI12_A10G2028	0.998			CRI12_A13G1429	0.981	CRI12_D06G0942	0.993	CRI12_A08G1447	0.987			CRI12_D13G0809	0.998	CRI12_D09G1648	0.988	CRI12_D03G1799	0.983	CRI12_A11G0879	0.983
CRI12_D11G1942	0.999	CRI12_A10G2118	0.998			CRI12_A08G1761	0.975	CRI12_D06G0967	0.979	CRI12_A08G1805	0.982			CRI12_D13G1070	0.978	CRI12_D09G2007	0.989	CRI12_D03G1836	0.997	CRI12_A11G1105	0.981
CRI12_D11G1987	0.995	CRI12_A10G2174	0.999			CRI12_A08G2002	0.979	CRI12_D06G1171	0.992	CRI12_A08G1921	0.98			CRI12_D13G1114	0.991	CRI12_D09G2316	0.985	CRI12_D03G1867	0.975	CRI12_A11G1164	0.976
CRI12_D11G1998	0.999	CRI12_A10G2376	0.999			CRI12_A08G2404	0.984	CRI12_D06G1223	0.978	CRI12_A08G2705	0.99			CRI12_D13G1123	0.986	CRI12_D10G0738	0.978	CRI12_A10G0007	0.984	CRI12_A11G1184	0.984
CRI12_D11G2006	0.985	CRI12_A10G2377	0.998			CRI12_A08G2915	0.99	CRI12_D06G1281	0.974	CRI12_A04G0394	0.994			CRI12_D13G1647	0.979	CRI12_D10G0958	0.978	CRI12_A10G0014	0.981	CRI12_A11G1213	0.981
CRI12_D11G2077	0.998	CRI12_A10G2725	0.986			CRI12_A04G1039	0.975	CRI12_D06G1364	0.989	CRI12_A04G0848	0.986			CRI12_D13G1717	0.975	CRI12_D10G1154	0.976	CRI12_A10G0108	0.978	CRI12_A11G1363	0.999
CRI12_D11G2200	0.999	CRI12_A10G2728	0.991			CRI12_A04G1098	0.981	CRI12_D06G1460	0.995	CRI12_A04G1148	0.985			CRI12_D13G1827	0.985	CRI12_D10G2021	0.979	CRI12_A10G0122	0.978	CRI12_A11G1392	0.989
CRI12_D11G2203	0.989	CRI12_A10G2761	0.994			CRI12_A04G1523	0.977	CRI12_D06G1767	0.976	CRI12_A02G1344	0.982			CRI12_D13G1908	0.978	CRI12_D10G2053	0.983	CRI12_A10G0151	0.985	CRI12_A11G1566	0.981
CRI12_D11G2204	0.998	CRI12_A12G0060	0.99			CRI12_A02G0991	0.998	CRI12_D06G1878	0.999	CRI12_A02G1393	0.977			CRI12_D13G2137	0.989	CRI12_D10G2054	0.982	CRI12_A10G0188	0.986	CRI12_A11G1613	0.977
CRI12_D11G2235	0.978	CRI12_A12G0191	0.994			CRI12_A02G1436	0.976	CRI12_D06G2443	0.985	CRI12_A01G0090	0.975			CRI12_D01G0980	0.987	CRI12_D10G2202	0.98	CRI12_A10G0212	0.975	CRI12_A11G1884	0.997
CRI12_D11G2262	0.988	CRI12_A12G0239	0.999			CRI12_A02G1658	0.99	CRI12_A11G0156	0.984	CRI12_A01G0113	0.974			CRI12_D01G1078	0.984	CRI12_D10G2432	0.984	CRI12_A10G0223	0.985	CRI12_A11G1997	0.989
CRI12_D11G2268	0.997	CRI12_A12G0270	0.983			CRI12_A02G1900	0.974	CRI12_A11G0407	0.977	CRI12_A01G0442	0.977			CRI12_D01G1183	0.982	CRI12_A13G0545	0.984	CRI12_A10G0485	0.976	CRI12_A11G2066	0.98
CRI12_D11G2305	0.999	CRI12_A12G0447	0.998			CRI12_A01G0676	0.977	CRI12_A11G0617	0.976	CRI12_A01G0600	0.987			CRI12_D01G1616	0.977	CRI12_A13G1662	0.981	CRI12_A10G0616	0.985	CRI12_A11G2234	0.986
CRI12_D11G2344	0.999	CRI12_A12G0469	0.993			CRI12_A01G0898	0.981	CRI12_A11G0764	0.978	CRI12_A01G0771	0.986			CRI12_D01G2136	0.984	CRI12_A08G0683	0.998	CRI12_A10G0617	0.985	CRI12_A11G2374	0.977
CRI12_D11G2356	0.991	CRI12_A12G0470	0.982			CRI12_A01G0973	0.992	CRI12_A11G0805	0.975	CRI12_A01G0939	0.981			CRI12_D01G2396	0.974	CRI12_A08G0965	0.985	CRI12_A10G0652	0.997	CRI12_A11G2396	0.986
CRI12_D11G2370	0.991	CRI12_A12G0521	0.977			CRI12_A01G1556	0.98	CRI12_A11G1075	0.98	CRI12_A01G1374	0.976			CRI12_D01G2581	0.986	CRI12_A08G0973	0.99	CRI12_A10G0669	0.975	CRI12_A11G2707	0.975
CRI12_D11G2434	0.99	CRI12_A12G0522	0.983			CRI12_A01G1580	0.979	CRI12_A11G1160	0.978	CRI12_A01G1511	0.977			CRI12_D05G0032	0.983	CRI12_A08G1031	0.999	CRI12_A10G0705	0.978	CRI12_A11G2788	0.98
CRI12_D11G2437	0.997	CRI12_A12G0640	0.982			CRI12_A01G1951	0.987	CRI12_A11G1285	0.988	CRI12_A01G1803	0.986			CRI12_D05G0096	0.992	CRI12_A08G2188	0.982	CRI12_A10G0706	0.981	CRI12_A11G2807	0.985
CRI12_D11G2470	1	CRI12_A12G0667	0.995			CRI12_A07G1313	0.977	CRI12_A11G1349	0.981	CRI12_A07G0244	0.985			CRI12_D05G0412	0.995	CRI12_A08G2191	0.982	CRI12_A10G0773	0.986	CRI12_A11G3097	0.986
CRI12_D11G2511	1	CRI12_A12G0964	0.984			CRI12_A07G1361	0.979	CRI12_A11G1463	0.977	CRI12_A07G0857	0.974			CRI12_D05G0515	0.984	CRI12_A08G2222	0.989	CRI12_A10G0934	0.989	CRI12_A11G3165	0.987
CRI12_D11G2515	0.977	CRI12_A12G0996	0.999			CRI12_A07G1648	0.981	CRI12_A11G1853	0.976	CRI12_A07G1280	0.982			CRI12_D05G0881	0.978	CRI12_A08G2309	0.984	CRI12_A10G0951	0.988	CRI12_A11G3291	0.992
CRI12_D11G2521	0.999	CRI12_A12G1193	0.989			CRI12_A07G1653	0.98	CRI12_A11G2154	0.982	CRI12_A07G1773	0.976			CRI12_D05G1173	0.984	CRI12_A04G0223	0.981	CRI12_A10G1156	0.992	CRI12_A11G3292	0.978
CRI12_D11G2544	0.985	CRI12_A12G1245	0.985			CRI12_A09G0061	0.991	CRI12_A11G2204	0.988	CRI12_A07G1797	0.978			CRI12_D05G1365	0.978	CRI12_A04G0578	0.99	CRI12_A10G1504	0.989	CRI12_D13G0155	0.985
CRI12_D11G2604	0.997	CRI12_A12G1329	0.99			CRI12_A09G0257	0.981	CRI12_A11G2300	0.985	CRI12_A07G1869	0.984			CRI12_D05G1397	0.979	CRI12_A02G0028	0.975	CRI12_A10G1663	0.988	CRI12_D13G0642	0.982
CRI12_D11G2638	0.991	CRI12_A12G1369	0.993			CRI12_A09G0315	0.975	CRI12_A11G2464	0.982	CRI12_A07G2090	0.978			CRI12_D05G1528	0.987	CRI12_A02G0545	0.994	CRI12_A10G1664	0.985	CRI12_D13G0645	0.988
CRI12_D11G2725	0.999	CRI12_A12G1388	0.999			CRI12_A09G0628	0.978	CRI12_A11G2511	0.976	CRI12_A07G2413	0.978			CRI12_D05G1697	0.976	CRI12_A02G1008	0.982	CRI12_A10G1728	0.987	CRI12_D13G0786	0.986
CRI12_D11G2726	0.999	CRI12_A12G1389	0.997			CRI12_A09G1257	0.98	CRI12_A11G2546	0.987	CRI12_A09G0399	0.985			CRI12_D05G1995	0.978	CRI12_A02G1302	0.988	CRI12_A10G1815	0.974	CRI12_D13G1195	0.997
CRI12_D11G2772	0.981	CRI12_A12G1663	0.986			CRI12_A09G1448	0.977	CRI12_A11G2934	0.977	CRI12_A09G0600	0.987			CRI12_D05G2563	0.981	CRI12_A01G0320	0.989	CRI12_A10G1817	0.991	CRI12_D13G1287	0.986
CRI12_D11G2773	0.99	CRI12_A12G1674	0.98			CRI12_A09G1911	0.977	CRI12_A11G2959	0.975	CRI12_A09G0739	0.978			CRI12_D05G2840	0.979	CRI12_A01G0850	0.978	CRI12_A10G1836	0.989	CRI12_D13G1338	0.978
CRI12_D11G2788	0.999	CRI12_A12G1922	0.994			CRI12_A09G2538	0.976	CRI12_A11G2964	0.98	CRI12_A09G1312	0.975			CRI12_D05G2890	0.975	CRI12_A01G1015	0.981	CRI12_A10G1933	0.986	CRI12_D13G1462	0.987
CRI12_D11G2789	0.998	CRI12_A12G1935	1					CRI12_A11G3009	0.981	CRI12_A09G1573	0.98			CRI12_D05G2910	0.983	CRI12_A01G1016	0.982	CRI12_A10G1983	0.987	CRI12_D13G1569	0.983
CRI12_D11G2794	0.984	CRI12_A12G2082	0.998					CRI12_A11G3022	0.976	CRI12_A09G1624	0.986			CRI12_D05G2992	0.99	CRI12_A01G1698	0.976	CRI12_A10G1993	0.975	CRI12_D13G1577	0.988
CRI12_D11G2836	0.986	CRI12_A12G2156	0.974					CRI12_A11G3041	0.98	CRI12_A09G1744	0.975			CRI12_D05G3211	0.991	CRI12_A01G1953	0.984	CRI12_A10G2128	0.98	CRI12_D13G1992	0.981
CRI12_D11G2837	0.999	CRI12_A12G2191	0.999					CRI12_A11G3160	0.985	CRI12_A09G1963	0.985			CRI12_D05G3415	0.983	CRI12_A01G1973	0.984	CRI12_A10G2177	0.978	CRI12_D13G2288	0.977
CRI12_D11G2912	0.999	CRI12_A12G2268	0.999					CRI12_A11G3163	0.98					CRI12_D05G3457	0.985	CRI12_A01G2371	0.981	CRI12_A10G2353	0.981	CRI12_D13G2348	0.979
CRI12_D11G2978	0.999	CRI12_A12G2387	0.987					CRI12_A11G3222	0.978					CRI12_A05G1274	0.992	CRI12_A01G2494	0.997	CRI12_A10G2465	0.979	CRI12_D13G2373	0.99
CRI12_D11G2998	0.998	CRI12_A12G2438	1					CRI12_A11G3478	0.975					CRI12_A06G0061	0.982	CRI12_A07G1069	0.993	CRI12_A10G2468	0.992	CRI12_D01G0120	0.976
CRI12_D11G2999	0.996	CRI12_A12G2503	0.982					CRI12_A11G3525	0.977					CRI12_A06G0079	0.995	CRI12_A07G1848	0.975	CRI12_A10G2624	0.975	CRI12_D01G0225	0.978
CRI12_D11G3000	0.997	CRI12_A12G2591	0.996					CRI12_A11G3548	0.978					CRI12_A06G0092	0.977	CRI12_A07G2274	0.984	CRI12_A10G2717	0.985	CRI12_D01G0314	0.98
CRI12_D11G3095	0.992	CRI12_A12G2592	1					CRI12_D13G0191	0.995					CRI12_A06G0565	0.984	CRI12_A09G0233	0.986	CRI12_A10G2753	0.994	CRI12_D01G0316	0.975
CRI12_D11G3096	0.998	CRI12_A12G2608	0.985					CRI12_D13G0335	0.98					CRI12_A06G0621	0.984	CRI12_A09G0908	0.999	CRI12_A12G0024	0.978	CRI12_D01G0497	0.976
CRI12_D11G3101	1	CRI12_A12G2701	0.983					CRI12_D13G0751	0.982					CRI12_A06G0810	0.981	CRI12_A09G1433	0.974	CRI12_A12G0094	0.975	CRI12_D01G0498	0.977
CRI12_D11G3107	0.999	CRI12_A12G2768	0.993					CRI12_D13G1266	0.988					CRI12_A06G1132	0.986	CRI12_A09G2239	0.98	CRI12_A12G0144	0.975	CRI12_D01G0535	0.983
CRI12_D11G3192	0.999	CRI12_A12G2792	0.975					CRI12_D13G1286	0.984					CRI12_A06G1198	0.999	CRI12_A09G2430	0.985	CRI12_A12G0171	0.984	CRI12_D01G1277	0.978
CRI12_D11G3257	0.988	CRI12_A12G2793	0.994					CRI12_D13G1293	0.986					CRI12_A06G1562	0.991			CRI12_A12G0207	0.986	CRI12_D01G1418	0.982
CRI12_D11G3278	0.977	CRI12_A12G2803	0.991					CRI12_D13G1609	0.991					CRI12_A06G1790	0.975			CRI12_A12G0208	0.984	CRI12_D01G1568	0.98
CRI12_D11G3333	0.999	CRI12_A12G2836	0.999					CRI12_D13G1647	0.976					CRI12_A06G1943	0.975			CRI12_A12G0246	0.979	CRI12_D01G1631	0.975
CRI12_D11G3356	0.995	CRI12_A12G2837	0.999					CRI12_D13G1885	0.975					CRI12_D08G0006	0.985			CRI12_A12G0263	0.976	CRI12_D01G1923	0.986
CRI12_D11G3359	0.998	CRI12_A12G2838	0.999					CRI12_D13G1997	0.992					CRI12_D08G0038	0.985			CRI12_A12G0283	0.983	CRI12_D01G1929	0.977
CRI12_D11G3390	0.999	CRI12_A12G2839	1					CRI12_D13G2129	0.98					CRI12_D08G0226	0.977			CRI12_A12G0291	0.983	CRI12_D01G2006	0.983
CRI12_D11G3457	0.983	CRI12_A12G3011	0.994					CRI12_D13G2396	0.979					CRI12_D08G0354	0.999			CRI12_A12G0376	0.986	CRI12_D01G2170	0.987
CRI12_D11G3472	0.999	CRI12_A12G3042	0.988					CRI12_D01G0142	0.974					CRI12_D08G0586	0.987			CRI12_A12G0387	0.983	CRI12_D01G2330	0.988
CRI12_D11G3475	0.999	CRI12_D04G0045	0.998					CRI12_D01G0318	0.977					CRI12_D08G0601	0.991			CRI12_A12G0489	0.977	CRI12_D05G0142	0.982
CRI12_D11G3515	1	CRI12_D04G0152	0.997					CRI12_D01G0800	0.982					CRI12_D08G0605	0.98			CRI12_A12G0589	0.996	CRI12_D05G0222	0.981
CRI12_D11G3521	0.998	CRI12_D04G0180	0.986					CRI12_D01G1038	0.987					CRI12_D08G0713	0.987			CRI12_A12G0621	0.986	CRI12_D05G0281	0.984
CRI12_D11G3620	0.999	CRI12_D04G0319	0.983					CRI12_D01G1271	0.983					CRI12_D08G0944	0.982			CRI12_A12G0627	0.99	CRI12_D05G0463	0.975
CRI12_D11G3640	0.995	CRI12_D04G0336	1					CRI12_D01G1283	0.979					CRI12_D08G1103	0.979			CRI12_A12G0706	0.977	CRI12_D05G0668	0.982
CRI12_D11G3658	0.999	CRI12_D04G0337	0.984					CRI12_D01G1407	0.982					CRI12_D08G1154	0.976			CRI12_A12G0778	0.985	CRI12_D05G0810	0.987
CRI12_D11G3698	0.985	CRI12_D04G0366	0.983					CRI12_D01G1416	0.985					CRI12_D08G1206	0.987			CRI12_A12G0852	0.995	CRI12_D05G0941	0.987
CRI12_D11G3703	0.999	CRI12_D04G0403	0.978					CRI12_D01G1686	0.993					CRI12_D08G1269	0.992			CRI12_A12G0906	0.98	CRI12_D05G1031	0.992
CRI12_D11G3739	0.994	CRI12_D04G0534	0.991					CRI12_D01G2135	0.976					CRI12_D08G1839	0.989			CRI12_A12G0987	0.997	CRI12_D05G1056	0.981
CRI12_D11G3752	0.984	CRI12_D04G0541	0.994					CRI12_D01G2286	0.98					CRI12_D02G0641	0.98			CRI12_A12G1008	0.983	CRI12_D05G1072	0.984
CRI12_D11G3779	0.978	CRI12_D04G0617	1					CRI12_D01G2506	0.975					CRI12_D02G0800	0.995			CRI12_A12G1056	0.98	CRI12_D05G1169	0.993
CRI12_D11G3791	0.999	CRI12_D04G0754	0.995					CRI12_D01G2512	0.978					CRI12_D02G0836	0.982			CRI12_A12G1152	0.983	CRI12_D05G1852	0.981
CRI12_D03G0006	0.999	CRI12_D04G0932	0.983					CRI12_D01G2580	0.999					CRI12_D02G1141	0.983			CRI12_A12G1340	0.977	CRI12_D05G2039	0.99
CRI12_D03G0016	0.999	CRI12_D04G0966	0.981					CRI12_D01G2581	0.983					CRI12_D02G1541	0.976			CRI12_A12G1355	0.982	CRI12_D05G2569	0.978
CRI12_D03G0021	0.978	CRI12_D04G1131	0.983					CRI12_D05G0006	0.976					CRI12_D02G2018	0.978			CRI12_A12G1387	0.986	CRI12_D05G2942	0.975
CRI12_D03G0031	0.987	CRI12_D04G1132	0.983					CRI12_D05G0187	0.981					CRI12_D02G2186	0.987			CRI12_A12G1569	0.983	CRI12_D05G2994	0.986
CRI12_D03G0043	0.999	CRI12_D04G1261	0.999					CRI12_D05G0472	0.98					CRI12_D07G0159	0.975			CRI12_A12G1609	0.993	CRI12_D05G3128	0.978
CRI12_D03G0046	0.996	CRI12_D04G1320	0.999					CRI12_D05G0477	0.974					CRI12_D07G0246	0.985			CRI12_A12G1627	0.992	CRI12_D05G3210	0.995
CRI12_D03G0053	0.998	CRI12_D04G1410	0.998					CRI12_D05G0672	0.981					CRI12_D07G0473	0.981			CRI12_A12G1914	0.992	CRI12_D05G3273	0.977
CRI12_D03G0076	0.999	CRI12_D04G1831	0.995					CRI12_D05G0707	0.987					CRI12_D07G0571	0.988			CRI12_A12G2252	0.975	CRI12_D05G3669	0.986
CRI12_D03G0109	0.999	CRI12_D04G1872	0.979					CRI12_D05G0992	0.978					CRI12_D07G0633	0.991			CRI12_A12G2348	0.983	CRI12_D05G3676	0.982
CRI12_D03G0183	0.986	CRI12_D04G1911	0.976					CRI12_D05G1019	0.995					CRI12_D07G1349	0.99			CRI12_A12G2465	0.975	CRI12_A06G0096	0.979
CRI12_D03G0305	0.999	CRI12_D04G1948	1					CRI12_D05G1155	0.991					CRI12_D07G1684	0.983			CRI12_A12G2472	0.976	CRI12_A06G0450	0.998
CRI12_D03G0338	0.996	CRI12_D04G1954	0.999					CRI12_D05G1339	0.98					CRI12_D07G2115	0.983			CRI12_A12G2590	0.979	CRI12_A06G0697	0.985
CRI12_D03G0354	0.989	CRI12_D04G1964	1					CRI12_D05G1894	0.976					CRI12_D07G2134	0.991			CRI12_A12G2603	0.98	CRI12_A06G1141	0.985
CRI12_D03G0372	0.987	CRI12_D04G2005	0.998					CRI12_D05G2545	0.986					CRI12_D07G2289	0.977			CRI12_A12G2667	0.981	CRI12_A06G1203	0.996
CRI12_D03G0431	0.98	CRI12_D04G2008	0.999					CRI12_D05G2918	0.976					CRI12_D12G0090	0.975			CRI12_A12G2693	0.974	CRI12_A06G1290	0.981
CRI12_D03G0440	0.997	CRI12_D04G2143	0.999					CRI12_D05G3195	0.987					CRI12_D12G0482	0.997			CRI12_A12G2712	0.992	CRI12_A06G1305	0.981
CRI12_D03G0443	0.983	CRI12_D04G2240	0.998					CRI12_D05G3500	0.98					CRI12_D12G0551	0.986			CRI12_A12G2755	0.988	CRI12_A06G1335	0.988
CRI12_D03G0494	0.999	CRI12_D06G0043	0.989					CRI12_D05G3673	0.983					CRI12_D12G1245	0.985			CRI12_A12G3051	0.988	CRI12_A06G1473	0.977
CRI12_D03G0497	0.999	CRI12_D06G0498	0.992					CRI12_A05G1868	0.982					CRI12_D12G1508	0.983			CRI12_A12G3081	0.978	CRI12_A06G1710	0.975
CRI12_D03G0609	0.981	CRI12_D06G0576	1					CRI12_A06G0821	0.984					CRI12_D12G1579	0.992			CRI12_A12G3116	0.995	CRI12_A06G1733	0.979
CRI12_D03G0651	0.991	CRI12_D06G0662	0.989					CRI12_A06G1216	0.982					CRI12_D12G2301	0.979			CRI12_D04G0058	0.982	CRI12_A06G2386	0.978
CRI12_D03G0662	0.99	CRI12_D06G0718	0.982					CRI12_A06G1300	0.98					CRI12_D12G2603	0.976			CRI12_D04G0064	0.988	CRI12_D08G0193	0.988
CRI12_D03G0663	0.993	CRI12_D06G0754	0.977					CRI12_A06G1584	0.975					CRI12_D12G2604	0.983			CRI12_D04G0178	0.99	CRI12_D08G0207	0.979
CRI12_D03G0666	0.994	CRI12_D06G0770	0.975					CRI12_A06G1615	0.982					CRI12_D12G2716	0.99			CRI12_D04G0261	0.985	CRI12_D08G0560	0.975
CRI12_D03G0699	0.997	CRI12_D06G0800	1					CRI12_A06G1626	0.983					CRI12_D12G2776	0.989			CRI12_D04G0283	0.979	CRI12_D08G0646	0.976
CRI12_D03G0700	0.981	CRI12_D06G0995	0.981					CRI12_A06G1790	0.993					CRI12_D09G0538	0.978			CRI12_D04G0388	0.979	CRI12_D08G0870	0.982
CRI12_D03G0747	0.999	CRI12_D06G1313	0.994					CRI12_A06G1837	0.985					CRI12_D09G0671	0.981			CRI12_D04G0415	0.975	CRI12_D08G0928	0.984
CRI12_D03G0916	0.999	CRI12_D06G1418	0.99					CRI12_A06G2271	0.981					CRI12_D09G1002	0.979			CRI12_D04G0435	0.98	CRI12_D08G0993	0.974
CRI12_D03G0981	0.999	CRI12_D06G1556	0.982					CRI12_D08G0482	0.99					CRI12_D09G1047	0.982			CRI12_D04G0579	0.992	CRI12_D08G1316	0.979
CRI12_D03G0994	0.999	CRI12_D06G1600	1					CRI12_D08G0713	0.978					CRI12_D09G1316	0.978			CRI12_D04G0603	0.988	CRI12_D08G1625	0.991
CRI12_D03G1018	0.999	CRI12_D06G1771	0.995					CRI12_D08G1304	0.997					CRI12_D09G1442	0.987			CRI12_D04G0624	0.975	CRI12_D08G1717	0.975
CRI12_D03G1048	0.999	CRI12_D06G1772	1					CRI12_D08G1326	0.975					CRI12_D09G1692	0.975			CRI12_D04G0708	0.977	CRI12_D08G2007	0.984
CRI12_D03G1120	0.999	CRI12_D06G1773	0.999					CRI12_D08G1358	0.983					CRI12_D09G2118	0.997			CRI12_D04G0841	0.978	CRI12_D08G2088	0.981
CRI12_D03G1178	0.978	CRI12_D06G1775	0.999					CRI12_D08G1509	0.979					CRI12_D09G2751	0.978			CRI12_D04G0863	0.992	CRI12_D08G2379	0.996
CRI12_D03G1182	0.998	CRI12_D06G1930	0.988					CRI12_D08G1591	0.978					CRI12_D09G2856	0.985			CRI12_D04G1045	0.984	CRI12_D08G2466	0.993
CRI12_D03G1478	0.994	CRI12_D06G2004	0.997					CRI12_D08G2084	0.979					CRI12_D10G0277	0.978			CRI12_D04G1194	0.988	CRI12_D08G2583	0.981
CRI12_D03G1487	0.992	CRI12_D06G2005	0.981					CRI12_D08G2109	0.977					CRI12_D10G0579	0.996			CRI12_D04G1214	0.99	CRI12_D08G2592	0.984
CRI12_D03G1501	0.999	CRI12_D06G2101	0.98					CRI12_D08G2605	0.99					CRI12_D10G0703	0.99			CRI12_D04G1499	0.983	CRI12_D08G2679	0.983
CRI12_D03G1545	0.999	CRI12_D06G2141	0.98					CRI12_D08G2631	0.997					CRI12_D10G0780	0.976			CRI12_D04G1518	0.999	CRI12_D08G2803	0.981
CRI12_D03G1562	0.999	CRI12_D06G2145	0.999					CRI12_D08G2641	0.974					CRI12_D10G1629	0.982			CRI12_D04G1530	0.988	CRI12_D08G2894	0.975
CRI12_D03G1589	0.993	CRI12_D06G2159	0.976					CRI12_D08G2671	0.991					CRI12_D10G1671	0.975			CRI12_D04G1545	0.992	CRI12_D02G0197	0.976
CRI12_D03G1596	0.999	CRI12_D06G2215	0.985					CRI12_D08G2767	0.98					CRI12_D10G1940	0.982			CRI12_D04G1595	0.985	CRI12_D02G0416	0.977
CRI12_D03G1631	1	CRI12_D06G2272	0.994					CRI12_D08G2904	0.992					CRI12_D10G2102	0.977			CRI12_D04G1716	0.989	CRI12_D02G0480	0.994
CRI12_D03G1652	0.988	CRI12_D06G2335	0.996					CRI12_D08G2964	0.982					CRI12_D10G2242	0.989			CRI12_D04G1798	0.987	CRI12_D02G0688	0.976
CRI12_D03G1679	0.995	CRI12_A11G0237	0.987					CRI12_D02G0064	0.978					CRI12_D10G2597	0.978			CRI12_D04G1819	0.984	CRI12_D02G1081	0.983
CRI12_D03G1684	0.991	CRI12_A11G0238	0.974					CRI12_D02G0088	0.981					CRI12_A13G0620	0.977			CRI12_D04G1941	0.991	CRI12_D02G1150	0.994
CRI12_D03G1701	0.992	CRI12_A11G0243	0.993					CRI12_D02G0451	0.976					CRI12_A13G0728	0.979			CRI12_D04G2072	0.975	CRI12_D02G1311	0.978
CRI12_D03G1718	0.99	CRI12_A11G0275	0.983					CRI12_D02G0754	0.988					CRI12_A13G0730	0.983			CRI12_D04G2195	0.991	CRI12_D02G1589	0.976
CRI12_D03G1742	0.999	CRI12_A11G0427	0.986					CRI12_D02G0988	0.976					CRI12_A13G1175	0.987			CRI12_D04G2238	0.991	CRI12_D02G1913	0.991
CRI12_D03G1757	0.999	CRI12_A11G0457	0.994					CRI12_D02G1049	0.989					CRI12_A13G1179	0.978			CRI12_D06G0023	0.974	CRI12_D02G1929	0.992
CRI12_D03G1860	0.995	CRI12_A11G0674	0.99					CRI12_D02G1165	0.99					CRI12_A13G1242	0.989			CRI12_D06G0096	0.984	CRI12_D07G0095	0.976
CRI12_D03G1906	0.998	CRI12_A11G0676	0.995					CRI12_D02G1851	0.98					CRI12_A13G1649	0.984			CRI12_D06G0272	0.985	CRI12_D07G0657	0.986
CRI12_A10G0019	0.998	CRI12_A11G0734	1					CRI12_D02G2018	0.974					CRI12_A13G1851	0.987			CRI12_D06G0438	0.975	CRI12_D07G1068	0.989
CRI12_A10G0070	0.982	CRI12_A11G0852	0.978					CRI12_D02G2041	0.98					CRI12_A13G2173	0.976			CRI12_D06G0484	0.975	CRI12_D07G1593	0.975
CRI12_A10G0127	0.988	CRI12_A11G0978	0.994					CRI12_D02G2183	0.977					CRI12_A13G2283	0.984			CRI12_D06G0546	0.976	CRI12_D07G1739	0.982
CRI12_A10G0146	1	CRI12_A11G0982	0.992					CRI12_D02G2264	0.981					CRI12_A13G2399	0.978			CRI12_D06G0563	0.985	CRI12_D07G1763	0.976
CRI12_A10G0147	0.998	CRI12_A11G1034	0.995					CRI12_D07G0025	0.985					CRI12_A13G2465	0.988			CRI12_D06G0603	0.986	CRI12_D07G1781	0.982
CRI12_A10G0205	0.985	CRI12_A11G1135	0.987					CRI12_D07G0059	0.986					CRI12_A08G0233	0.979			CRI12_D06G0645	0.984	CRI12_D07G1852	0.985
CRI12_A10G0210	0.98	CRI12_A11G1299	0.995					CRI12_D07G0080	0.98					CRI12_A08G0323	0.98			CRI12_D06G0687	0.998	CRI12_D07G1861	0.997
CRI12_A10G0229	0.996	CRI12_A11G1545	0.985					CRI12_D07G0476	0.994					CRI12_A08G0417	0.98			CRI12_D06G0774	0.99	CRI12_D07G2072	0.987
CRI12_A10G0230	0.997	CRI12_A11G1690	0.978					CRI12_D07G0607	0.996					CRI12_A08G0535	0.98			CRI12_D06G0879	0.986	CRI12_D07G2180	0.981
CRI12_A10G0364	0.988	CRI12_A11G1733	0.998					CRI12_D07G0622	0.987					CRI12_A08G0675	0.982			CRI12_D06G0912	0.978	CRI12_D07G2314	0.982
CRI12_A10G0387	0.989	CRI12_A11G1734	0.997					CRI12_D07G0759	0.98					CRI12_A08G0945	0.977			CRI12_D06G0991	0.98	CRI12_D07G2436	0.976
CRI12_A10G0479	0.978	CRI12_A11G1793	1					CRI12_D07G0768	0.98					CRI12_A08G0948	0.995			CRI12_D06G1093	0.986	CRI12_D07G2470	0.978
CRI12_A10G0499	0.996	CRI12_A11G1956	0.99					CRI12_D07G0794	0.979					CRI12_A08G1024	0.975			CRI12_D06G1267	0.995	CRI12_D12G0199	0.995
CRI12_A10G0539	0.997	CRI12_A11G1959	0.986					CRI12_D07G0795	0.977					CRI12_A08G1038	0.986			CRI12_D06G1281	0.98	CRI12_D12G0376	0.991
CRI12_A10G0561	0.987	CRI12_A11G1976	0.997					CRI12_D07G0992	0.974					CRI12_A08G1203	0.989			CRI12_D06G1314	0.979	CRI12_D12G0415	0.977
CRI12_A10G0606	0.998	CRI12_A11G2181	1					CRI12_D07G1096	0.983					CRI12_A08G1209	0.978			CRI12_D06G1333	0.991	CRI12_D12G0872	0.975
CRI12_A10G0623	0.993	CRI12_A11G2238	0.989					CRI12_D07G1164	0.984					CRI12_A08G1339	0.979			CRI12_D06G1387	0.993	CRI12_D12G1033	0.987
CRI12_A10G0629	0.98	CRI12_A11G2239	0.997					CRI12_D07G1258	0.988					CRI12_A08G1535	0.988			CRI12_D06G1547	0.981	CRI12_D12G1091	0.986
CRI12_A10G0644	0.993	CRI12_A11G2373	0.98					CRI12_D07G1349	0.981					CRI12_A08G1696	0.977			CRI12_D06G1616	0.976	CRI12_D12G1301	0.992
CRI12_A10G0696	0.999	CRI12_A11G2377	0.978					CRI12_D07G1381	0.978					CRI12_A08G1797	0.992			CRI12_D06G1752	0.982	CRI12_D12G1662	0.995
CRI12_A10G0753	0.999	CRI12_A11G2736	0.989					CRI12_D07G1684	0.982					CRI12_A08G2525	0.984			CRI12_D06G1767	0.976	CRI12_D12G1725	0.976
CRI12_A10G0896	0.999	CRI12_A11G2849	0.993					CRI12_D07G1973	0.993					CRI12_A04G0034	0.975			CRI12_D06G1818	0.975	CRI12_D12G2009	0.987
CRI12_A10G1091	0.993	CRI12_A11G3015	0.997					CRI12_D07G2378	0.975					CRI12_A04G0304	0.987			CRI12_D06G1932	0.98	CRI12_D12G2055	0.985
CRI12_A10G1092	0.997	CRI12_A11G3072	0.994					CRI12_D07G2494	0.98					CRI12_A04G0371	0.984			CRI12_D06G2152	0.989	CRI12_D12G2115	0.985
CRI12_A10G1154	0.999	CRI12_A11G3074	0.991					CRI12_D12G0476	0.987					CRI12_A04G0631	0.974			CRI12_D06G2330	0.997	CRI12_D12G2366	0.986
CRI12_A10G1155	0.999	CRI12_A11G3100	0.976					CRI12_D12G0905	0.976					CRI12_A04G0980	0.983			CRI12_D06G2373	0.99	CRI12_D12G2434	0.978
CRI12_A10G1172	0.985	CRI12_A11G3101	0.977					CRI12_D12G1043	0.993					CRI12_A04G1561	0.978			CRI12_A11G0186	0.984	CRI12_D12G2547	0.988
CRI12_A10G1187	0.993	CRI12_A11G3111	0.979					CRI12_D12G1074	0.99					CRI12_A02G0260	0.984			CRI12_A11G0187	0.974	CRI12_D12G2795	0.978
CRI12_A10G1219	0.999	CRI12_A11G3203	0.99					CRI12_D12G1083	0.989					CRI12_A02G0567	0.976			CRI12_A11G0258	0.99	CRI12_D09G0195	0.974
CRI12_A10G1286	0.99	CRI12_A11G3351	0.984					CRI12_D12G1879	0.996					CRI12_A02G0651	0.974			CRI12_A11G0320	0.986	CRI12_D09G0261	0.975
CRI12_A10G1358	0.98	CRI12_A11G3455	0.995					CRI12_D12G1901	0.975					CRI12_A02G0665	0.974			CRI12_A11G0543	0.977	CRI12_D09G0292	0.982
CRI12_A10G1419	0.998	CRI12_A11G3461	0.992					CRI12_D12G2089	0.985					CRI12_A02G0974	0.986			CRI12_A11G0609	0.989	CRI12_D09G0351	0.987
CRI12_A10G1463	0.996	CRI12_A11G3477	0.999					CRI12_D12G2251	0.982					CRI12_A02G1136	0.983			CRI12_A11G0627	0.976	CRI12_D09G0480	0.979
CRI12_A10G1484	0.996	CRI12_A11G3492	0.998					CRI12_D12G2296	0.984					CRI12_A02G1372	0.976			CRI12_A11G0750	0.98	CRI12_D09G0750	0.994
CRI12_A10G1696	0.999	CRI12_A11G3558	1					CRI12_D12G2305	0.983					CRI12_A02G1430	0.987			CRI12_A11G0770	0.987	CRI12_D09G0822	0.974
CRI12_A10G1737	0.979	CRI12_A11G3572	0.997					CRI12_D12G2875	0.978					CRI12_A02G1639	0.978			CRI12_A11G0787	0.989	CRI12_D09G0854	0.988
CRI12_A10G1795	0.983	CRI12_A11G3574	0.999					CRI12_D09G0111	0.99					CRI12_A02G1962	0.989			CRI12_A11G1074	0.975	CRI12_D09G0863	0.985
CRI12_A10G1936	0.999	CRI12_A11G3743	0.995					CRI12_D09G0227	0.979					CRI12_A01G0288	0.989			CRI12_A11G1093	0.978	CRI12_D09G1369	0.984
CRI12_A10G1984	0.976	CRI12_D13G0124	0.979					CRI12_D09G0343	0.978					CRI12_A01G0493	0.975			CRI12_A11G1119	0.982	CRI12_D09G1427	0.981
CRI12_A10G1995	0.995	CRI12_D13G0125	0.993					CRI12_D09G0364	0.984					CRI12_A01G0620	0.98			CRI12_A11G1146	0.983	CRI12_D09G1561	0.994
CRI12_A10G2001	0.993	CRI12_D13G0232	1					CRI12_D09G0417	0.981					CRI12_A01G0764	0.983			CRI12_A11G1149	0.985	CRI12_D09G1607	0.987
CRI12_A10G2030	0.986	CRI12_D13G0234	0.979					CRI12_D09G0611	0.993					CRI12_A01G1003	0.978			CRI12_A11G1286	0.984	CRI12_D09G2018	0.991
CRI12_A10G2034	0.982	CRI12_D13G0286	0.996					CRI12_D09G0628	0.995					CRI12_A01G1567	0.981			CRI12_A11G1415	0.985	CRI12_D09G2263	0.974
CRI12_A10G2076	0.999	CRI12_D13G0287	0.999					CRI12_D09G0805	0.992					CRI12_A01G2219	0.975			CRI12_A11G1495	0.977	CRI12_D09G2453	0.984
CRI12_A10G2165	0.999	CRI12_D13G0288	1					CRI12_D09G0885	0.988					CRI12_A01G2339	0.981			CRI12_A11G1652	0.975	CRI12_D09G2617	0.976
CRI12_A10G2245	0.999	CRI12_D13G0462	0.996					CRI12_D09G0992	0.977					CRI12_A07G1009	0.986			CRI12_A11G1666	0.983	CRI12_D09G2782	0.992
CRI12_A10G2283	0.995	CRI12_D13G0463	0.994					CRI12_D09G1216	0.996					CRI12_A07G1122	0.975			CRI12_A11G1716	0.975	CRI12_D10G0121	0.992
CRI12_A10G2304	0.995	CRI12_D13G0637	0.995					CRI12_D09G1526	0.982					CRI12_A07G1136	0.985			CRI12_A11G1809	0.989	CRI12_D10G0155	0.98
CRI12_A10G2349	0.997	CRI12_D13G0646	0.977					CRI12_D09G1678	0.984					CRI12_A07G1345	0.998			CRI12_A11G1833	0.993	CRI12_D10G0404	0.976
CRI12_A10G2452	0.996	CRI12_D13G0707	1					CRI12_D09G1694	0.994					CRI12_A07G1826	0.987			CRI12_A11G2030	0.979	CRI12_D10G0626	0.983
CRI12_A10G2471	0.999	CRI12_D13G0739	0.987					CRI12_D09G1705	0.983					CRI12_A07G1874	0.977			CRI12_A11G2040	0.994	CRI12_D10G0786	0.978
CRI12_A10G2472	0.999	CRI12_D13G0787	0.983					CRI12_D09G1858	0.995					CRI12_A07G2354	0.975			CRI12_A11G2079	0.977	CRI12_D10G1188	0.988
CRI12_A10G2473	0.999	CRI12_D13G0954	0.979					CRI12_D09G2033	0.985					CRI12_A07G2485	0.974			CRI12_A11G2158	0.986	CRI12_D10G1841	0.989
CRI12_A10G2650	0.998	CRI12_D13G1063	0.999					CRI12_D09G2049	0.987					CRI12_A09G0352	0.975			CRI12_A11G2177	0.975	CRI12_D10G2034	0.993
CRI12_A10G2653	0.999	CRI12_D13G1065	0.996					CRI12_D09G2611	0.987					CRI12_A09G0473	0.98			CRI12_A11G2262	0.992	CRI12_D10G2296	0.982
CRI12_A10G2661	0.98	CRI12_D13G1186	0.995					CRI12_D09G2845	0.984					CRI12_A09G0606	0.982			CRI12_A11G2400	0.976	CRI12_D10G2569	0.978
CRI12_A10G2722	0.995	CRI12_D13G1294	0.993					CRI12_D10G0289	0.976					CRI12_A09G0847	0.982			CRI12_A11G2542	0.992	CRI12_D10G2661	0.983
CRI12_A10G2730	0.998	CRI12_D13G1340	0.976					CRI12_D10G0485	0.978					CRI12_A09G1700	0.984			CRI12_A11G2572	0.983	CRI12_A13G0070	0.988
CRI12_A12G0045	0.998	CRI12_D13G1357	0.999					CRI12_D10G0557	0.974					CRI12_A09G1850	0.979			CRI12_A11G2640	0.988	CRI12_A13G0860	0.979
CRI12_A12G0056	0.979	CRI12_D13G1500	0.985					CRI12_D10G0783	0.976					CRI12_A09G2086	0.99			CRI12_A11G2836	0.985	CRI12_A13G0966	0.989
CRI12_A12G0112	1	CRI12_D13G1512	0.99					CRI12_D10G0986	0.976					CRI12_A09G2487	0.989			CRI12_A11G2899	0.993	CRI12_A13G1076	0.983
CRI12_A12G0113	0.999	CRI12_D13G1526	0.99					CRI12_D10G1034	0.982					CRI12_A09G2675	0.992			CRI12_A11G2919	0.977	CRI12_A13G1340	0.99
CRI12_A12G0149	0.997	CRI12_D13G1544	0.996					CRI12_D10G1150	0.984					CRI12_A09G2759	0.975			CRI12_A11G2934	0.981	CRI12_A13G1588	0.989
CRI12_A12G0150	1	CRI12_D13G2071	0.992					CRI12_D10G1207	0.987									CRI12_A11G3030	0.983	CRI12_A13G1678	0.979
CRI12_A12G0166	0.999	CRI12_D13G2124	0.985					CRI12_D10G1377	0.982									CRI12_A11G3075	0.99	CRI12_A13G1718	0.987
CRI12_A12G0174	0.995	CRI12_D13G2135	0.977					CRI12_D10G1598	0.981									CRI12_A11G3080	0.981	CRI12_A13G1964	0.991
CRI12_A12G0175	0.998	CRI12_D13G2221	0.993					CRI12_D10G1796	0.98									CRI12_A11G3090	0.985	CRI12_A13G2221	0.981
CRI12_A12G0200	0.981	CRI12_D13G2284	0.993					CRI12_A13G0421	0.98									CRI12_A11G3277	0.982	CRI12_A13G2356	0.975
CRI12_A12G0228	0.999	CRI12_D13G2355	0.992					CRI12_A13G0522	0.992									CRI12_A11G3372	0.976	CRI12_A13G2567	0.974
CRI12_A12G0274	0.995	CRI12_D13G2374	0.983					CRI12_A13G0620	0.981									CRI12_A11G3436	0.982	CRI12_A08G0060	0.982
CRI12_A12G0365	0.975	CRI12_D13G2383	0.983					CRI12_A13G0731	0.975									CRI12_A11G3505	0.978	CRI12_A08G0141	0.982
CRI12_A12G0384	0.998	CRI12_D13G2423	0.997					CRI12_A13G0832	0.979									CRI12_A11G3647	0.988	CRI12_A08G0395	0.983
CRI12_A12G0405	0.999	CRI12_D13G2453	0.995					CRI12_A13G0959	0.977									CRI12_A11G3684	0.99	CRI12_A08G0998	0.991
CRI12_A12G0482	0.99	CRI12_D13G2507	0.974					CRI12_A13G1446	0.98									CRI12_A11G3685	0.983	CRI12_A08G1119	0.977
CRI12_A12G0530	0.999	CRI12_D01G0079	0.992					CRI12_A13G1461	0.977									CRI12_A11G3745	0.992	CRI12_A08G1178	0.988
CRI12_A12G0642	0.997	CRI12_D01G0129	0.994					CRI12_A13G1900	0.991									CRI12_A11G3763	0.975	CRI12_A08G1180	0.977
CRI12_A12G0648	0.998	CRI12_D01G0321	0.999					CRI12_A13G1994	0.979									CRI12_A11G3785	0.976	CRI12_A08G1712	0.978
CRI12_A12G0650	0.999	CRI12_D01G0354	1					CRI12_A13G2637	0.975									CRI12_A11G3799	0.989	CRI12_A08G1713	0.98
CRI12_A12G0651	0.999	CRI12_D01G0355	0.982					CRI12_A08G0043	0.98									CRI12_D13G0010	0.984	CRI12_A08G1718	0.974
CRI12_A12G0670	0.999	CRI12_D01G0356	0.999					CRI12_A08G0088	0.98									CRI12_D13G0054	0.981	CRI12_A08G1723	0.979
CRI12_A12G0743	1	CRI12_D01G0364	0.998					CRI12_A08G0274	0.983									CRI12_D13G0207	0.99	CRI12_A08G1730	0.982
CRI12_A12G0751	0.982	CRI12_D01G0409	0.984					CRI12_A08G0281	0.983									CRI12_D13G0265	0.978	CRI12_A08G1875	0.977
CRI12_A12G0811	0.984	CRI12_D01G0421	0.976					CRI12_A08G0286	0.976									CRI12_D13G0269	0.986	CRI12_A08G2047	0.978
CRI12_A12G0908	0.999	CRI12_D01G0436	0.981					CRI12_A08G0417	0.98									CRI12_D13G0302	0.987	CRI12_A08G2262	0.991
CRI12_A12G0952	0.996	CRI12_D01G0570	0.994					CRI12_A08G0452	0.979									CRI12_D13G0304	0.988	CRI12_A08G2416	0.982
CRI12_A12G0953	1	CRI12_D01G0638	0.999					CRI12_A08G0548	0.976									CRI12_D13G0439	0.996	CRI12_A08G2496	0.978
CRI12_A12G0968	0.976	CRI12_D01G0639	0.999					CRI12_A08G0614	0.983									CRI12_D13G0652	0.976	CRI12_A08G2679	0.983
CRI12_A12G0969	1	CRI12_D01G0641	0.997					CRI12_A08G0945	0.978									CRI12_D13G0881	0.98	CRI12_A08G2706	0.984
CRI12_A12G0997	0.992	CRI12_D01G0654	0.995					CRI12_A08G1056	0.98									CRI12_D13G1100	0.986	CRI12_A08G2924	0.987
CRI12_A12G1000	0.983	CRI12_D01G1095	0.975					CRI12_A08G1161	0.975									CRI12_D13G1115	0.99	CRI12_A04G0032	0.976
CRI12_A12G1021	0.985	CRI12_D01G1158	0.975					CRI12_A08G1172	0.986									CRI12_D13G1151	0.985	CRI12_A04G0184	0.977
CRI12_A12G1327	0.988	CRI12_D01G1160	0.987					CRI12_A08G1303	0.982									CRI12_D13G1166	0.983	CRI12_A04G0276	0.985
CRI12_A12G1399	0.999	CRI12_D01G1162	0.99					CRI12_A08G1337	0.984									CRI12_D13G1226	0.988	CRI12_A04G0321	0.991
CRI12_A12G1405	0.999	CRI12_D01G1163	0.994					CRI12_A08G1339	0.978									CRI12_D13G1299	0.994	CRI12_A04G0450	0.985
CRI12_A12G1435	0.995	CRI12_D01G1164	0.989					CRI12_A08G1350	0.976									CRI12_D13G1374	0.986	CRI12_A04G0560	0.992
CRI12_A12G1464	1	CRI12_D01G1179	0.997					CRI12_A08G1495	0.982									CRI12_D13G1405	0.98	CRI12_A04G0727	0.981
CRI12_A12G1480	0.992	CRI12_D01G1180	0.975					CRI12_A08G1772	0.988									CRI12_D13G1437	0.978	CRI12_A04G0918	0.981
CRI12_A12G1580	0.976	CRI12_D01G1194	0.984					CRI12_A08G1955	0.981									CRI12_D13G1566	0.989	CRI12_A04G1257	0.992
CRI12_A12G1654	0.999	CRI12_D01G1250	0.998					CRI12_A08G2219	0.977									CRI12_D13G1607	0.991	CRI12_A04G1429	0.992
CRI12_A12G1723	0.989	CRI12_D01G1259	0.999					CRI12_A08G2363	0.976									CRI12_D13G1633	0.995	CRI12_A04G1577	0.993
CRI12_A12G1786	0.984	CRI12_D01G1286	0.996					CRI12_A08G2378	0.985									CRI12_D13G1639	0.991	CRI12_A04G1613	0.976
CRI12_A12G1790	0.999	CRI12_D01G1378	0.979					CRI12_A08G2560	0.984									CRI12_D13G1649	0.983	CRI12_A04G1690	0.976
CRI12_A12G1813	0.983	CRI12_D01G1385	0.989					CRI12_A08G2650	0.977									CRI12_D13G1668	0.981	CRI12_A02G0301	0.976
CRI12_A12G1867	0.999	CRI12_D01G1423	0.976					CRI12_A08G2771	0.982									CRI12_D13G1717	0.982	CRI12_A02G0393	0.984
CRI12_A12G1897	0.993	CRI12_D01G1527	0.998					CRI12_A08G2813	0.981									CRI12_D13G1837	0.987	CRI12_A02G0526	0.977
CRI12_A12G1899	0.996	CRI12_D01G2042	0.991					CRI12_A08G2887	0.992									CRI12_D13G1934	0.979	CRI12_A02G0561	0.982
CRI12_A12G1909	0.999	CRI12_D01G2043	0.999					CRI12_A08G2940	0.978									CRI12_D13G1996	0.976	CRI12_A02G0847	0.994
CRI12_A12G1970	0.982	CRI12_D01G2151	0.995					CRI12_A04G0510	0.99									CRI12_D13G2019	0.994	CRI12_A02G1016	0.977
CRI12_A12G2130	0.998	CRI12_D01G2152	0.998					CRI12_A04G0613	0.979									CRI12_D13G2044	0.988	CRI12_A02G1111	0.987
CRI12_A12G2133	0.996	CRI12_D01G2167	1					CRI12_A04G0724	0.981									CRI12_D13G2078	0.992	CRI12_A02G1298	0.982
CRI12_A12G2152	0.996	CRI12_D01G2238	0.989					CRI12_A04G1051	0.987									CRI12_D13G2117	0.974	CRI12_A01G0317	0.981
CRI12_A12G2172	0.993	CRI12_D01G2247	0.975					CRI12_A04G1267	0.975									CRI12_D13G2163	0.982	CRI12_A01G0336	0.984
CRI12_A12G2270	0.997	CRI12_D01G2327	0.976					CRI12_A04G1283	0.976									CRI12_D13G2225	0.985	CRI12_A01G0956	0.978
CRI12_A12G2377	0.981	CRI12_D01G2403	0.995					CRI12_A04G1562	0.977									CRI12_D13G2282	0.986	CRI12_A01G1043	0.989
CRI12_A12G2395	0.978	CRI12_D01G2470	0.996					CRI12_A04G1604	0.978									CRI12_D13G2341	0.979	CRI12_A01G1177	0.976
CRI12_A12G2444	0.999	CRI12_D01G2497	0.987					CRI12_A04G1622	0.992									CRI12_D13G2536	0.978	CRI12_A01G1181	0.986
CRI12_A12G2484	0.999	CRI12_D01G2508	1					CRI12_A04G1624	0.992									CRI12_D13G2564	0.975	CRI12_A01G1364	0.985
CRI12_A12G2517	0.982	CRI12_D05G0090	0.996					CRI12_A02G0549	0.982									CRI12_D13G2567	0.981	CRI12_A01G1484	0.976
CRI12_A12G2521	0.993	CRI12_D05G0326	0.989					CRI12_A02G0651	0.99									CRI12_D01G0007	0.989	CRI12_A01G1950	0.977
CRI12_A12G2534	1	CRI12_D05G0349	0.998					CRI12_A02G0786	0.979									CRI12_D01G0132	0.979	CRI12_A01G2182	0.976
CRI12_A12G2544	0.995	CRI12_D05G0485	0.981					CRI12_A02G0844	0.985									CRI12_D01G0318	0.98	CRI12_A07G0432	0.979
CRI12_A12G2623	0.999	CRI12_D05G0756	0.991					CRI12_A02G0958	0.977									CRI12_D01G0327	0.981	CRI12_A07G0479	0.987
CRI12_A12G2654	0.989	CRI12_D05G0825	0.994					CRI12_A02G1001	0.987									CRI12_D01G0396	0.992	CRI12_A07G0492	0.983
CRI12_A12G2748	0.999	CRI12_D05G0883	0.999					CRI12_A02G1242	0.978									CRI12_D01G0527	0.98	CRI12_A07G0742	0.994
CRI12_A12G2798	0.999	CRI12_D05G0933	0.999					CRI12_A02G1244	0.982									CRI12_D01G0543	0.985	CRI12_A07G0805	0.995
CRI12_A12G2822	0.975	CRI12_D05G0935	1					CRI12_A02G1422	0.974									CRI12_D01G0579	0.978	CRI12_A07G0935	0.984
CRI12_A12G2823	0.981	CRI12_D05G0945	0.983					CRI12_A02G1445	0.975									CRI12_D01G0594	0.975	CRI12_A07G1033	0.986
CRI12_A12G2824	0.993	CRI12_D05G0946	0.991					CRI12_A02G1625	0.996									CRI12_D01G0736	0.976	CRI12_A07G1519	0.975
CRI12_A12G2844	0.983	CRI12_D05G0947	0.988					CRI12_A02G1627	0.974									CRI12_D01G0873	0.988	CRI12_A07G1677	0.986
CRI12_A12G2938	0.989	CRI12_D05G1003	0.99					CRI12_A01G0046	0.975									CRI12_D01G0884	0.975	CRI12_A07G1817	0.985
CRI12_A12G2987	1	CRI12_D05G1147	0.984					CRI12_A01G0161	0.977									CRI12_D01G0979	0.996	CRI12_A09G0025	0.977
CRI12_A12G3075	0.989	CRI12_D05G1149	0.983					CRI12_A01G0259	0.981									CRI12_D01G1097	0.977	CRI12_A09G0039	0.981
CRI12_A12G3076	0.988	CRI12_D05G1224	1					CRI12_A01G0265	0.977									CRI12_D01G1099	0.993	CRI12_A09G0275	0.991
CRI12_A12G3077	0.995	CRI12_D05G1377	0.978					CRI12_A01G0493	0.98									CRI12_D01G1100	0.992	CRI12_A09G0507	0.998
CRI12_D04G0051	0.976	CRI12_D05G1469	0.976					CRI12_A01G0950	0.989									CRI12_D01G1115	0.986	CRI12_A09G0944	0.977
CRI12_D04G0097	0.999	CRI12_D05G1602	0.989					CRI12_A01G1118	0.978									CRI12_D01G1132	0.989	CRI12_A09G1050	0.977
CRI12_D04G0148	0.999	CRI12_D05G1683	0.998					CRI12_A01G1280	0.976									CRI12_D01G1204	0.982	CRI12_A09G1069	0.977
CRI12_D04G0162	0.983	CRI12_D05G1809	0.995					CRI12_A01G1583	0.984									CRI12_D01G1245	0.993	CRI12_A09G1130	0.98
CRI12_D04G0166	0.999	CRI12_D05G1830	0.992					CRI12_A01G1637	0.985									CRI12_D01G1313	0.981	CRI12_A09G1333	0.975
CRI12_D04G0256	0.999	CRI12_D05G1868	0.992					CRI12_A01G1768	0.991									CRI12_D01G1367	0.996	CRI12_A09G1374	0.994
CRI12_D04G0274	0.999	CRI12_D05G1885	0.977					CRI12_A01G1785	0.974									CRI12_D01G1370	0.985	CRI12_A09G1569	0.981
CRI12_D04G0275	0.998	CRI12_D05G1929	0.988					CRI12_A01G2257	0.987									CRI12_D01G1484	0.996	CRI12_A09G1706	0.982
CRI12_D04G0289	0.997	CRI12_D05G1948	0.996					CRI12_A07G0017	0.975									CRI12_D01G1485	0.984	CRI12_A09G1720	0.975
CRI12_D04G0332	0.999	CRI12_D05G1988	1					CRI12_A07G0018	0.99									CRI12_D01G1514	0.977	CRI12_A09G1861	0.974
CRI12_D04G0372	0.984	CRI12_D05G2021	0.999					CRI12_A07G0203	0.98									CRI12_D01G1583	0.988	CRI12_A09G2013	0.982
CRI12_D04G0373	0.999	CRI12_D05G2097	0.974					CRI12_A07G0214	0.98									CRI12_D01G1802	0.986	CRI12_A09G2066	0.98
CRI12_D04G0390	0.99	CRI12_D05G2227	0.989					CRI12_A07G1049	0.993									CRI12_D01G1872	0.996	CRI12_A09G2282	0.983
CRI12_D04G0422	0.976	CRI12_D05G2377	1					CRI12_A07G1414	0.986									CRI12_D01G1903	0.998	CRI12_A09G2350	0.988
CRI12_D04G0434	0.997	CRI12_D05G2523	0.999					CRI12_A07G1612	0.984									CRI12_D01G1958	0.996	CRI12_A09G2400	0.991
CRI12_D04G0467	0.989	CRI12_D05G2524	0.998					CRI12_A07G1818	0.98									CRI12_D01G2084	0.978	CRI12_A09G2449	0.994
CRI12_D04G0478	0.994	CRI12_D05G2625	0.99					CRI12_A07G1844	0.984									CRI12_D01G2147	0.983	CRI12_A09G2664	0.987
CRI12_D04G0497	0.999	CRI12_D05G2757	0.986					CRI12_A07G2040	0.991									CRI12_D01G2159	0.984
CRI12_D04G0591	0.993	CRI12_D05G2853	0.995					CRI12_A07G2075	0.981									CRI12_D01G2207	0.978
CRI12_D04G0608	0.998	CRI12_D05G2928	0.977					CRI12_A07G2085	0.995									CRI12_D01G2208	0.986
CRI12_D04G0609	0.999	CRI12_D05G3344	0.995					CRI12_A07G2126	0.976									CRI12_D01G2271	0.998
CRI12_D04G0737	0.999	CRI12_D05G3345	0.988					CRI12_A07G2139	0.975									CRI12_D01G2425	0.986
CRI12_D04G0796	0.977	CRI12_D05G3347	1					CRI12_A07G2336	0.982									CRI12_D01G2570	0.992
CRI12_D04G0910	0.998	CRI12_D05G3390	0.984					CRI12_A09G0350	0.977									CRI12_D01G2601	0.994
CRI12_D04G1016	0.975	CRI12_D05G3413	0.975					CRI12_A09G0495	0.974									CRI12_D01G2605	0.976
CRI12_D04G1018	0.999	CRI12_D05G3447	1					CRI12_A09G0728	0.976									CRI12_D05G0013	0.98
CRI12_D04G1100	0.999	CRI12_D05G3519	0.997					CRI12_A09G0741	0.979									CRI12_D05G0129	0.992
CRI12_D04G1186	0.98	CRI12_D05G3770	0.987					CRI12_A09G0770	0.981									CRI12_D05G0205	0.983
CRI12_D04G1246	0.998	CRI12_D05G3833	0.975					CRI12_A09G0867	0.975									CRI12_D05G0270	0.989
CRI12_D04G1338	0.999	CRI12_D05G3889	0.989					CRI12_A09G0873	0.98									CRI12_D05G0353	0.979
CRI12_D04G1339	1	CRI12_D05G3890	0.991					CRI12_A09G0874	0.976									CRI12_D05G0477	0.986
CRI12_D04G1359	0.995	CRI12_A05G0244	1					CRI12_A09G0899	0.991									CRI12_D05G0512	0.978
CRI12_D04G1375	0.999	CRI12_A05G0246	1					CRI12_A09G1411	0.985									CRI12_D05G0665	0.997
CRI12_D04G1406	0.999	CRI12_A05G0472	1					CRI12_A09G1623	0.979									CRI12_D05G0671	0.985
CRI12_D04G1423	0.991	CRI12_A05G0587	0.975					CRI12_A09G1850	0.983									CRI12_D05G0705	0.978
CRI12_D04G1504	0.999	CRI12_A05G0746	0.993					CRI12_A09G1887	0.977									CRI12_D05G0832	0.981
CRI12_D04G1526	0.984	CRI12_A05G0760	0.991					CRI12_A09G2038	0.979									CRI12_D05G0881	0.976
CRI12_D04G1933	0.997	CRI12_A05G0761	0.979					CRI12_A09G2049	0.978									CRI12_D05G0984	0.982
CRI12_D04G1934	0.999	CRI12_A05G0903	0.991					CRI12_A09G2078	0.981									CRI12_D05G1094	0.978
CRI12_D04G1959	0.985	CRI12_A05G1031	1					CRI12_A09G2098	0.979									CRI12_D05G1303	0.992
CRI12_D04G1965	0.986	CRI12_A05G1358	0.983															CRI12_D05G1316	0.976
CRI12_D04G1968	0.999	CRI12_A05G1396	0.996															CRI12_D05G1397	0.977
CRI12_D04G1969	0.994	CRI12_A05G2328	0.989															CRI12_D05G1529	0.993
CRI12_D04G1970	0.999	CRI12_A05G3929	0.982															CRI12_D05G1541	0.98
CRI12_D04G1971	0.999	CRI12_A06G0141	0.982															CRI12_D05G1659	0.979
CRI12_D04G1986	0.998	CRI12_A06G0297	0.999															CRI12_D05G1894	0.98
CRI12_D04G2031	1	CRI12_A06G0398	0.994															CRI12_D05G1973	0.982
CRI12_D04G2032	0.994	CRI12_A06G0498	1															CRI12_D05G2109	0.985
CRI12_D04G2092	0.999	CRI12_A06G0561	0.991															CRI12_D05G2138	0.983
CRI12_D04G2099	0.984	CRI12_A06G0562	0.98															CRI12_D05G2183	0.976
CRI12_D04G2170	0.979	CRI12_A06G0572	0.981															CRI12_D05G2186	0.977
CRI12_D04G2205	1	CRI12_A06G0726	0.999															CRI12_D05G2404	0.997
CRI12_D06G0059	0.998	CRI12_A06G0733	0.979															CRI12_D05G2409	0.99
CRI12_D06G0153	0.995	CRI12_A06G0799	0.989															CRI12_D05G2667	0.99
CRI12_D06G0183	0.984	CRI12_A06G0840	0.997															CRI12_D05G2770	0.98
CRI12_D06G0226	0.999	CRI12_A06G1041	0.999															CRI12_D05G2843	0.976
CRI12_D06G0251	0.999	CRI12_A06G1042	0.999															CRI12_D05G2874	0.981
CRI12_D06G0255	0.979	CRI12_A06G1231	0.997															CRI12_D05G2900	0.977
CRI12_D06G0263	0.999	CRI12_A06G1876	0.999															CRI12_D05G3027	0.986
CRI12_D06G0304	0.991	CRI12_A06G1955	0.983															CRI12_D05G3042	0.988
CRI12_D06G0348	0.994	CRI12_A06G2162	0.982															CRI12_D05G3102	0.979
CRI12_D06G0475	1	CRI12_A06G2248	0.987															CRI12_D05G3242	0.985
CRI12_D06G0513	0.993	CRI12_A06G2323	0.996															CRI12_D05G3279	0.978
CRI12_D06G0615	0.999	CRI12_A06G2401	0.986															CRI12_D05G3387	0.977
CRI12_D06G0626	0.993	CRI12_D08G0080	1															CRI12_D05G3429	0.982
CRI12_D06G0635	0.999	CRI12_D08G0173	0.987															CRI12_D05G3552	0.984
CRI12_D06G0715	1	CRI12_D08G0251	0.987															CRI12_D05G3635	0.976
CRI12_D06G0751	0.999	CRI12_D08G0362	1															CRI12_D05G3668	0.978
CRI12_D06G0771	0.994	CRI12_D08G0479	0.977															CRI12_D05G3714	0.985
CRI12_D06G0772	0.998	CRI12_D08G0528	0.992															CRI12_A05G0602	0.985
CRI12_D06G0858	0.999	CRI12_D08G0532	0.99															CRI12_A05G0887	0.989
CRI12_D06G0908	0.995	CRI12_D08G0583	0.98															CRI12_A05G1079	0.981
CRI12_D06G0958	0.999	CRI12_D08G0611	0.999															CRI12_A05G2741	0.989
CRI12_D06G1005	0.974	CRI12_D08G0662	0.997															CRI12_A05G3963	0.979
CRI12_D06G1047	0.999	CRI12_D08G0756	0.995															CRI12_A06G0061	0.976
CRI12_D06G1256	0.981	CRI12_D08G0757	0.991															CRI12_A06G0126	0.979
CRI12_D06G1293	0.989	CRI12_D08G0798	1															CRI12_A06G0271	0.985
CRI12_D06G1396	0.995	CRI12_D08G0799	0.978															CRI12_A06G0369	0.987
CRI12_D06G1447	0.978	CRI12_D08G0934	0.988															CRI12_A06G0404	0.977
CRI12_D06G1500	0.998	CRI12_D08G0937	0.998															CRI12_A06G0413	0.985
CRI12_D06G1566	0.993	CRI12_D08G1088	0.988															CRI12_A06G0503	0.976
CRI12_D06G1624	0.979	CRI12_D08G1335	0.995															CRI12_A06G0534	0.977
CRI12_D06G1635	0.995	CRI12_D08G1442	0.991															CRI12_A06G0620	0.991
CRI12_D06G1637	0.988	CRI12_D08G1444	0.995															CRI12_A06G0648	0.994
CRI12_D06G1645	0.994	CRI12_D08G1660	0.987															CRI12_A06G0786	0.977
CRI12_D06G1678	0.992	CRI12_D08G1793	0.992															CRI12_A06G0813	0.99
CRI12_D06G1789	0.999	CRI12_D08G2053	1															CRI12_A06G0903	0.999
CRI12_D06G1832	0.999	CRI12_D08G2054	0.992															CRI12_A06G0904	0.995
CRI12_D06G1834	1	CRI12_D08G2060	0.983															CRI12_A06G1088	0.995
CRI12_D06G1924	0.987	CRI12_D08G2077	0.98															CRI12_A06G1133	0.99
CRI12_D06G1965	0.99	CRI12_D08G2081	0.975															CRI12_A06G1148	0.995
CRI12_D06G1967	0.974	CRI12_D08G2082	0.997															CRI12_A06G1262	0.974
CRI12_D06G2025	0.999	CRI12_D08G2104	0.989															CRI12_A06G1419	0.977
CRI12_D06G2046	0.999	CRI12_D08G2180	0.993															CRI12_A06G1425	0.976
CRI12_D06G2095	1	CRI12_D08G2214	0.98															CRI12_A06G1472	0.983
CRI12_D06G2151	0.998	CRI12_D08G2290	0.998															CRI12_A06G1484	0.975
CRI12_D06G2180	0.99	CRI12_D08G2550	0.99															CRI12_A06G1488	0.978
CRI12_D06G2189	0.997	CRI12_D08G2570	0.991															CRI12_A06G1667	0.992
CRI12_D06G2213	0.999	CRI12_D08G2733	1															CRI12_A06G1668	0.983
CRI12_D06G2230	0.993	CRI12_D08G2787	0.996															CRI12_A06G1818	0.994
CRI12_D06G2298	0.999	CRI12_D08G2789	0.998															CRI12_A06G1893	0.979
CRI12_D06G2423	0.995	CRI12_D08G2897	1															CRI12_A06G1902	0.989
CRI12_A11G0011	1	CRI12_D08G2976	0.995															CRI12_A06G1943	0.975
CRI12_A11G0066	0.999	CRI12_D02G0013	0.985															CRI12_A06G2170	0.976
CRI12_A11G0097	0.995	CRI12_D02G0014	0.982															CRI12_A06G2309	0.977
CRI12_A11G0136	0.976	CRI12_D02G0041	0.998															CRI12_D08G0036	0.975
CRI12_A11G0153	0.998	CRI12_D02G0051	0.996															CRI12_D08G0074	0.988
CRI12_A11G0172	0.993	CRI12_D02G0427	0.981															CRI12_D08G0085	0.988
CRI12_A11G0236	0.999	CRI12_D02G0446	0.977															CRI12_D08G0101	0.98
CRI12_A11G0273	0.999	CRI12_D02G0526	0.984															CRI12_D08G0209	0.979
CRI12_A11G0276	0.999	CRI12_D02G0655	0.984															CRI12_D08G0346	0.975
CRI12_A11G0277	0.999	CRI12_D02G0912	0.99															CRI12_D08G0368	0.989
CRI12_A11G0281	0.995	CRI12_D02G0948	0.987															CRI12_D08G0555	0.996
CRI12_A11G0401	0.993	CRI12_D02G1011	0.997															CRI12_D08G0595	0.975
CRI12_A11G0450	0.986	CRI12_D02G1264	0.992															CRI12_D08G0807	0.984
CRI12_A11G0470	0.999	CRI12_D02G1624	0.986															CRI12_D08G0830	0.979
CRI12_A11G0541	0.998	CRI12_D02G1877	0.982															CRI12_D08G0831	0.996
CRI12_A11G0611	0.999	CRI12_D02G1939	0.984															CRI12_D08G0886	0.979
CRI12_A11G0701	0.992	CRI12_D02G2115	0.995															CRI12_D08G0974	0.977
CRI12_A11G0702	0.999	CRI12_D02G2215	0.981															CRI12_D08G1103	0.978
CRI12_A11G0703	0.999	CRI12_D02G2274	0.992															CRI12_D08G1275	0.977
CRI12_A11G0710	0.999	CRI12_D02G2285	0.999															CRI12_D08G1356	0.985
CRI12_A11G0815	0.999	CRI12_D02G2370	1															CRI12_D08G1506	0.982
CRI12_A11G0838	0.976	CRI12_D02G2372	1															CRI12_D08G1626	0.98
CRI12_A11G0884	0.993	CRI12_D02G2374	1															CRI12_D08G1742	0.986
CRI12_A11G0928	0.999	CRI12_D02G2375	1															CRI12_D08G1781	0.99
CRI12_A11G0968	0.999	CRI12_D02G2401	0.99															CRI12_D08G1816	0.988
CRI12_A11G0972	0.999	CRI12_D02G2402	0.999															CRI12_D08G1993	0.975
CRI12_A11G0975	1	CRI12_D02G2415	0.994															CRI12_D08G2024	0.981
CRI12_A11G1046	0.976	CRI12_D02G2432	0.985															CRI12_D08G2074	0.984
CRI12_A11G1049	0.985	CRI12_D02G2577	0.997															CRI12_D08G2237	0.983
CRI12_A11G1060	0.999	CRI12_D07G0008	0.977															CRI12_D08G2389	0.992
CRI12_A11G1061	0.996	CRI12_D07G0063	0.978															CRI12_D08G2436	0.979
CRI12_A11G1111	1	CRI12_D07G0185	0.999															CRI12_D08G2479	0.979
CRI12_A11G1112	0.999	CRI12_D07G0186	0.999															CRI12_D08G2495	0.982
CRI12_A11G1245	0.999	CRI12_D07G0197	0.991															CRI12_D08G2567	0.981
CRI12_A11G1294	0.987	CRI12_D07G0267	0.981															CRI12_D08G2682	0.988
CRI12_A11G1340	0.985	CRI12_D07G0349	0.983															CRI12_D08G2800	0.979
CRI12_A11G1378	0.998	CRI12_D07G0366	0.977															CRI12_D08G2826	0.981
CRI12_A11G1416	0.987	CRI12_D07G0404	0.975															CRI12_D08G2874	0.981
CRI12_A11G1501	0.997	CRI12_D07G0446	0.998															CRI12_D08G2953	0.98
CRI12_A11G1502	0.999	CRI12_D07G0448	0.995															CRI12_D08G3038	0.984
CRI12_A11G1521	1	CRI12_D07G0558	0.985															CRI12_D02G0276	0.979
CRI12_A11G1567	1	CRI12_D07G0823	0.991															CRI12_D02G0444	0.98
CRI12_A11G1570	0.977	CRI12_D07G0846	0.996															CRI12_D02G0484	0.99
CRI12_A11G1590	0.995	CRI12_D07G1106	0.991															CRI12_D02G0512	0.993
CRI12_A11G1611	0.999	CRI12_D07G1320	0.995															CRI12_D02G0684	0.975
CRI12_A11G1671	0.991	CRI12_D07G1481	0.999															CRI12_D02G1098	0.975
CRI12_A11G1747	0.996	CRI12_D07G1640	1															CRI12_D02G1117	0.981
CRI12_A11G1843	0.999	CRI12_D07G1778	0.988															CRI12_D02G1136	0.989
CRI12_A11G1901	0.982	CRI12_D07G2026	0.996															CRI12_D02G1212	0.989
CRI12_A11G2096	0.975	CRI12_D07G2063	1															CRI12_D02G1315	0.989
CRI12_A11G2097	1	CRI12_D07G2064	0.999															CRI12_D02G1378	0.984
CRI12_A11G2162	1	CRI12_D07G2069	0.992															CRI12_D02G1445	0.976
CRI12_A11G2182	0.976	CRI12_D07G2101	0.983															CRI12_D02G1449	0.978
CRI12_A11G2233	0.993	CRI12_D07G2262	0.981															CRI12_D02G1470	0.981
CRI12_A11G2343	0.99	CRI12_D07G2358	0.998															CRI12_D02G1520	0.987
CRI12_A11G2347	0.982	CRI12_D07G2397	0.995															CRI12_D02G1541	0.977
CRI12_A11G2349	0.975	CRI12_D07G2422	0.996															CRI12_D02G1553	0.977
CRI12_A11G2364	0.999	CRI12_D07G2440	0.987															CRI12_D02G1557	0.975
CRI12_A11G2371	0.999	CRI12_D07G2446	0.99															CRI12_D02G1776	0.994
CRI12_A11G2372	0.999	CRI12_D12G0017	1															CRI12_D02G1790	0.978
CRI12_A11G2394	0.98	CRI12_D12G0018	1															CRI12_D02G1963	0.991
CRI12_A11G2425	0.974	CRI12_D12G0140	0.989															CRI12_D02G1970	0.983
CRI12_A11G2486	0.995	CRI12_D12G0196	0.989															CRI12_D02G1984	0.991
CRI12_A11G2501	0.982	CRI12_D12G0292	0.999															CRI12_D02G2031	0.988
CRI12_A11G2524	0.994	CRI12_D12G0293	0.988															CRI12_D02G2049	0.993
CRI12_A11G2850	0.998	CRI12_D12G0294	0.998															CRI12_D02G2067	0.992
CRI12_A11G2912	1	CRI12_D12G0295	1															CRI12_D02G2180	0.979
CRI12_A11G2913	0.999	CRI12_D12G0446	0.988															CRI12_D02G2183	0.984
CRI12_A11G2918	0.996	CRI12_D12G0528	0.999															CRI12_D02G2201	0.996
CRI12_A11G2920	1	CRI12_D12G0529	0.998															CRI12_D02G2289	0.984
CRI12_A11G2983	0.989	CRI12_D12G0605	0.978															CRI12_D02G2349	0.985
CRI12_A11G3017	0.975	CRI12_D12G0639	0.987															CRI12_D02G2389	0.981
CRI12_A11G3053	0.995	CRI12_D12G0740	0.984															CRI12_D07G0119	0.975
CRI12_A11G3078	0.996	CRI12_D12G0942	0.999															CRI12_D07G0126	0.989
CRI12_A11G3093	0.987	CRI12_D12G1007	0.997															CRI12_D07G0127	0.994
CRI12_A11G3128	0.999	CRI12_D12G1180	1															CRI12_D07G0143	0.997
CRI12_A11G3184	0.999	CRI12_D12G1182	1															CRI12_D07G0196	0.975
CRI12_A11G3262	0.999	CRI12_D12G1223	0.992															CRI12_D07G0210	0.977
CRI12_A11G3274	0.976	CRI12_D12G1237	0.978															CRI12_D07G0213	0.978
CRI12_A11G3280	0.992	CRI12_D12G1394	0.994															CRI12_D07G0455	0.98
CRI12_A11G3298	0.999	CRI12_D12G1396	0.996															CRI12_D07G0522	0.974
CRI12_A11G3299	0.999	CRI12_D12G1523	0.995															CRI12_D07G0567	0.987
CRI12_A11G3310	0.987	CRI12_D12G1685	0.995															CRI12_D07G0632	0.983
CRI12_A11G3331	0.995	CRI12_D12G1757	0.979															CRI12_D07G0758	0.984
CRI12_A11G3341	1	CRI12_D12G1793	0.997															CRI12_D07G0794	0.979
CRI12_A11G3415	0.992	CRI12_D12G1807	0.995															CRI12_D07G0855	0.974
CRI12_A11G3425	0.998	CRI12_D12G1808	0.997															CRI12_D07G0915	0.98
CRI12_A11G3426	0.981	CRI12_D12G1891	1															CRI12_D07G1078	0.978
CRI12_A11G3469	0.982	CRI12_D12G2223	0.983															CRI12_D07G1079	0.984
CRI12_A11G3553	0.986	CRI12_D12G2234	0.993															CRI12_D07G1080	0.978
CRI12_A11G3578	0.999	CRI12_D12G2338	1															CRI12_D07G1241	0.998
CRI12_A11G3774	0.999	CRI12_D12G2404	0.999															CRI12_D07G1377	0.982
CRI12_D13G0057	0.981	CRI12_D12G2406	0.991															CRI12_D07G1389	0.984
CRI12_D13G0067	0.982	CRI12_D12G2499	0.995															CRI12_D07G1555	0.981
CRI12_D13G0182	0.991	CRI12_D12G2670	0.976															CRI12_D07G1569	0.987
CRI12_D13G0233	0.998	CRI12_D12G2832	0.992															CRI12_D07G1687	0.978
CRI12_D13G0236	0.997	CRI12_D12G2878	1															CRI12_D07G1817	0.979
CRI12_D13G0327	0.997	CRI12_D12G2898	0.989															CRI12_D07G1872	0.987
CRI12_D13G0352	0.999	CRI12_D12G2903	0.993															CRI12_D07G1881	0.982
CRI12_D13G0355	0.995	CRI12_D12G2998	0.997															CRI12_D07G1953	0.981
CRI12_D13G0402	0.999	CRI12_D12G3125	0.999															CRI12_D07G2042	0.986
CRI12_D13G0405	0.997	CRI12_D09G0010	0.982															CRI12_D07G2090	0.99
CRI12_D13G0426	0.999	CRI12_D09G0084	0.993															CRI12_D07G2163	0.979
CRI12_D13G0427	0.992	CRI12_D09G0142	0.983															CRI12_D07G2200	0.981
CRI12_D13G0499	0.992	CRI12_D09G0182	0.989															CRI12_D07G2298	0.989
CRI12_D13G0512	0.992	CRI12_D09G0203	0.995															CRI12_D07G2349	0.978
CRI12_D13G0584	0.982	CRI12_D09G0222	0.995															CRI12_D07G2370	0.975
CRI12_D13G0590	0.983	CRI12_D09G0293	0.976															CRI12_D07G2473	0.991
CRI12_D13G0677	0.999	CRI12_D09G0300	0.982															CRI12_D12G0079	0.976
CRI12_D13G0693	0.999	CRI12_D09G0340	0.998															CRI12_D12G0168	0.979
CRI12_D13G0738	0.996	CRI12_D09G0384	0.987															CRI12_D12G0267	0.996
CRI12_D13G0842	0.978	CRI12_D09G0393	0.993															CRI12_D12G0522	0.975
CRI12_D13G1124	0.999	CRI12_D09G0500	0.997															CRI12_D12G0718	0.975
CRI12_D13G1160	0.999	CRI12_D09G0612	1															CRI12_D12G0816	0.983
CRI12_D13G1161	0.999	CRI12_D09G0645	0.993															CRI12_D12G0877	0.988
CRI12_D13G1174	0.981	CRI12_D09G0707	0.975															CRI12_D12G0879	0.976
CRI12_D13G1190	0.999	CRI12_D09G0737	1															CRI12_D12G0904	0.987
CRI12_D13G1207	0.999	CRI12_D09G0856	0.983															CRI12_D12G1050	0.991
CRI12_D13G1217	0.99	CRI12_D09G0891	0.993															CRI12_D12G1140	0.982
CRI12_D13G1267	0.999	CRI12_D09G0904	0.998															CRI12_D12G1156	0.99
CRI12_D13G1363	0.999	CRI12_D09G0905	1															CRI12_D12G1206	0.98
CRI12_D13G1406	0.992	CRI12_D09G1023	1															CRI12_D12G1266	0.992
CRI12_D13G1417	0.991	CRI12_D09G1056	1															CRI12_D12G1346	0.975
CRI12_D13G1487	0.999	CRI12_D09G1121	0.988															CRI12_D12G1349	0.979
CRI12_D13G1519	0.988	CRI12_D09G1291	0.991															CRI12_D12G1424	0.977
CRI12_D13G1587	0.998	CRI12_D09G1451	0.996															CRI12_D12G1425	0.991
CRI12_D13G1682	0.999	CRI12_D09G1841	0.987															CRI12_D12G1426	0.989
CRI12_D13G1699	0.999	CRI12_D09G1874	0.992															CRI12_D12G1462	0.984
CRI12_D13G1701	0.999	CRI12_D09G1960	0.994															CRI12_D12G1487	0.98
CRI12_D13G1725	0.999	CRI12_D09G2031	0.984															CRI12_D12G1604	0.99
CRI12_D13G1727	0.999	CRI12_D09G2241	0.983															CRI12_D12G1624	0.978
CRI12_D13G1733	0.999	CRI12_D09G2319	0.988															CRI12_D12G1674	0.983
CRI12_D13G1848	0.995	CRI12_D09G2459	0.997															CRI12_D12G1731	0.985
CRI12_D13G1849	0.995	CRI12_D09G2622	1															CRI12_D12G1981	0.974
CRI12_D13G1915	0.976	CRI12_D09G2647	0.999															CRI12_D12G2068	0.974
CRI12_D13G1953	0.995	CRI12_D09G2802	0.993															CRI12_D12G2083	0.976
CRI12_D13G1978	0.999	CRI12_D09G2865	0.998															CRI12_D12G2088	0.976
CRI12_D13G2027	0.999	CRI12_D10G0038	0.981															CRI12_D12G2119	0.987
CRI12_D13G2031	0.995	CRI12_D10G0081	0.979															CRI12_D12G2140	0.987
CRI12_D13G2065	0.989	CRI12_D10G0082	0.976															CRI12_D12G2290	0.991
CRI12_D13G2090	0.999	CRI12_D10G0122	0.975															CRI12_D12G2321	0.976
CRI12_D13G2104	0.996	CRI12_D10G0130	0.996															CRI12_D12G2380	0.98
CRI12_D13G2110	0.998	CRI12_D10G0131	0.976															CRI12_D12G2386	0.974
CRI12_D13G2171	0.986	CRI12_D10G0163	0.982															CRI12_D12G2527	0.987
CRI12_D13G2328	1	CRI12_D10G0225	0.999															CRI12_D12G2926	0.975
CRI12_D13G2375	0.999	CRI12_D10G0318	0.982															CRI12_D12G2963	0.98
CRI12_D13G2376	0.999	CRI12_D10G0380	0.998															CRI12_D12G3024	0.979
CRI12_D13G2440	0.996	CRI12_D10G0414	0.983															CRI12_D12G3099	0.984
CRI12_D13G2441	0.978	CRI12_D10G0416	0.997															CRI12_D09G0108	0.981
CRI12_D13G2445	0.979	CRI12_D10G0578	0.999															CRI12_D09G0227	0.975
CRI12_D13G2461	0.984	CRI12_D10G0603	1															CRI12_D09G0368	0.994
CRI12_D13G2527	0.993	CRI12_D10G0617	0.983															CRI12_D09G0433	0.982
CRI12_D01G0188	0.999	CRI12_D10G0645	0.99															CRI12_D09G0455	0.975
CRI12_D01G0192	1	CRI12_D10G0681	0.981															CRI12_D09G0532	0.994
CRI12_D01G0219	0.997	CRI12_D10G0779	0.983															CRI12_D09G0587	0.977
CRI12_D01G0358	0.997	CRI12_D10G0852	0.978															CRI12_D09G0592	0.992
CRI12_D01G0361	0.991	CRI12_D10G1095	0.999															CRI12_D09G0638	0.979
CRI12_D01G0362	0.976	CRI12_D10G1245	0.98															CRI12_D09G0752	0.982
CRI12_D01G0363	0.978	CRI12_D10G1329	0.986															CRI12_D09G0769	0.978
CRI12_D01G0392	0.997	CRI12_D10G1353	0.978															CRI12_D09G0770	0.984
CRI12_D01G0425	0.999	CRI12_D10G1354	0.993															CRI12_D09G1002	0.977
CRI12_D01G0426	0.992	CRI12_D10G1455	0.999															CRI12_D09G1013	0.974
CRI12_D01G0438	0.996	CRI12_D10G1458	0.978															CRI12_D09G1042	0.993
CRI12_D01G0466	0.986	CRI12_D10G1647	0.999															CRI12_D09G1110	0.982
CRI12_D01G0467	0.999	CRI12_D10G1651	0.992															CRI12_D09G1111	0.975
CRI12_D01G0473	0.978	CRI12_D10G1885	0.998															CRI12_D09G1156	0.978
CRI12_D01G0490	0.999	CRI12_D10G1886	0.993															CRI12_D09G1199	0.975
CRI12_D01G0491	0.996	CRI12_D10G1887	0.988															CRI12_D09G1316	0.974
CRI12_D01G0499	0.988	CRI12_D10G1929	0.976															CRI12_D09G1357	0.979
CRI12_D01G0500	0.999	CRI12_D10G2000	1															CRI12_D09G1515	0.989
CRI12_D01G0615	0.992	CRI12_D10G2027	0.996															CRI12_D09G1527	0.983
CRI12_D01G0655	0.992	CRI12_D10G2049	0.987															CRI12_D09G1671	0.99
CRI12_D01G0664	0.979	CRI12_D10G2239	0.988															CRI12_D09G1717	0.985
CRI12_D01G0774	0.975	CRI12_D10G2240	0.998															CRI12_D09G1777	0.994
CRI12_D01G0860	0.989	CRI12_D10G2243	0.994															CRI12_D09G2046	0.979
CRI12_D01G0897	0.992	CRI12_D10G2244	0.995															CRI12_D09G2094	0.993
CRI12_D01G0960	0.999	CRI12_D10G2266	0.997															CRI12_D09G2112	0.993
CRI12_D01G1072	0.999	CRI12_D10G2343	1															CRI12_D09G2181	0.977
CRI12_D01G1073	0.999	CRI12_D10G2381	0.999															CRI12_D09G2379	0.977
CRI12_D01G1232	0.996	CRI12_D10G2487	0.999															CRI12_D09G2384	0.976
CRI12_D01G1254	0.986	CRI12_D10G2489	0.995															CRI12_D09G2386	0.992
CRI12_D01G1766	0.988	CRI12_D10G2492	1															CRI12_D09G2570	0.992
CRI12_D01G1768	0.998	CRI12_D10G2512	0.986															CRI12_D09G2600	0.975
CRI12_D01G1808	0.984	CRI12_D10G2646	1															CRI12_D09G2615	0.989
CRI12_D01G1859	0.995	CRI12_D10G2725	0.999															CRI12_D09G2641	0.985
CRI12_D01G1877	0.982	CRI12_A13G0026	0.991															CRI12_D09G2751	0.98
CRI12_D01G1991	0.977	CRI12_A13G0088	0.996															CRI12_D09G2772	0.981
CRI12_D01G2005	0.984	CRI12_A13G0149	0.986															CRI12_D09G2816	0.981
CRI12_D01G2020	0.978	CRI12_A13G0313	0.999															CRI12_D09G2826	0.978
CRI12_D01G2030	0.987	CRI12_A13G0686	0.979															CRI12_D09G2847	0.981
CRI12_D01G2074	0.983	CRI12_A13G0707	0.999															CRI12_D10G0014	0.992
CRI12_D01G2156	0.992	CRI12_A13G0726	0.982															CRI12_D10G0332	0.981
CRI12_D01G2182	0.992	CRI12_A13G0774	1															CRI12_D10G0344	0.977
CRI12_D01G2189	0.985	CRI12_A13G0819	0.983															CRI12_D10G0468	0.982
CRI12_D01G2220	0.999	CRI12_A13G0821	0.997															CRI12_D10G0477	0.977
CRI12_D01G2224	0.979	CRI12_A13G1039	0.982															CRI12_D10G0479	0.991
CRI12_D01G2274	0.999	CRI12_A13G1126	0.995															CRI12_D10G0480	0.976
CRI12_D01G2302	0.993	CRI12_A13G1129	0.985															CRI12_D10G0641	0.976
CRI12_D01G2325	0.999	CRI12_A13G1248	0.991															CRI12_D10G0760	0.982
CRI12_D01G2338	0.998	CRI12_A13G1260	0.997															CRI12_D10G0776	0.991
CRI12_D01G2339	0.977	CRI12_A13G1312	0.975															CRI12_D10G0822	0.981
CRI12_D01G2340	0.999	CRI12_A13G1373	0.988															CRI12_D10G0849	0.984
CRI12_D01G2400	0.989	CRI12_A13G1438	0.999															CRI12_D10G0974	0.98
CRI12_D01G2456	0.995	CRI12_A13G1986	1															CRI12_D10G1029	0.975
CRI12_D01G2468	0.995	CRI12_A13G2010	0.993															CRI12_D10G1099	0.987
CRI12_D01G2493	0.99	CRI12_A13G2215	0.998															CRI12_D10G1202	0.983
CRI12_D01G2495	0.988	CRI12_A13G2291	0.987															CRI12_D10G1286	0.988
CRI12_D01G2555	0.996	CRI12_A13G2441	0.975															CRI12_D10G1327	0.979
CRI12_D01G2556	0.978	CRI12_A13G2443	1															CRI12_D10G1342	0.985
CRI12_D01G2567	0.997	CRI12_A13G2455	0.987															CRI12_D10G1379	0.977
CRI12_D01G2594	0.991	CRI12_A13G2498	0.999															CRI12_D10G1405	0.994
CRI12_D05G0010	0.999	CRI12_A13G2571	0.989															CRI12_D10G1549	0.975
CRI12_D05G0148	0.991	CRI12_A08G0068	0.975															CRI12_D10G1578	0.983
CRI12_D05G0202	0.999	CRI12_A08G0140	0.992															CRI12_D10G1896	0.983
CRI12_D05G0216	0.993	CRI12_A08G0580	0.996															CRI12_D10G2194	0.98
CRI12_D05G0256	0.999	CRI12_A08G0635	0.992															CRI12_D10G2200	0.997
CRI12_D05G0257	0.999	CRI12_A08G0636	0.99															CRI12_D10G2289	0.991
CRI12_D05G0258	0.994	CRI12_A08G0710	0.993															CRI12_D10G2456	0.988
CRI12_D05G0259	0.993	CRI12_A08G0754	0.993															CRI12_D10G2459	0.989
CRI12_D05G0260	0.997	CRI12_A08G0793	0.997															CRI12_D10G2557	0.998
CRI12_D05G0261	0.999	CRI12_A08G0837	0.978															CRI12_A13G0019	0.99
CRI12_D05G0262	0.999	CRI12_A08G0838	0.994															CRI12_A13G0032	0.99
CRI12_D05G0513	1	CRI12_A08G0936	0.99															CRI12_A13G0039	0.98
CRI12_D05G0536	0.995	CRI12_A08G0943	0.998															CRI12_A13G0127	0.975
CRI12_D05G0614	0.995	CRI12_A08G0958	0.999															CRI12_A13G0170	0.977
CRI12_D05G0633	0.981	CRI12_A08G1120	1															CRI12_A13G0204	0.998
CRI12_D05G0773	0.975	CRI12_A08G1121	1															CRI12_A13G0241	0.985
CRI12_D05G0783	0.99	CRI12_A08G1122	1															CRI12_A13G0347	0.982
CRI12_D05G0787	0.999	CRI12_A08G1196	0.98															CRI12_A13G0351	0.989
CRI12_D05G0792	0.996	CRI12_A08G1373	0.99															CRI12_A13G0389	0.983
CRI12_D05G0793	0.994	CRI12_A08G1442	0.998															CRI12_A13G0421	0.976
CRI12_D05G0818	0.988	CRI12_A08G1489	0.996															CRI12_A13G0567	0.999
CRI12_D05G0920	0.998	CRI12_A08G1555	0.996															CRI12_A13G0569	0.991
CRI12_D05G0938	0.993	CRI12_A08G1679	0.989															CRI12_A13G0647	0.994
CRI12_D05G0939	0.979	CRI12_A08G1925	0.994															CRI12_A13G0678	0.983
CRI12_D05G1013	0.998	CRI12_A08G1932	0.988															CRI12_A13G0679	0.988
CRI12_D05G1089	0.982	CRI12_A08G1947	0.987															CRI12_A13G0841	0.979
CRI12_D05G1208	0.988	CRI12_A08G1995	0.999															CRI12_A13G0895	0.99
CRI12_D05G1261	0.981	CRI12_A08G2061	0.994															CRI12_A13G0915	0.981
CRI12_D05G1266	0.986	CRI12_A08G2087	0.996															CRI12_A13G1112	0.981
CRI12_D05G1290	0.999	CRI12_A08G2415	1															CRI12_A13G1185	0.994
CRI12_D05G1296	0.998	CRI12_A08G2439	0.998															CRI12_A13G1189	0.979
CRI12_D05G1305	0.999	CRI12_A08G2458	0.997															CRI12_A13G1223	0.98
CRI12_D05G1306	0.998	CRI12_A08G2764	0.998															CRI12_A13G1455	0.996
CRI12_D05G1337	0.998	CRI12_A08G2964	0.981															CRI12_A13G1461	0.985
CRI12_D05G1386	0.999	CRI12_A04G0130	0.997															CRI12_A13G1501	0.986
CRI12_D05G1396	0.999	CRI12_A04G0205	1															CRI12_A13G1751	0.988
CRI12_D05G1443	0.978	CRI12_A04G0208	0.998															CRI12_A13G1906	0.979
CRI12_D05G1462	0.999	CRI12_A04G0439	0.988															CRI12_A13G1950	0.985
CRI12_D05G1513	0.977	CRI12_A04G0440	0.987															CRI12_A13G2289	0.977
CRI12_D05G1524	0.998	CRI12_A04G0461	0.983															CRI12_A13G2296	0.984
CRI12_D05G1525	0.991	CRI12_A04G0612	0.988															CRI12_A13G2360	0.976
CRI12_D05G1570	0.999	CRI12_A04G0942	0.997															CRI12_A13G2388	0.984
CRI12_D05G1611	0.998	CRI12_A04G0955	0.982															CRI12_A13G2399	0.975
CRI12_D05G1627	0.983	CRI12_A04G1144	0.979															CRI12_A13G2435	0.979
CRI12_D05G1654	1	CRI12_A04G1411	0.983															CRI12_A13G2580	0.981
CRI12_D05G1749	0.995	CRI12_A04G1556	0.976															CRI12_A13G2630	0.974
CRI12_D05G1817	0.988	CRI12_A04G1570	0.985															CRI12_A13G2634	0.982
CRI12_D05G1883	0.992	CRI12_A04G1600	1															CRI12_A08G0029	0.975
CRI12_D05G1907	0.99	CRI12_A02G0023	0.976															CRI12_A08G0041	0.987
CRI12_D05G1917	0.999	CRI12_A02G0076	0.98															CRI12_A08G0269	0.993
CRI12_D05G1923	0.984	CRI12_A02G0205	0.995															CRI12_A08G0413	0.984
CRI12_D05G1925	0.992	CRI12_A02G0206	0.993															CRI12_A08G0452	0.98
CRI12_D05G1954	0.999	CRI12_A02G0225	0.996															CRI12_A08G0599	0.997
CRI12_D05G1960	0.988	CRI12_A02G0233	0.982															CRI12_A08G0629	0.977
CRI12_D05G2022	0.997	CRI12_A02G0234	0.998															CRI12_A08G0647	0.976
CRI12_D05G2033	0.991	CRI12_A02G0235	0.997															CRI12_A08G0705	0.991
CRI12_D05G2079	0.999	CRI12_A02G0267	0.987															CRI12_A08G0725	0.978
CRI12_D05G2080	1	CRI12_A02G0382	0.98															CRI12_A08G0844	0.997
CRI12_D05G2081	1	CRI12_A02G0452	0.989															CRI12_A08G0887	0.988
CRI12_D05G2180	0.981	CRI12_A02G0674	0.992															CRI12_A08G1209	0.982
CRI12_D05G2250	0.983	CRI12_A02G0752	0.989															CRI12_A08G1609	0.988
CRI12_D05G2359	0.985	CRI12_A02G0755	0.976															CRI12_A08G1830	0.993
CRI12_D05G2361	0.999	CRI12_A02G0771	1															CRI12_A08G1853	0.988
CRI12_D05G2373	0.997	CRI12_A02G0864	0.989															CRI12_A08G2015	0.993
CRI12_D05G2383	0.994	CRI12_A02G0881	0.995															CRI12_A08G2113	0.983
CRI12_D05G2431	0.996	CRI12_A02G0899	1															CRI12_A08G2199	0.994
CRI12_D05G2538	0.986	CRI12_A02G1024	0.985															CRI12_A08G2219	0.982
CRI12_D05G2567	0.996	CRI12_A02G1231	0.994															CRI12_A08G2364	0.998
CRI12_D05G2568	0.999	CRI12_A02G1296	0.978															CRI12_A08G2371	0.989
CRI12_D05G2635	0.975	CRI12_A02G1391	0.989															CRI12_A08G2401	0.996
CRI12_D05G2677	0.989	CRI12_A02G1561	0.998															CRI12_A08G2596	0.979
CRI12_D05G2725	0.991	CRI12_A02G1628	0.996															CRI12_A08G2690	0.985
CRI12_D05G2762	1	CRI12_A02G1648	0.999															CRI12_A08G2715	0.987
CRI12_D05G2782	0.981	CRI12_A02G1649	0.999															CRI12_A08G2811	0.988
CRI12_D05G2801	0.992	CRI12_A02G1650	0.987															CRI12_A08G2910	0.985
CRI12_D05G2802	0.999	CRI12_A02G1663	0.992															CRI12_A08G2929	0.99
CRI12_D05G2858	0.998	CRI12_A02G1665	0.997															CRI12_A04G0045	0.984
CRI12_D05G2966	1	CRI12_A02G1666	0.995															CRI12_A04G0132	0.987
CRI12_D05G2996	0.991	CRI12_A02G1667	0.986															CRI12_A04G0370	0.99
CRI12_D05G3022	0.983	CRI12_A02G1681	0.992															CRI12_A04G0998	0.976
CRI12_D05G3038	0.996	CRI12_A02G1702	0.995															CRI12_A04G1001	0.993
CRI12_D05G3046	0.994	CRI12_A02G1825	0.976															CRI12_A04G1056	0.987
CRI12_D05G3047	0.995	CRI12_A02G1831	1															CRI12_A04G1059	0.982
CRI12_D05G3066	0.998	CRI12_A02G1955	1															CRI12_A04G1080	0.981
CRI12_D05G3138	0.999	CRI12_A02G2005	0.992															CRI12_A04G1095	0.997
CRI12_D05G3147	0.999	CRI12_A02G2028	0.999															CRI12_A04G1253	0.998
CRI12_D05G3182	0.998	CRI12_A01G0017	0.987															CRI12_A04G1288	0.997
CRI12_D05G3276	0.983	CRI12_A01G0211	0.998															CRI12_A04G1402	0.993
CRI12_D05G3356	0.987	CRI12_A01G0318	1															CRI12_A04G1537	0.975
CRI12_D05G3489	0.992	CRI12_A01G0319	0.999															CRI12_A04G1560	0.98
CRI12_D05G3527	0.999	CRI12_A01G0345	0.974															CRI12_A02G0256	0.978
CRI12_D05G3528	0.988	CRI12_A01G0360	0.981															CRI12_A02G0391	0.997
CRI12_D05G3545	1	CRI12_A01G0377	0.981															CRI12_A02G0417	0.992
CRI12_D05G3604	0.981	CRI12_A01G0443	0.997															CRI12_A02G0463	0.981
CRI12_D05G3632	0.983	CRI12_A01G0491	0.999															CRI12_A02G0489	0.991
CRI12_D05G3659	0.986	CRI12_A01G0515	0.995															CRI12_A02G0522	0.989
CRI12_D05G3680	0.987	CRI12_A01G0587	0.993															CRI12_A02G0611	0.987
CRI12_D05G3705	0.999	CRI12_A01G0627	1															CRI12_A02G0627	0.98
CRI12_D05G3785	1	CRI12_A01G0628	0.979															CRI12_A02G0811	0.985
CRI12_D05G3876	0.982	CRI12_A01G0629	0.99															CRI12_A02G0840	0.98
CRI12_D05G3877	0.998	CRI12_A01G0909	0.974															CRI12_A02G0846	0.994
CRI12_D05G3887	0.999	CRI12_A01G1097	0.975															CRI12_A02G1087	0.981
CRI12_D05G3888	0.991	CRI12_A01G1665	0.994															CRI12_A02G1160	0.977
CRI12_A05G0153	0.985	CRI12_A01G1734	0.987															CRI12_A02G1161	0.982
CRI12_A05G0595	0.976	CRI12_A01G1812	0.989															CRI12_A02G1169	0.979
CRI12_A05G1007	0.999	CRI12_A01G1901	1															CRI12_A02G1369	0.997
CRI12_A05G1061	0.997	CRI12_A01G1902	1															CRI12_A02G1395	0.992
CRI12_A05G1087	0.998	CRI12_A01G1903	0.999															CRI12_A02G1403	0.982
CRI12_A05G1098	0.999	CRI12_A01G1984	0.983															CRI12_A02G1410	0.994
CRI12_A05G2134	0.999	CRI12_A01G1999	0.984															CRI12_A02G1614	0.991
CRI12_A05G3848	0.987	CRI12_A01G2025	0.995															CRI12_A02G1618	0.98
CRI12_A06G0006	0.977	CRI12_A01G2026	0.998															CRI12_A02G1636	0.992
CRI12_A06G0007	0.991	CRI12_A01G2027	0.998															CRI12_A02G1711	0.976
CRI12_A06G0074	1	CRI12_A01G2038	0.995															CRI12_A02G1730	0.978
CRI12_A06G0193	0.981	CRI12_A01G2173	0.978															CRI12_A02G1766	0.976
CRI12_A06G0196	0.999	CRI12_A01G2241	1															CRI12_A02G1840	0.991
CRI12_A06G0203	0.996	CRI12_A01G2243	1															CRI12_A02G1902	0.979
CRI12_A06G0280	0.979	CRI12_A01G2259	1															CRI12_A02G1927	0.99
CRI12_A06G0298	0.992	CRI12_A01G2323	0.99															CRI12_A02G1950	0.995
CRI12_A06G0411	0.998	CRI12_A07G0087	0.998															CRI12_A02G1987	0.988
CRI12_A06G0481	0.999	CRI12_A07G0095	0.998															CRI12_A01G0035	0.977
CRI12_A06G0541	0.998	CRI12_A07G0114	1															CRI12_A01G0079	0.981
CRI12_A06G0542	0.999	CRI12_A07G0183	0.998															CRI12_A01G0148	0.976
CRI12_A06G0579	0.993	CRI12_A07G0399	0.975															CRI12_A01G0165	0.975
CRI12_A06G0670	0.998	CRI12_A07G0420	0.997															CRI12_A01G0321	0.99
CRI12_A06G0718	0.998	CRI12_A07G0594	0.998															CRI12_A01G0328	0.984
CRI12_A06G0719	0.997	CRI12_A07G0664	0.999															CRI12_A01G0344	0.99
CRI12_A06G0834	0.995	CRI12_A07G0797	0.977															CRI12_A01G0387	0.975
CRI12_A06G0893	0.995	CRI12_A07G0807	0.999															CRI12_A01G0553	0.994
CRI12_A06G0894	0.981	CRI12_A07G0832	0.986															CRI12_A01G0827	0.975
CRI12_A06G0916	0.999	CRI12_A07G0950	0.985															CRI12_A01G1036	0.976
CRI12_A06G1044	0.99	CRI12_A07G0977	0.991															CRI12_A01G1051	0.989
CRI12_A06G1045	0.99	CRI12_A07G1036	0.984															CRI12_A01G1099	0.98
CRI12_A06G1052	0.985	CRI12_A07G1041	0.989															CRI12_A01G1130	0.996
CRI12_A06G1080	0.996	CRI12_A07G1146	0.986															CRI12_A01G1379	0.976
CRI12_A06G1411	0.999	CRI12_A07G1200	0.995															CRI12_A01G1401	0.985
CRI12_A06G1480	0.993	CRI12_A07G1201	0.999															CRI12_A01G1402	0.985
CRI12_A06G1481	0.999	CRI12_A07G1388	0.983															CRI12_A01G1494	0.98
CRI12_A06G1534	1	CRI12_A07G1849	0.98															CRI12_A01G1559	0.977
CRI12_A06G1578	0.997	CRI12_A07G2208	0.999															CRI12_A01G1642	0.987
CRI12_A06G1599	0.984	CRI12_A07G2210	1															CRI12_A01G1725	0.999
CRI12_A06G1633	0.983	CRI12_A07G2255	0.993															CRI12_A01G1755	0.993
CRI12_A06G1723	0.999	CRI12_A07G2267	1															CRI12_A01G1788	0.983
CRI12_A06G1731	0.99	CRI12_A07G2268	0.998															CRI12_A01G1833	0.984
CRI12_A06G1798	1	CRI12_A07G2286	0.997															CRI12_A01G2017	0.998
CRI12_A06G1805	0.984	CRI12_A07G2305	0.976															CRI12_A01G2031	0.989
CRI12_A06G1900	0.995	CRI12_A07G2326	0.999															CRI12_A01G2135	0.979
CRI12_A06G1970	0.999	CRI12_A07G2394	0.998															CRI12_A01G2141	0.98
CRI12_A06G2097	0.992	CRI12_A07G2401	0.977															CRI12_A01G2186	0.979
CRI12_A06G2153	0.978	CRI12_A07G2402	1															CRI12_A01G2281	0.984
CRI12_A06G2167	0.998	CRI12_A07G2404	1															CRI12_A01G2360	0.984
CRI12_A06G2182	0.998	CRI12_A07G2482	0.995															CRI12_A01G2389	0.987
CRI12_A06G2239	0.99	CRI12_A07G2494	0.98															CRI12_A01G2496	0.989
CRI12_A06G2253	0.977	CRI12_A07G2571	0.976															CRI12_A01G2520	0.995
CRI12_A06G2285	0.993	CRI12_A07G2612	0.982															CRI12_A07G0048	0.982
CRI12_A06G2314	0.999	CRI12_A07G2673	0.979															CRI12_A07G0071	0.979
CRI12_A06G2362	0.99	CRI12_A07G2690	0.976															CRI12_A07G0214	0.98
CRI12_A06G2420	1	CRI12_A09G0022	0.991															CRI12_A07G0332	0.988
CRI12_A06G2423	0.998	CRI12_A09G0208	0.991															CRI12_A07G0356	0.989
CRI12_A06G2429	0.999	CRI12_A09G0817	0.989															CRI12_A07G0378	0.976
CRI12_D08G0011	0.999	CRI12_A09G0826	0.977															CRI12_A07G0405	0.988
CRI12_D08G0059	0.985	CRI12_A09G0827	0.99															CRI12_A07G0517	0.976
CRI12_D08G0103	0.999	CRI12_A09G0837	1															CRI12_A07G0557	0.978
CRI12_D08G0104	0.994	CRI12_A09G1123	0.989															CRI12_A07G0571	0.974
CRI12_D08G0105	0.999	CRI12_A09G1190	0.986															CRI12_A07G0826	0.98
CRI12_D08G0106	0.999	CRI12_A09G1336	0.975															CRI12_A07G0987	0.976
CRI12_D08G0107	0.999	CRI12_A09G1354	0.981															CRI12_A07G1045	0.988
CRI12_D08G0174	0.998	CRI12_A09G1419	0.991															CRI12_A07G1062	0.978
CRI12_D08G0200	0.998	CRI12_A09G1445	1															CRI12_A07G1188	0.983
CRI12_D08G0208	0.999	CRI12_A09G1634	0.989															CRI12_A07G1291	0.98
CRI12_D08G0212	0.984	CRI12_A09G1639	0.98															CRI12_A07G1502	0.989
CRI12_D08G0243	0.995	CRI12_A09G1768	0.998															CRI12_A07G1549	0.988
CRI12_D08G0383	0.989	CRI12_A09G1961	0.996															CRI12_A07G1587	0.99
CRI12_D08G0453	0.991	CRI12_A09G1987	0.999															CRI12_A07G1778	0.976
CRI12_D08G0596	0.994	CRI12_A09G2000	0.999															CRI12_A07G1820	0.986
CRI12_D08G0610	1	CRI12_A09G2002	1															CRI12_A07G1832	0.979
CRI12_D08G0643	0.989	CRI12_A09G2032	0.994															CRI12_A07G1854	0.991
CRI12_D08G0647	0.995	CRI12_A09G2043	1															CRI12_A07G1867	0.986
CRI12_D08G0659	0.977	CRI12_A09G2044	0.988															CRI12_A07G1888	0.978
CRI12_D08G0665	0.999	CRI12_A09G2340	0.978															CRI12_A07G1976	0.985
CRI12_D08G0680	0.999	CRI12_A09G2620	0.997															CRI12_A07G2013	0.99
CRI12_D08G0704	0.999	CRI12_A09G2644	0.994															CRI12_A07G2079	0.988
CRI12_D08G0705	0.999	CRI12_A09G2684	0.995															CRI12_A07G2139	0.976
CRI12_D08G0724	0.978	CRI12_A09G2730	0.995															CRI12_A07G2200	0.987
CRI12_D08G0770	0.999	CRI12_A09G2739	0.992															CRI12_A07G2215	0.988
CRI12_D08G0803	0.982	CRI12_A01G0963	0.999															CRI12_A07G2365	0.981
CRI12_D08G0915	0.976	CRI12_A01G1839	0.999															CRI12_A07G2446	0.976
CRI12_D08G0933	0.999	CRI12_A01G0371	1															CRI12_A07G2474	0.99
CRI12_D08G0970	0.998	CRI12_A01G2002	1															CRI12_A07G2532	0.974
CRI12_D08G1004	0.995	CRI12_A01G0362	0.997															CRI12_A07G2644	0.982
CRI12_D08G1042	0.999	CRI12_A01G1650	1															CRI12_A07G2667	0.978
CRI12_D08G1070	0.999	CRI12_A01G0470	0.997															CRI12_A09G0034	0.977
CRI12_D08G1071	0.999	CRI12_A01G0180	0.975															CRI12_A09G0076	0.985
CRI12_D08G1236	0.999	CRI12_A01G0962	1															CRI12_A09G0082	0.977
CRI12_D08G1242	0.999	CRI12_A01G1024	1															CRI12_A09G0234	0.985
CRI12_D08G1256	0.984	CRI12_A01G0430	1															CRI12_A09G0235	0.985
CRI12_D08G1351	0.98	CRI12_A01G0353	1															CRI12_A09G0237	0.982
CRI12_D08G1366	0.998	CRI12_A01G0352	0.993															CRI12_A09G0248	0.993
CRI12_D08G1449	0.999	CRI12_A01G0431	0.998															CRI12_A09G0296	0.987
CRI12_D08G1501	0.999	CRI12_A01G0469	0.986															CRI12_A09G0428	0.994
CRI12_D08G1511	0.996	CRI12_A02G1143	0.992															CRI12_A09G0516	0.99
CRI12_D08G1595	0.999	CRI12_A02G1692	0.987															CRI12_A09G0631	0.995
CRI12_D08G1599	0.979	CRI12_A02G0777	0.996															CRI12_A09G0633	0.989
CRI12_D08G1637	0.998	CRI12_A02G0908	0.999															CRI12_A09G0670	0.983
CRI12_D08G1766	0.995	CRI12_A02G0617	0.995															CRI12_A09G0728	0.983
CRI12_D08G1792	0.989	CRI12_A02G0201	1															CRI12_A09G0829	0.975
CRI12_D08G1819	0.976	CRI12_A02G1490	0.991															CRI12_A09G0836	0.985
CRI12_D08G1831	0.978	CRI12_A02G1305	0.997															CRI12_A09G0870	0.986
CRI12_D08G1899	0.998	CRI12_A03G1488	0.99															CRI12_A09G0874	0.977
CRI12_D08G1900	0.984	CRI12_A03G2537	0.993															CRI12_A09G0894	0.976
CRI12_D08G1958	0.997	CRI12_A03G2001	1															CRI12_A09G0948	0.997
CRI12_D08G1965	0.997	CRI12_A03G1753	0.996															CRI12_A09G1108	0.979
CRI12_D08G1966	0.991	CRI12_A03G1540	0.987															CRI12_A09G1145	0.975
CRI12_D08G1988	0.998	CRI12_A03G0872	0.997															CRI12_A09G1181	0.985
CRI12_D08G1990	0.987	CRI12_A03G0151	1															CRI12_A09G1206	0.976
CRI12_D08G2027	0.999	CRI12_A03G1843	0.999															CRI12_A09G1351	0.978
CRI12_D08G2028	0.999	CRI12_A03G2292	1															CRI12_A09G1361	0.974
CRI12_D08G2048	1	CRI12_A03G1875	1															CRI12_A09G1370	0.981
CRI12_D08G2064	0.996	CRI12_A04G1086	0.985															CRI12_A09G1395	0.998
CRI12_D08G2107	0.993	CRI12_A04G0620	1															CRI12_A09G1462	0.988
CRI12_D08G2151	0.975	CRI12_A04G1671	1															CRI12_A09G1571	0.98
CRI12_D08G2164	1	CRI12_A04G0388	0.996															CRI12_A09G1575	0.997
CRI12_D08G2224	0.992	CRI12_A04G1576	0.995															CRI12_A09G1707	0.979
CRI12_D08G2231	0.984	CRI12_A04G0406	1															CRI12_A09G1765	0.982
CRI12_D08G2298	0.999	CRI12_A04G0735	1															CRI12_A09G1938	0.998
CRI12_D08G2300	0.998	CRI12_A04G1068	0.994															CRI12_A09G2081	0.977
CRI12_D08G2319	0.999	CRI12_A05G0237	1															CRI12_A09G2098	0.98
CRI12_D08G2333	0.999	CRI12_A05G0239	1															CRI12_A09G2111	0.985
CRI12_D08G2359	0.996	CRI12_A05G3932	0.998															CRI12_A09G2201	0.981
CRI12_D08G2407	0.999	CRI12_A05G0712	0.987															CRI12_A09G2203	0.99
CRI12_D08G2412	0.982	CRI12_A06G1115	0.999															CRI12_A09G2246	0.995
CRI12_D08G2413	0.999	CRI12_A06G2315	0.999															CRI12_A09G2274	0.988
CRI12_D08G2717	0.995	CRI12_A06G0844	0.995															CRI12_A09G2316	0.988
CRI12_D08G2754	0.999	CRI12_A06G1828	0.988															CRI12_A09G2411	0.985
CRI12_D08G2772	0.995	CRI12_A06G1439	0.999															CRI12_A09G2481	0.986
CRI12_D08G2854	0.999	CRI12_A06G0455	1															CRI12_A09G2613	0.985
CRI12_D08G2855	0.991	CRI12_A06G1838	0.997															CRI12_A09G2792	0.98
CRI12_D08G2888	0.991	CRI12_A06G2447	1
CRI12_D08G2921	0.995	CRI12_A06G1264	0.997
CRI12_D08G3066	0.977	CRI12_A06G0725	0.984
CRI12_D02G0091	0.997	CRI12_A06G0376	1
CRI12_D02G0183	0.999	CRI12_A06G0052	0.993
CRI12_D02G0286	0.977	CRI12_A06G1043	0.992
CRI12_D02G0464	1	CRI12_A06G0488	0.987
CRI12_D02G0511	0.976	CRI12_A07G1988	0.989
CRI12_D02G0589	0.979	CRI12_A07G0824	0.998
CRI12_D02G0710	0.976	CRI12_A07G0551	0.975
CRI12_D02G0761	0.996	CRI12_A07G0976	0.997
CRI12_D02G0807	0.99	CRI12_A07G1865	1
CRI12_D02G0823	0.991	CRI12_A07G2285	0.985
CRI12_D02G0826	0.999	CRI12_A07G2025	0.99
CRI12_D02G0858	0.997	CRI12_A07G1662	1
CRI12_D02G0903	0.996	CRI12_A07G0482	0.998
CRI12_D02G1037	0.999	CRI12_A07G2107	0.998
CRI12_D02G1041	0.996	CRI12_A07G2289	1
CRI12_D02G1066	0.982	CRI12_A07G0604	1
CRI12_D02G1078	0.988	CRI12_A07G0481	1
CRI12_D02G1083	0.998	CRI12_A07G0890	0.999
CRI12_D02G1086	0.999	CRI12_A07G2422	0.98
CRI12_D02G1132	0.988	CRI12_A07G0396	0.998
CRI12_D02G1152	0.999	CRI12_A08G0994	0.982
CRI12_D02G1155	0.997	CRI12_A08G0619	0.999
CRI12_D02G1180	0.994	CRI12_A08G0336	1
CRI12_D02G1187	0.99	CRI12_A08G0166	0.999
CRI12_D02G1580	0.999	CRI12_A08G1563	0.999
CRI12_D02G1698	0.996	CRI12_A08G2295	0.999
CRI12_D02G1768	0.98	CRI12_A08G0678	0.998
CRI12_D02G1795	0.998	CRI12_A08G1451	0.992
CRI12_D02G1862	1	CRI12_A08G2588	1
CRI12_D02G1876	0.999	CRI12_A08G2071	1
CRI12_D02G1925	0.993	CRI12_A08G1340	1
CRI12_D02G1941	0.996	CRI12_A08G0202	1
CRI12_D02G1946	0.999	CRI12_A08G2072	1
CRI12_D02G2113	0.997	CRI12_A08G1924	1
CRI12_D02G2118	0.997	CRI12_A08G0507	1
CRI12_D02G2197	0.998	CRI12_A09G2204	0.987
CRI12_D02G2232	0.999	CRI12_A09G1310	0.995
CRI12_D02G2257	0.999	CRI12_A09G0096	0.998
CRI12_D02G2330	0.999	CRI12_A09G2052	0.984
CRI12_D07G0006	0.996	CRI12_A09G1837	0.994
CRI12_D07G0034	0.988	CRI12_A09G1773	0.994
CRI12_D07G0039	0.999	CRI12_A09G2799	0.994
CRI12_D07G0053	0.996	CRI12_A09G0366	1
CRI12_D07G0068	0.982	CRI12_A09G0946	1
CRI12_D07G0096	0.999	CRI12_A09G0945	1
CRI12_D07G0097	0.997	CRI12_A09G1247	0.991
CRI12_D07G0104	0.993	CRI12_A09G0075	0.994
CRI12_D07G0106	0.999	CRI12_A09G2001	0.999
CRI12_D07G0109	0.998	CRI12_A09G2597	1
CRI12_D07G0110	0.999	CRI12_A09G1163	0.999
CRI12_D07G0163	0.999	CRI12_A09G2596	0.999
CRI12_D07G0183	0.991	CRI12_A10G2643	0.989
CRI12_D07G0224	0.997	CRI12_A10G2350	1
CRI12_D07G0337	0.987	CRI12_A10G0772	0.995
CRI12_D07G0399	0.997	CRI12_A10G1560	0.996
CRI12_D07G0400	1	CRI12_A10G2344	1
CRI12_D07G0403	0.999	CRI12_A10G0231	1
CRI12_D07G0409	0.998	CRI12_A10G1920	0.999
CRI12_D07G0462	1	CRI12_A10G1450	0.992
CRI12_D07G0464	0.999	CRI12_A10G1561	0.998
CRI12_D07G0546	0.983	CRI12_A10G2343	1
CRI12_D07G0582	0.998	CRI12_A10G1550	0.991
CRI12_D07G0601	0.985	CRI12_A11G2949	1
CRI12_D07G0696	0.999	CRI12_A11G0220	0.998
CRI12_D07G0797	0.999	CRI12_A11G1735	0.991
CRI12_D07G0903	0.999	CRI12_A11G2361	0.979
CRI12_D07G0980	0.984	CRI12_A11G3494	1
CRI12_D07G1025	1	CRI12_A11G0733	0.998
CRI12_D07G1136	0.993	CRI12_A11G0832	1
CRI12_D07G1166	0.989	CRI12_A11G0881	1
CRI12_D07G1168	0.999	CRI12_A11G0807	0.997
CRI12_D07G1169	0.999	CRI12_A11G1898	0.997
CRI12_D07G1178	0.997	CRI12_A12G0065	0.989
CRI12_D07G1189	0.998	CRI12_A12G2833	1
CRI12_D07G1273	0.994	CRI12_A12G1537	1
CRI12_D07G1387	1	CRI12_A12G1265	0.984
CRI12_D07G1451	0.986	CRI12_A12G0557	0.998
CRI12_D07G1480	0.994	CRI12_A12G1240	1
CRI12_D07G1562	0.985	CRI12_A12G2428	0.977
CRI12_D07G1563	0.99	CRI12_A12G1942	0.992
CRI12_D07G1572	0.997	CRI12_A12G1473	0.987
CRI12_D07G1573	1	CRI12_A12G1115	0.99
CRI12_D07G1597	0.997	CRI12_A12G0809	0.977
CRI12_D07G1631	0.999	CRI12_A12G1968	1
CRI12_D07G1704	0.999	CRI12_A12G0393	0.999
CRI12_D07G1707	0.999	CRI12_A13G0312	1
CRI12_D07G1710	0.993	CRI12_A13G2439	0.997
CRI12_D07G1711	0.991	CRI12_A13G0087	1
CRI12_D07G1721	0.998	CRI12_A13G0369	0.981
CRI12_D07G1816	0.999	CRI12_A13G1627	1
CRI12_D07G1982	0.999	CRI12_A13G0775	1
CRI12_D07G1992	0.983	CRI12_A13G1262	0.995
CRI12_D07G2016	0.996	CRI12_A13G1336	0.996
CRI12_D07G2031	0.997	CRI12_A13G1261	0.991
CRI12_D07G2109	0.999	CRI12_A13G2543	0.989
CRI12_D07G2129	0.999	CRI12_A13G1393	1
CRI12_D07G2170	0.988	CRI12_A13G0879	0.999
CRI12_D07G2172	0.996	CRI12_A13G0718	1
CRI12_D07G2181	0.994	CRI12_A13G1145	0.999
CRI12_D07G2214	0.995	CRI12_A13G1456	1
CRI12_D07G2263	0.979	CRI12_A13G2011	0.998
CRI12_D07G2290	0.996	CRI12_A13G0311	1
CRI12_D07G2425	0.999	CRI12_A13G1337	0.995
CRI12_D07G2452	0.999	CRI12_A13G2190	1
CRI12_D07G2464	0.995	CRI12_D01G0470	0.999
CRI12_D07G2468	0.999	CRI12_D01G0340	0.988
CRI12_D07G2495	0.996	CRI12_D01G0933	1
CRI12_D12G0058	0.999	CRI12_D01G2307	0.985
CRI12_D12G0059	0.999	CRI12_D01G1763	1
CRI12_D12G0060	0.995	CRI12_D01G2499	0.984
CRI12_D12G0067	0.999	CRI12_D01G0435	0.998
CRI12_D12G0113	0.994	CRI12_D01G0417	0.991
CRI12_D12G0189	0.985	CRI12_D01G0446	1
CRI12_D12G0190	0.991	CRI12_D01G0261	0.998
CRI12_D12G0214	0.995	CRI12_D01G2538	0.996
CRI12_D12G0287	0.999	CRI12_D01G2500	0.981
CRI12_D12G0288	0.996	CRI12_D01G2137	0.977
CRI12_D12G0308	0.999	CRI12_D01G1878	1
CRI12_D12G0408	1	CRI12_D01G0109	0.994
CRI12_D12G0452	0.999	CRI12_D01G0108	0.989
CRI12_D12G0547	0.997	CRI12_D02G0666	0.997
CRI12_D12G0580	0.999	CRI12_D02G2435	0.999
CRI12_D12G0637	0.997	CRI12_D02G2007	0.983
CRI12_D12G0643	0.997	CRI12_D02G1330	0.996
CRI12_D12G0683	0.999	CRI12_D02G0355	0.987
CRI12_D12G0734	0.99	CRI12_D02G0718	0.996
CRI12_D12G0753	0.985	CRI12_D02G1643	0.992
CRI12_D12G0776	0.999	CRI12_D02G1157	0.99
CRI12_D12G0903	0.999	CRI12_D02G1441	0.998
CRI12_D12G0928	0.993	CRI12_D02G0557	0.998
CRI12_D12G1000	0.987	CRI12_D02G1875	1
CRI12_D12G1056	0.999	CRI12_D02G0357	1
CRI12_D12G1145	0.999	CRI12_D02G0849	0.983
CRI12_D12G1166	0.993	CRI12_D02G1681	0.991
CRI12_D12G1235	0.984	CRI12_D02G2434	0.998
CRI12_D12G1241	0.995	CRI12_D03G0975	1
CRI12_D12G1248	0.996	CRI12_D03G1507	0.993
CRI12_D12G1254	0.992	CRI12_D03G1749	0.998
CRI12_D12G1255	0.999	CRI12_D03G0419	0.999
CRI12_D12G1260	0.997	CRI12_D03G1067	0.999
CRI12_D12G1261	0.994	CRI12_D03G1585	1
CRI12_D12G1291	0.993	CRI12_D03G1088	0.989
CRI12_D12G1314	1	CRI12_D03G1775	1
CRI12_D12G1338	0.997	CRI12_D03G1259	1
CRI12_D12G1345	0.986	CRI12_D04G0154	1
CRI12_D12G1418	0.995	CRI12_D04G1942	0.998
CRI12_D12G1436	0.993	CRI12_D04G2199	1
CRI12_D12G1515	0.991	CRI12_D04G0629	0.986
CRI12_D12G1658	0.98	CRI12_D04G0997	0.997
CRI12_D12G1777	0.987	CRI12_D04G1947	1
CRI12_D12G1782	0.999	CRI12_D05G0498	1
CRI12_D12G1845	0.991	CRI12_D05G1435	0.978
CRI12_D12G1951	0.993	CRI12_D05G1419	1
CRI12_D12G1970	0.999	CRI12_D05G0358	1
CRI12_D12G2163	0.999	CRI12_D05G3473	0.998
CRI12_D12G2212	1	CRI12_D05G2150	1
CRI12_D12G2213	0.999	CRI12_D05G0002	0.986
CRI12_D12G2263	0.999	CRI12_D05G3837	0.999
CRI12_D12G2275	0.998	CRI12_D05G0731	1
CRI12_D12G2284	0.977	CRI12_D05G3157	0.999
CRI12_D12G2392	0.975	CRI12_D05G0206	0.993
CRI12_D12G2397	1	CRI12_D05G2839	0.992
CRI12_D12G2497	0.994	CRI12_D05G1000	1
CRI12_D12G2530	0.988	CRI12_D05G0355	1
CRI12_D12G2535	0.991	CRI12_D05G2139	0.997
CRI12_D12G2599	0.999	CRI12_D05G0357	1
CRI12_D12G2625	0.999	CRI12_D05G2141	0.994
CRI12_D12G2676	0.999	CRI12_D05G3685	1
CRI12_D12G2677	0.998	CRI12_D05G3076	1
CRI12_D12G2758	0.999	CRI12_D05G0356	1
CRI12_D12G2780	0.997	CRI12_D05G2140	0.997
CRI12_D12G2876	0.994	CRI12_D05G0348	1
CRI12_D12G2894	0.998	CRI12_D05G3704	0.998
CRI12_D12G2945	0.99	CRI12_D05G3734	0.997
CRI12_D12G2968	0.997	CRI12_D05G2727	0.976
CRI12_D12G3010	0.998	CRI12_D05G2691	1
CRI12_D12G3032	0.984	CRI12_D05G1007	0.995
CRI12_D12G3057	0.99	CRI12_D05G3703	1
CRI12_D12G3076	0.997	CRI12_D06G1618	0.979
CRI12_D12G3102	0.978	CRI12_D06G1774	0.997
CRI12_D12G3131	0.999	CRI12_D06G0178	0.976
CRI12_D09G0193	0.975	CRI12_D06G0007	0.992
CRI12_D09G0206	0.999	CRI12_D06G1664	0.988
CRI12_D09G0218	0.98	CRI12_D06G1570	1
CRI12_D09G0238	0.999	CRI12_D06G2454	0.999
CRI12_D09G0244	0.996	CRI12_D06G2055	1
CRI12_D09G0245	0.994	CRI12_D06G2054	0.994
CRI12_D09G0269	0.981	CRI12_D06G2137	0.999
CRI12_D09G0291	0.999	CRI12_D06G0035	0.996
CRI12_D09G0311	0.99	CRI12_D06G0250	1
CRI12_D09G0320	0.998	CRI12_D07G2062	1
CRI12_D09G0321	0.999	CRI12_D07G1741	0.993
CRI12_D09G0358	0.996	CRI12_D07G1716	0.996
CRI12_D09G0386	0.999	CRI12_D07G1717	0.999
CRI12_D09G0387	0.998	CRI12_D07G0266	1
CRI12_D09G0389	0.976	CRI12_D07G1857	0.999
CRI12_D09G0390	0.994	CRI12_D07G0264	1
CRI12_D09G0402	0.999	CRI12_D07G2061	1
CRI12_D09G0450	0.98	CRI12_D07G2097	1
CRI12_D09G0451	0.988	CRI12_D07G0822	1
CRI12_D09G0549	0.987	CRI12_D07G1658	0.992
CRI12_D09G0632	0.979	CRI12_D07G2327	0.996
CRI12_D09G0651	0.998	CRI12_D07G0709	0.995
CRI12_D09G0774	0.996	CRI12_D07G1011	0.999
CRI12_D09G0775	0.996	CRI12_D07G0398	1
CRI12_D09G0776	0.998	CRI12_D07G2220	0.996
CRI12_D09G0778	0.986	CRI12_D07G1827	1
CRI12_D09G0809	0.975	CRI12_D07G0552	0.989
CRI12_D09G0929	0.994	CRI12_D08G2802	0.975
CRI12_D09G1118	0.999	CRI12_D08G2581	0.993
CRI12_D09G1197	0.999	CRI12_D08G1052	1
CRI12_D09G1298	0.997	CRI12_D08G0227	0.991
CRI12_D09G1505	0.999	CRI12_D08G0111	1
CRI12_D09G1506	0.999	CRI12_D08G0501	1
CRI12_D09G1508	0.999	CRI12_D08G0502	1
CRI12_D09G1529	0.975	CRI12_D08G2193	1
CRI12_D09G1593	0.974	CRI12_D08G0068	1
CRI12_D09G1630	0.996	CRI12_D08G0712	0.995
CRI12_D09G1815	0.999	CRI12_D08G1544	0.989
CRI12_D09G1915	0.998	CRI12_D08G2580	0.993
CRI12_D09G1919	0.997	CRI12_D08G0626	1
CRI12_D09G1973	0.999	CRI12_D08G1374	1
CRI12_D09G2052	0.997	CRI12_D08G2420	1
CRI12_D09G2111	0.99	CRI12_D08G2047	0.994
CRI12_D09G2133	0.999	CRI12_D09G0207	0.997
CRI12_D09G2204	0.999	CRI12_D09G1716	0.98
CRI12_D09G2224	0.991	CRI12_D09G0738	0.989
CRI12_D09G2278	0.985	CRI12_D09G1059	1
CRI12_D09G2385	0.998	CRI12_D09G2789	0.989
CRI12_D09G2424	0.999	CRI12_D09G0197	1
CRI12_D09G2442	0.999	CRI12_D09G1961	1
CRI12_D09G2461	0.999	CRI12_D09G0473	1
CRI12_D09G2606	0.978	CRI12_D09G1297	1
CRI12_D09G2623	0.999	CRI12_D09G1840	0.997
CRI12_D09G2628	0.999	CRI12_D09G1264	0.986
CRI12_D09G2679	0.983	CRI12_D09G0199	0.999
CRI12_D09G2752	0.978	CRI12_D09G0908	0.997
CRI12_D09G2814	0.994	CRI12_D09G1989	0.999
CRI12_D09G2886	0.997	CRI12_D09G0001	0.995
CRI12_D10G0002	0.998	CRI12_D09G0907	0.999
CRI12_D10G0057	0.989	CRI12_D09G1711	0.996
CRI12_D10G0248	0.975	CRI12_D09G0911	1
CRI12_D10G0345	0.99	CRI12_D09G0198	1
CRI12_D10G0355	0.998	CRI12_D09G0201	0.999
CRI12_D10G0403	0.995	CRI12_D09G1263	1
CRI12_D10G0451	0.999	CRI12_D10G2087	1
CRI12_D10G0454	0.994	CRI12_D10G0862	0.99
CRI12_D10G0484	0.998	CRI12_D10G2398	1
CRI12_D10G0501	0.999	CRI12_D10G2732	0.989
CRI12_D10G0690	0.979	CRI12_D10G2150	1
CRI12_D10G0691	0.999	CRI12_D10G0638	0.976
CRI12_D10G0712	0.994	CRI12_D10G1523	1
CRI12_D10G0714	0.999	CRI12_D10G1820	0.999
CRI12_D10G0836	0.977	CRI12_D10G0629	0.986
CRI12_D10G0920	0.998	CRI12_D10G1241	0.999
CRI12_D10G1140	0.998	CRI12_D10G1469	0.98
CRI12_D10G1164	0.989	CRI12_D10G1991	0.998
CRI12_D10G1165	0.996	CRI12_D10G2488	0.999
CRI12_D10G1244	0.994	CRI12_D11G1935	1
CRI12_D10G1362	0.978	CRI12_D11G3421	0.991
CRI12_D10G1397	0.992	CRI12_D11G2973	0.995
CRI12_D10G1424	0.999	CRI12_D11G3419	0.999
CRI12_D10G1471	0.974	CRI12_D11G1872	0.999
CRI12_D10G1513	0.999	CRI12_D11G3133	0.998
CRI12_D10G1554	0.999	CRI12_D11G3430	0.999
CRI12_D10G1555	0.989	CRI12_D11G1874	0.999
CRI12_D10G1622	0.998	CRI12_D11G0764	1
CRI12_D10G1624	0.999	CRI12_D11G1740	0.984
CRI12_D10G1642	0.996	CRI12_D11G1860	0.995
CRI12_D10G1662	0.994	CRI12_D12G1393	1
CRI12_D10G1905	0.991	CRI12_D12G0249	0.992
CRI12_D10G1930	0.996	CRI12_D12G0668	1
CRI12_D10G1932	0.997	CRI12_D12G2710	1
CRI12_D10G1933	0.998	CRI12_D12G3075	0.997
CRI12_D10G1937	0.999	CRI12_D12G1692	0.975
CRI12_D10G1971	0.999	CRI12_D12G2164	0.994
CRI12_D10G1975	0.998	CRI12_D12G0889	0.994
CRI12_D10G2004	0.977	CRI12_D12G2748	0.998
CRI12_D10G2072	0.998	CRI12_D12G2120	0.975
CRI12_D10G2186	0.975	CRI12_D12G0453	0.991
CRI12_D10G2268	0.999	CRI12_D12G0758	0.999
CRI12_D10G2283	0.998	CRI12_D12G2642	0.993
CRI12_D10G2285	0.999	CRI12_D12G2576	0.991
CRI12_D10G2286	0.999	CRI12_D13G1991	1
CRI12_D10G2306	0.99	CRI12_D13G1310	1
CRI12_D10G2399	0.977	CRI12_D13G1261	0.997
CRI12_D10G2463	0.999	CRI12_D13G1092	0.999
CRI12_D10G2464	1	CRI12_D13G2504	0.998
CRI12_D10G2538	0.999	CRI12_D13G0464	0.995
CRI12_D10G2608	0.999	CRI12_D13G0229	1
CRI12_D10G2643	0.993	CRI12_D13G1499	0.998
CRI12_D10G2651	0.999	CRI12_D13G2362	0.997
CRI12_D10G2653	0.992	CRI12_D13G0706	1
CRI12_D10G2684	0.983	CRI12_D13G0230	1
CRI12_D10G2706	0.999	CRI12_D13G0465	0.999
CRI12_A13G0098	0.999	CRI12_D13G2360	0.998
CRI12_A13G0122	1
CRI12_A13G0124	0.991
CRI12_A13G0134	0.999
CRI12_A13G0166	0.994
CRI12_A13G0317	0.999
CRI12_A13G0320	0.999
CRI12_A13G0441	0.999
CRI12_A13G0504	0.991
CRI12_A13G0530	0.998
CRI12_A13G0553	0.999
CRI12_A13G0554	0.994
CRI12_A13G0555	0.99
CRI12_A13G0586	0.993
CRI12_A13G0655	0.986
CRI12_A13G0704	0.99
CRI12_A13G0716	0.993
CRI12_A13G0744	0.999
CRI12_A13G0773	0.998
CRI12_A13G0789	0.995
CRI12_A13G0845	0.999
CRI12_A13G0884	0.991
CRI12_A13G0957	0.998
CRI12_A13G1020	0.999
CRI12_A13G1021	0.999
CRI12_A13G1135	0.982
CRI12_A13G1186	0.999
CRI12_A13G1263	0.999
CRI12_A13G1282	0.999
CRI12_A13G1293	0.993
CRI12_A13G1309	0.999
CRI12_A13G1341	0.997
CRI12_A13G1442	1
CRI12_A13G1508	0.999
CRI12_A13G1524	0.998
CRI12_A13G1579	0.999
CRI12_A13G1645	0.999
CRI12_A13G1657	0.999
CRI12_A13G1781	0.989
CRI12_A13G1842	0.976
CRI12_A13G1853	0.999
CRI12_A13G1953	0.999
CRI12_A13G1965	0.995
CRI12_A13G1970	0.999
CRI12_A13G1974	0.987
CRI12_A13G1988	0.999
CRI12_A13G2030	0.999
CRI12_A13G2099	0.983
CRI12_A13G2194	0.988
CRI12_A13G2195	0.983
CRI12_A13G2214	0.98
CRI12_A13G2249	0.993
CRI12_A13G2319	0.975
CRI12_A13G2387	0.981
CRI12_A13G2395	0.997
CRI12_A13G2452	1
CRI12_A13G2483	0.996
CRI12_A13G2484	0.997
CRI12_A13G2515	0.998
CRI12_A13G2531	0.998
CRI12_A13G2587	0.986
CRI12_A13G2598	0.98
CRI12_A08G0071	1
CRI12_A08G0074	0.995
CRI12_A08G0075	0.988
CRI12_A08G0107	0.995
CRI12_A08G0205	0.999
CRI12_A08G0208	0.999
CRI12_A08G0250	0.999
CRI12_A08G0468	0.983
CRI12_A08G0480	0.999
CRI12_A08G0509	0.983
CRI12_A08G0661	0.989
CRI12_A08G0671	0.999
CRI12_A08G0694	0.992
CRI12_A08G0729	0.999
CRI12_A08G0807	0.999
CRI12_A08G0826	0.991
CRI12_A08G0834	0.984
CRI12_A08G0902	0.992
CRI12_A08G0939	0.995
CRI12_A08G0952	1
CRI12_A08G0984	0.988
CRI12_A08G1032	0.975
CRI12_A08G1049	0.989
CRI12_A08G1083	0.998
CRI12_A08G1116	0.991
CRI12_A08G1223	0.993
CRI12_A08G1228	0.986
CRI12_A08G1294	0.993
CRI12_A08G1414	0.999
CRI12_A08G1422	0.998
CRI12_A08G1438	0.99
CRI12_A08G1482	0.999
CRI12_A08G1653	0.999
CRI12_A08G1668	0.999
CRI12_A08G1715	0.995
CRI12_A08G1716	0.977
CRI12_A08G1774	0.998
CRI12_A08G1791	0.976
CRI12_A08G1822	0.975
CRI12_A08G1832	0.991
CRI12_A08G1895	1
CRI12_A08G1896	0.999
CRI12_A08G1897	0.999
CRI12_A08G1918	1
CRI12_A08G1990	0.996
CRI12_A08G2044	0.999
CRI12_A08G2088	0.975
CRI12_A08G2107	0.989
CRI12_A08G2123	0.997
CRI12_A08G2186	0.995
CRI12_A08G2187	0.998
CRI12_A08G2226	0.999
CRI12_A08G2235	1
CRI12_A08G2287	0.975
CRI12_A08G2288	0.998
CRI12_A08G2289	0.999
CRI12_A08G2413	0.999
CRI12_A08G2433	0.998
CRI12_A08G2450	0.999
CRI12_A08G2599	0.984
CRI12_A08G2621	0.999
CRI12_A08G2635	0.994
CRI12_A08G2640	0.999
CRI12_A08G2728	0.983
CRI12_A08G2755	0.997
CRI12_A04G0067	0.999
CRI12_A04G0071	0.999
CRI12_A04G0072	0.999
CRI12_A04G0073	0.997
CRI12_A04G0075	0.999
CRI12_A04G0076	0.999
CRI12_A04G0135	0.999
CRI12_A04G0172	0.999
CRI12_A04G0238	0.999
CRI12_A04G0303	0.999
CRI12_A04G0447	0.996
CRI12_A04G0561	0.999
CRI12_A04G0624	0.99
CRI12_A04G0661	0.999
CRI12_A04G0740	0.999
CRI12_A04G0741	0.999
CRI12_A04G0799	0.996
CRI12_A04G0904	0.99
CRI12_A04G0957	0.999
CRI12_A04G1018	0.985
CRI12_A04G1125	0.977
CRI12_A04G1298	0.991
CRI12_A04G1299	0.982
CRI12_A04G1300	0.999
CRI12_A04G1353	0.999
CRI12_A04G1363	0.999
CRI12_A04G1384	0.999
CRI12_A04G1385	0.996
CRI12_A04G1386	0.999
CRI12_A04G1468	0.997
CRI12_A04G1501	0.999
CRI12_A04G1596	0.99
CRI12_A04G1609	0.999
CRI12_A04G1669	0.999
CRI12_A02G0137	0.989
CRI12_A02G0150	0.984
CRI12_A02G0239	0.999
CRI12_A02G0331	0.999
CRI12_A02G0367	0.999
CRI12_A02G0421	0.991
CRI12_A02G0425	0.997
CRI12_A02G0433	0.993
CRI12_A02G0449	0.999
CRI12_A02G0450	0.999
CRI12_A02G0492	0.999
CRI12_A02G0508	0.993
CRI12_A02G0560	0.999
CRI12_A02G0580	0.999
CRI12_A02G0709	0.999
CRI12_A02G0869	0.997
CRI12_A02G0901	0.994
CRI12_A02G0943	0.998
CRI12_A02G0948	0.981
CRI12_A02G1128	0.983
CRI12_A02G1152	0.997
CRI12_A02G1178	0.977
CRI12_A02G1181	0.987
CRI12_A02G1316	0.99
CRI12_A02G1331	0.999
CRI12_A02G1381	0.998
CRI12_A02G1382	0.999
CRI12_A02G1462	0.999
CRI12_A02G1493	0.999
CRI12_A02G1524	0.999
CRI12_A02G1579	0.979
CRI12_A02G1598	0.999
CRI12_A02G1630	0.994
CRI12_A02G1647	0.996
CRI12_A02G1675	0.999
CRI12_A02G1892	0.977
CRI12_A02G2016	0.975
CRI12_A02G2034	0.999
CRI12_A01G0063	0.99
CRI12_A01G0133	0.999
CRI12_A01G0169	0.999
CRI12_A01G0182	0.995
CRI12_A01G0241	0.995
CRI12_A01G0305	0.989
CRI12_A01G0309	0.98
CRI12_A01G0334	0.998
CRI12_A01G0363	0.984
CRI12_A01G0368	0.995
CRI12_A01G0390	0.995
CRI12_A01G0402	0.999
CRI12_A01G0450	0.999
CRI12_A01G0451	0.988
CRI12_A01G0509	0.986
CRI12_A01G0510	0.999
CRI12_A01G0519	0.996
CRI12_A01G0520	0.998
CRI12_A01G0541	0.986
CRI12_A01G0612	0.98
CRI12_A01G0936	0.997
CRI12_A01G0941	0.999
CRI12_A01G0942	0.977
CRI12_A01G1111	0.997
CRI12_A01G1169	0.984
CRI12_A01G1203	0.998
CRI12_A01G1222	0.991
CRI12_A01G1647	0.995
CRI12_A01G1672	0.995
CRI12_A01G1714	0.999
CRI12_A01G1796	0.986
CRI12_A01G1864	0.983
CRI12_A01G1957	0.988
CRI12_A01G2061	0.988
CRI12_A01G2068	0.999
CRI12_A01G2100	0.998
CRI12_A01G2143	0.998
CRI12_A01G2144	0.999
CRI12_A01G2145	1
CRI12_A01G2215	0.998
CRI12_A01G2279	0.979
CRI12_A01G2307	0.999
CRI12_A01G2320	0.99
CRI12_A01G2365	0.976
CRI12_A01G2422	0.999
CRI12_A01G2436	0.994
CRI12_A01G2438	0.982
CRI12_A01G2439	0.997
CRI12_A01G2515	0.993
CRI12_A07G0038	0.996
CRI12_A07G0070	0.977
CRI12_A07G0252	0.984
CRI12_A07G0273	0.993
CRI12_A07G0360	0.998
CRI12_A07G0377	0.985
CRI12_A07G0384	0.995
CRI12_A07G0476	0.999
CRI12_A07G0521	0.977
CRI12_A07G0525	0.991
CRI12_A07G0555	0.988
CRI12_A07G0595	0.994
CRI12_A07G0671	0.989
CRI12_A07G0702	0.985
CRI12_A07G0719	0.998
CRI12_A07G0727	0.999
CRI12_A07G0891	1
CRI12_A07G0964	0.998
CRI12_A07G0967	0.999
CRI12_A07G0992	0.989
CRI12_A07G1051	0.999
CRI12_A07G1090	0.993
CRI12_A07G1114	0.998
CRI12_A07G1115	0.993
CRI12_A07G1118	0.982
CRI12_A07G1127	0.984
CRI12_A07G1129	0.99
CRI12_A07G1164	0.999
CRI12_A07G1203	0.981
CRI12_A07G1391	0.999
CRI12_A07G1403	0.996
CRI12_A07G1474	0.996
CRI12_A07G1493	0.998
CRI12_A07G1495	0.991
CRI12_A07G1527	0.993
CRI12_A07G1608	0.999
CRI12_A07G1716	0.979
CRI12_A07G1785	0.997
CRI12_A07G2034	0.99
CRI12_A07G2056	0.983
CRI12_A07G2073	0.992
CRI12_A07G2116	0.986
CRI12_A07G2184	0.981
CRI12_A07G2252	0.987
CRI12_A07G2416	0.999
CRI12_A07G2451	0.998
CRI12_A07G2496	0.991
CRI12_A07G2503	0.986
CRI12_A07G2530	0.978
CRI12_A07G2563	0.999
CRI12_A07G2574	0.978
CRI12_A07G2575	0.999
CRI12_A07G2576	0.999
CRI12_A07G2577	1
CRI12_A07G2591	0.988
CRI12_A07G2626	0.999
CRI12_A07G2684	0.978
CRI12_A07G2693	0.99
CRI12_A07G2706	1
CRI12_A07G2707	1
CRI12_A07G2709	0.999
CRI12_A07G2720	0.986
CRI12_A07G2728	0.997
CRI12_A07G2749	0.975
CRI12_A09G0111	0.983
CRI12_A09G0159	0.987
CRI12_A09G0271	0.999
CRI12_A09G0284	0.999
CRI12_A09G0332	0.984
CRI12_A09G0375	0.993
CRI12_A09G0458	0.999
CRI12_A09G0477	0.999
CRI12_A09G0478	0.999
CRI12_A09G0479	0.975
CRI12_A09G0500	0.999
CRI12_A09G0501	0.999
CRI12_A09G0517	0.997
CRI12_A09G0630	0.999
CRI12_A09G0643	0.992
CRI12_A09G0644	0.998
CRI12_A09G0692	0.999
CRI12_A09G0693	0.999
CRI12_A09G0694	0.999
CRI12_A09G0695	0.999
CRI12_A09G0704	0.999
CRI12_A09G0707	0.999
CRI12_A09G0719	0.99
CRI12_A09G0784	0.989
CRI12_A09G0785	0.999
CRI12_A09G0904	0.982
CRI12_A09G0916	0.979
CRI12_A09G0935	0.996
CRI12_A09G0960	0.999
CRI12_A09G0985	0.997
CRI12_A09G0991	0.981
CRI12_A09G1011	0.995
CRI12_A09G1040	1
CRI12_A09G1155	0.999
CRI12_A09G1156	0.999
CRI12_A09G1171	0.986
CRI12_A09G1179	0.982
CRI12_A09G1222	0.976
CRI12_A09G1230	0.999
CRI12_A09G1284	0.99
CRI12_A09G1358	0.996
CRI12_A09G1384	0.996
CRI12_A09G1388	0.997
CRI12_A09G1390	0.996
CRI12_A09G1392	0.999
CRI12_A09G1530	0.995
CRI12_A09G1709	0.997
CRI12_A09G1761	0.996
CRI12_A09G1841	0.999
CRI12_A09G1956	0.982
CRI12_A09G1957	0.992
CRI12_A09G1971	0.998
CRI12_A09G1984	0.991
CRI12_A09G2122	0.977
CRI12_A09G2129	0.995
CRI12_A09G2226	0.995
CRI12_A09G2247	0.977
CRI12_A09G2248	0.975
CRI12_A09G2297	0.989
CRI12_A09G2302	0.984
CRI12_A09G2401	0.977
CRI12_A09G2405	0.984
CRI12_A09G2446	0.983
CRI12_A09G2466	0.999
CRI12_A09G2468	0.999
CRI12_A09G2489	0.999
CRI12_A09G2527	1
CRI12_A09G2537	0.983
CRI12_A09G2540	0.994
CRI12_A09G2591	0.996
CRI12_A09G2604	0.99
CRI12_A09G2617	0.999
CRI12_A09G2618	0.999
CRI12_A09G2625	1
CRI12_A09G2626	0.999
CRI12_A09G2788	0.999

## Sheet: Table S4
GRN	Accession	Name	Q-value
CRI12_A02G1809	ko00940	Phenylpropanoid biosynthesis	2e-16
CRI12_A02G1809	ko00073	Cutin, suberine and wax biosynthesis	8e-08
CRI12_A02G1809	ko01110	Biosynthesis of secondary metabolites	8e-08
CRI12_A02G1809	M00110	C19/C18-Steroid hormone biosynthesis, pregnenolone => androstenedione => estrone	2e-05
CRI12_A02G1809	M00109	C21-Steroid hormone biosynthesis, progesterone => cortisol/cortisone	2e-05
CRI12_A02G1809	ko04913	Ovarian steroidogenesis	2e-05
CRI12_A02G1809	ko04075	Plant hormone signal transduction	3.5e-05
CRI12_A02G1809	ko00140	Steroid hormone biosynthesis	0.00023
CRI12_A02G1809	ko00905	Brassinosteroid biosynthesis	0.00028
CRI12_A02G1809	ko04917	Prolactin signaling pathway	0.00029
CRI12_A02G1809	ko04976	Bile secretion	0.00036
CRI12_A02G1809	ko00908	Zeatin biosynthesis	0.0025
CRI12_A02G1809	ko01100	Metabolic pathways	0.0034
CRI12_A02G1809	M00039	Monolignol biosynthesis, phenylalanine/tyrosine => monolignol	0.0036
CRI12_A02G1809	M00176	Assimilatory sulfate reduction, sulfate => H2S	0.0036
CRI12_A02G1809	ko00592	alpha-Linolenic acid metabolism	0.0039
CRI12_A02G1809	ko02010	ABC transporters	0.0082
CRI12_A02G1809	ko00350	Tyrosine metabolism	0.012
CRI12_A02G1809	ko00040	Pentose and glucuronate interconversions	0.014
CRI12_A02G1809	M00089	Triacylglycerol biosynthesis	0.015
CRI12_A02G1809	ko00960	Tropane, piperidine and pyridine alkaloid biosynthesis	0.016
CRI12_A02G1809	M00113	Jasmonic acid biosynthesis	0.016
CRI12_A02G1809	ko00906	Carotenoid biosynthesis	0.02
CRI12_A02G1809	M00081	Pectin degradation	0.02
CRI12_A02G1809	ko00910	Nitrogen metabolism	0.02
CRI12_A02G1809	ko05206	MicroRNAs in cancer	0.02
CRI12_A02G1809	ko00950	Isoquinoline alkaloid biosynthesis	0.02
CRI12_A02G1809	ko00410	beta-Alanine metabolism	0.02
CRI12_A02G1809	M00368	Ethylene biosynthesis, methionine => ethylene	0.026
CRI12_A02G1809	ko00460	Cyanoamino acid metabolism	0.026
CRI12_A02G1809	ko00900	Terpenoid backbone biosynthesis	0.033
CRI12_A04G0361	ko00630	Glyoxylate and dicarboxylate metabolism	3.8e-06
CRI12_A04G0361	M00532	Photorespiration	2.4e-05
CRI12_A04G0361	ko04620	Toll-like receptor signaling pathway	7e-05
CRI12_A04G0361	M00686	Toll-like receptor signaling	9.1e-05
CRI12_A04G0361	ko04626	Plant-pathogen interaction	0.00022
CRI12_A04G0361	M00166	Reductive pentose phosphate cycle, ribulose-5P => glyceraldehyde-3P	0.00024
CRI12_A04G0361	ko05140	Leishmaniasis	0.00027
CRI12_A04G0361	ko01110	Biosynthesis of secondary metabolites	0.00032
CRI12_A04G0361	ko05164	Influenza A	0.00032
CRI12_A04G0361	ko04210	Apoptosis	0.00065
CRI12_A04G0361	ko04722	Neurotrophin signaling pathway	0.00065
CRI12_A04G0361	ko04064	NF-kappa B signaling pathway	0.00065
CRI12_A04G0361	ko01100	Metabolic pathways	0.00065
CRI12_A04G0361	M00012	Glyoxylate cycle	0.00068
CRI12_A04G0361	ko05133	Pertussis	0.00068
CRI12_A04G0361	ko05219	Bladder cancer	0.00076
CRI12_A04G0361	M00089	Triacylglycerol biosynthesis	0.0013
CRI12_A04G0361	ko05223	Non-small cell lung cancer	0.0016
CRI12_A04G0361	ko01200	Carbon metabolism	0.0016
CRI12_A04G0361	ko05142	Chagas disease (American trypanosomiasis)	0.0018
CRI12_A04G0361	ko05220	Chronic myeloid leukemia	0.0018
CRI12_A04G0361	ko05218	Melanoma	0.0018
CRI12_A04G0361	ko05152	Tuberculosis	0.0027
CRI12_A04G0361	ko05214	Glioma	0.0029
CRI12_A04G0361	ko05145	Toxoplasmosis	0.0039
CRI12_A04G0361	ko05162	Measles	0.0045
CRI12_A04G0361	ko00710	Carbon fixation in photosynthetic organisms	0.0046
CRI12_A04G0361	M00036	Leucine degradation, leucine => acetoacetate + acetyl-CoA	0.005
CRI12_A04G0361	M00165	Reductive pentose phosphate cycle (Calvin cycle)	0.0062
CRI12_A04G0361	ko05205	Proteoglycans in cancer	0.0084
CRI12_A04G0361	ko04916	Melanogenesis	0.009
CRI12_A04G0361	ko05323	Rheumatoid arthritis	0.0095
CRI12_A04G0361	ko04612	Antigen processing and presentation	0.0098
CRI12_A04G0361	ko01120	Microbial metabolism in diverse environments	0.011
CRI12_A04G0361	ko05212	Pancreatic cancer	0.011
CRI12_A04G0361	ko04270	Vascular smooth muscle contraction	0.014
CRI12_A04G0361	M00368	Ethylene biosynthesis, methionine => ethylene	0.016
CRI12_A04G0361	ko04380	Osteoclast differentiation	0.027
CRI12_A04G0361	ko05215	Prostate cancer	0.028
CRI12_A04G0361	ko00250	Alanine, aspartate and glutamate metabolism	0.028
CRI12_A04G0361	ko05206	MicroRNAs in cancer	0.033
CRI12_A04G0361	ko05161	Hepatitis B	0.034
CRI12_A04G0361	M00692	Cell cycle - G1/S transition	0.035
CRI12_A04G0361	ko04912	GnRH signaling pathway	0.036
CRI12_A04G0361	ko04015	Rap1 signaling pathway	0.036
CRI12_A04G0361	ko00561	Glycerolipid metabolism	0.041
CRI12_A04G0361	ko00564	Glycerophospholipid metabolism	0.044
CRI12_A04G0361	ko04720	Long-term potentiation	0.045
CRI12_A04G0361	ko04915	Estrogen signaling pathway	0.045
CRI12_A04G0361	ko00260	Glycine, serine and threonine metabolism	0.046
CRI12_A04G0361	ko04022	cGMP-PKG signaling pathway	0.046
CRI12_A04G0361	ko04146	Peroxisome	0.046
CRI12_A04G0361	ko00380	Tryptophan metabolism	0.049
CRI12_D01G1610	ko03015	mRNA surveillance pathway	0.00035
CRI12_D01G1610	M00055	N-glycan precursor biosynthesis	0.00035
CRI12_D01G1610	ko03040	Spliceosome	0.0014
CRI12_D01G1610	ko03013	RNA transport	0.0032
CRI12_D01G1610	ko00510	N-Glycan biosynthesis	0.0032
CRI12_D01G1610	ko03018	RNA degradation	0.0067
CRI12_D01G1610	M00177	Ribosome, eukaryotes	0.0068
CRI12_D01G1610	M00359	Aminoacyl-tRNA biosynthesis, eukaryotes	0.0069
CRI12_D01G1610	M00360	Aminoacyl-tRNA biosynthesis, prokaryotes	0.0069
CRI12_D01G1610	ko05160	Hepatitis C	0.0069
CRI12_D01G1610	ko04150	mTOR signaling pathway	0.0069
CRI12_D01G1610	ko00970	Aminoacyl-tRNA biosynthesis	0.0069
CRI12_D01G1610	ko04151	PI3K-Akt signaling pathway	0.0069
CRI12_D01G1610	M00430	Exon junction complex (EJC)	0.0095
CRI12_D01G1610	ko05205	Proteoglycans in cancer	0.011
CRI12_D01G1610	ko00052	Galactose metabolism	0.018
CRI12_D01G1610	ko05202	Transcriptional misregulation in cancer	0.018
CRI12_D01G1610	ko00513	Various types of N-glycan biosynthesis	0.018
CRI12_D01G1610	ko04152	AMPK signaling pathway	0.022
CRI12_D01G1610	ko04931	Insulin resistance	0.022
CRI12_D01G1610	ko03010	Ribosome	0.024
CRI12_D01G1610	ko03022	Basal transcription factors	0.031
CRI12_D01G1610	ko00053	Ascorbate and aldarate metabolism	0.033
CRI12_D01G1610	M00179	Ribosome, archaea	0.041
CRI12_D01G1610	ko04066	HIF-1 signaling pathway	0.041
CRI12_D04G0394	ko05205	Proteoglycans in cancer	9.9e-05
CRI12_D04G0394	ko04390	Hippo signaling pathway	0.0006
CRI12_D04G0394	ko04261	Adrenergic signaling in cardiomyocytes	0.00094
CRI12_D04G0394	ko04151	PI3K-Akt signaling pathway	0.00094
CRI12_D04G0394	ko05231	Choline metabolism in cancer	0.00094
CRI12_D04G0394	ko04728	Dopaminergic synapse	0.00094
CRI12_D04G0394	ko04810	Regulation of actin cytoskeleton	0.0012
CRI12_D04G0394	ko04071	Sphingolipid signaling pathway	0.0021
CRI12_D04G0394	ko04152	AMPK signaling pathway	0.0054
CRI12_D04G0394	ko03015	mRNA surveillance pathway	0.012
CRI12_D04G0394	ko01200	Carbon metabolism	0.015
CRI12_D10G1103	M00177	Ribosome, eukaryotes	1.2e-08
CRI12_D10G1103	ko03010	Ribosome	1.2e-07
CRI12_D10G1103	M00359	Aminoacyl-tRNA biosynthesis, eukaryotes	1.9e-05
CRI12_D10G1103	M00360	Aminoacyl-tRNA biosynthesis, prokaryotes	1.9e-05
CRI12_D10G1103	ko00970	Aminoacyl-tRNA biosynthesis	2.4e-05
CRI12_D10G1103	ko03440	Homologous recombination	0.0018
CRI12_D10G1103	M00179	Ribosome, archaea	0.0041
CRI12_D10G1103	ko03430	Mismatch repair	0.0069
CRI12_D10G1103	ko00510	N-Glycan biosynthesis	0.015
CRI12_D10G1103	ko03030	DNA replication	0.015
CRI12_D10G1103	ko03008	Ribosome biogenesis in eukaryotes	0.016
CRI12_D10G1103	ko04139	Regulation of mitophagy - yeast	0.016
CRI12_D10G1103	ko00480	Glutathione metabolism	0.018
CRI12_D10G1103	ko03420	Nucleotide excision repair	0.031
CRI12_D10G1103	ko03040	Spliceosome	0.039
CRI12_D11G3293	ko04142	Lysosome	0.0004
CRI12_D11G3293	ko01212	Fatty acid metabolism	0.0035
CRI12_D12G3065	M00177	Ribosome
CRI12_D12G3065	ko03010	Ribosome	8.2e-64
CRI12_D12G3065	M00179	Ribosome
CRI12_D12G3065	M00352	Spliceosome
CRI12_D12G3065	ko00253	Tetracycline biosynthesis	0.0062
CRI12_D12G3065	ko00061	Fatty acid biosynthesis	0.0099
CRI12_D12G3065	M00376	3-Hydroxypropionate bi-cycle	0.011
CRI12_D12G3065	M00018	Threonine biosynthesis
CRI12_D12G3065	M00026	Histidine biosynthesis
CRI12_D12G3065	ko00780	Biotin metabolism	0.011
CRI12_D12G3065	M00082	Fatty acid biosynthesis
CRI12_D12G3065	M00023	Tryptophan biosynthesis
CRI12_D12G3065	ko03040	Spliceosome	0.016
CRI12_D12G3065	M00295	BRCA1-associated genome surveillance complex (BASC)	0.019
CRI12_D12G3065	M00572	Pimeloyl-ACP biosynthesis
CRI12_D12G3065	M00083	Fatty acid biosynthesis
CRI12_D12G3065	ko03060	Protein export	0.038
CRI12_D12G3066	ko03008	Ribosome biogenesis in eukaryotes	1.6e-05
CRI12_D12G3066	ko04330	Notch signaling pathway	4.4e-05
CRI12_D12G3066	ko03040	Spliceosome	4.4e-05
CRI12_D12G3066	ko03013	RNA transport	0.00011
CRI12_D12G3066	M00391	Exosome, eukaryotes	0.00058
CRI12_D12G3066	M00355	Spliceosome, 35S U5-snRNP	0.0018
CRI12_D12G3066	ko03018	RNA degradation	0.0036
CRI12_D12G3066	ko03015	mRNA surveillance pathway	0.0036
CRI12_D12G3066	ko05169	Epstein-Barr virus infection	0.0045
CRI12_D12G3066	ko04113	Meiosis - yeast	0.02
CRI12_D12G3066	ko04261	Adrenergic signaling in cardiomyocytes	0.02
CRI12_D12G3066	ko00513	Various types of N-glycan biosynthesis	0.02
CRI12_D12G3066	M00341	Proteasome, 19S regulatory particle (PA700)	0.02
CRI12_D12G3066	ko04919	Thyroid hormone signaling pathway	0.021
CRI12_D12G3066	ko04931	Insulin resistance	0.023
CRI12_D12G3066	ko04728	Dopaminergic synapse	0.023
CRI12_D12G3066	ko03050	Proteasome	0.025
CRI12_D12G3066	ko00510	N-Glycan biosynthesis	0.029
CRI12_D12G3066	ko04114	Oocyte meiosis	0.046

## Sheet: Table S5
Run	download_path	LibraryName
SRR8089841	https://sra-downloadb.be-md.ncbi.nlm.nih.gov/sos3/sra-pub-zq-22/SRR008/089/SRR8089841.sralite.1	TM1_-3DPA_1
SRR8089842	https://sra-downloadb.be-md.ncbi.nlm.nih.gov/sos5/sra-pub-zq-14/SRR008/089/SRR8089842.sralite.1	TM1_-3DPA_2
SRR8089832	https://sra-downloadb.be-md.ncbi.nlm.nih.gov/sos5/sra-pub-zq-16/SRR008/089/SRR8089832.sralite.1	TM1_4C_12h-1
SRR8089823	https://sra-downloadb.be-md.ncbi.nlm.nih.gov/sos5/sra-pub-zq-14/SRR008/089/SRR8089823.sralite.1	TM1_4C_1h-1
SRR8089824	https://sra-downloadb.be-md.ncbi.nlm.nih.gov/sos5/sra-pub-zq-14/SRR008/089/SRR8089824.sralite.1	TM1_4C_1h-2
SRR8089825	https://sra-downloadb.be-md.ncbi.nlm.nih.gov/sos5/sra-pub-zq-16/SRR008/089/SRR8089825.sralite.1	TM1_4C_1h-3
SRR8089826	https://sra-downloadb.be-md.ncbi.nlm.nih.gov/sos5/sra-pub-zq-16/SRR008/089/SRR8089826.sralite.1	TM1_4C_3h-1
SRR8089827	https://sra-downloadb.be-md.ncbi.nlm.nih.gov/sos5/sra-pub-zq-14/SRR008/089/SRR8089827.sralite.1	TM1_4C_3h-2
SRR8089828	https://sra-downloadb.be-md.ncbi.nlm.nih.gov/sos5/sra-pub-zq-16/SRR008/089/SRR8089828.sralite.1	TM1_4C_3h-3
SRR8089829	https://sra-downloadb.be-md.ncbi.nlm.nih.gov/sos3/sra-pub-zq-22/SRR008/089/SRR8089829.sralite.1	TM1_4C_6h-1
SRR8089830	https://sra-downloadb.be-md.ncbi.nlm.nih.gov/sos3/sra-pub-zq-22/SRR008/089/SRR8089830.sralite.1	TM1_4C_6h-2
SRR8089831	https://sra-downloadb.be-md.ncbi.nlm.nih.gov/sos3/sra-pub-zq-22/SRR008/089/SRR8089831.sralite.1	TM1_4C_6h-3
SRR8089834	https://sra-downloadb.be-md.ncbi.nlm.nih.gov/sos5/sra-pub-zq-16/SRR008/089/SRR8089834.sralite.1	TM1_anther_1
SRR8089835	https://sra-downloadb.be-md.ncbi.nlm.nih.gov/sos5/sra-pub-zq-16/SRR008/089/SRR8089835.sralite.1	TM1_anther_2
SRR8089836	https://sra-downloadb.be-md.ncbi.nlm.nih.gov/sos5/sra-pub-zq-14/SRR008/089/SRR8089836.sralite.1	TM1_anther_3
SRR8089862	https://sra-downloadb.be-md.ncbi.nlm.nih.gov/sos5/sra-pub-zq-16/SRR008/089/SRR8089862.sralite.1	TM1_bract_1
SRR8089861	https://sra-downloadb.be-md.ncbi.nlm.nih.gov/sos3/sra-pub-zq-22/SRR008/089/SRR8089861.sralite.1	TM1_bract_2
SRR8089833	https://sra-downloadb.be-md.ncbi.nlm.nih.gov/sos5/sra-pub-zq-14/SRR008/089/SRR8089833.sralite.1	TM1_bract_3
SRR8089837	https://sra-downloadb.be-md.ncbi.nlm.nih.gov/sos3/sra-pub-zq-22/SRR008/089/SRR8089837.sralite.1	TM1_filament_1
SRR8089838	https://sra-downloadb.be-md.ncbi.nlm.nih.gov/sos3/sra-pub-zq-22/SRR008/089/SRR8089838.sralite.1	TM1_filament_2
SRR8089839	https://sra-downloadb.be-md.ncbi.nlm.nih.gov/sos5/sra-pub-zq-16/SRR008/089/SRR8089839.sralite.1	TM1_filament_3
SRR8089855	https://sra-downloadb.be-md.ncbi.nlm.nih.gov/sos5/sra-pub-zq-16/SRR008/089/SRR8089855.sralite.1	TM1_leaf_1
SRR8089868	https://sra-downloadb.be-md.ncbi.nlm.nih.gov/sos5/sra-pub-zq-16/SRR008/089/SRR8089868.sralite.1	TM1_pental_2
SRR8089867	https://sra-downloadb.be-md.ncbi.nlm.nih.gov/sos5/sra-pub-zq-16/SRR008/089/SRR8089867.sralite.1	TM1_pental_3
SRR8089840	https://sra-downloadb.be-md.ncbi.nlm.nih.gov/sos5/sra-pub-zq-16/SRR008/089/SRR8089840.sralite.1	TM1_pistil_2
SRR8089863	https://sra-downloadb.be-md.ncbi.nlm.nih.gov/sos3/sra-pub-zq-22/SRR008/089/SRR8089863.sralite.1	TM1_sepal_1
SRR8089866	https://sra-downloadb.be-md.ncbi.nlm.nih.gov/sos3/sra-pub-zq-22/SRR008/089/SRR8089866.sralite.1	TM1_sepal_2
SRR8089865	https://sra-downloadb.be-md.ncbi.nlm.nih.gov/sos3/sra-pub-zq-22/SRR008/089/SRR8089865.sralite.1	TM1_sepal_3
SRR8089870	https://sra-downloadb.be-md.ncbi.nlm.nih.gov/sos5/sra-pub-zq-14/SRR008/089/SRR8089870.sralite.1	TM1_torus_1
SRR8089869	https://sra-downloadb.be-md.ncbi.nlm.nih.gov/sos3/sra-pub-zq-22/SRR008/089/SRR8089869.sralite.1	TM1_torus_2
SRR8089864	https://sra-downloadb.be-md.ncbi.nlm.nih.gov/sos5/sra-pub-zq-14/SRR008/089/SRR8089864.sralite.1	TM1_torus_3
SRR8089919	https://sra-downloadb.be-md.ncbi.nlm.nih.gov/sos5/sra-pub-zq-14/SRR008/089/SRR8089919.sralite.1	TM1_37C_1h-1
SRR8089918	https://sra-downloadb.be-md.ncbi.nlm.nih.gov/sos3/sra-pub-zq-22/SRR008/089/SRR8089918.sralite.1	TM1_37C_1h-2
SRR8089917	https://sra-downloadb.be-md.ncbi.nlm.nih.gov/sos5/sra-pub-zq-16/SRR008/089/SRR8089917.sralite.1	TM1_37C_1h-3
SRR8089916	https://sra-downloadb.be-md.ncbi.nlm.nih.gov/sos5/sra-pub-zq-16/SRR008/089/SRR8089916.sralite.1	TM1_37C_3h-1
SRR8089915	https://sra-downloadb.be-md.ncbi.nlm.nih.gov/sos5/sra-pub-zq-14/SRR008/089/SRR8089915.sralite.1	TM1_37C_3h-2
SRR8089924	https://sra-downloadb.be-md.ncbi.nlm.nih.gov/sos3/sra-pub-zq-22/SRR008/089/SRR8089924.sralite.1	TM1_4C_12h-2
SRR8089923	https://sra-downloadb.be-md.ncbi.nlm.nih.gov/sos5/sra-pub-zq-16/SRR008/089/SRR8089923.sralite.1	TM1_4C_12h-3
SRR8089922	https://sra-downloadb.be-md.ncbi.nlm.nih.gov/sos5/sra-pub-zq-14/SRR008/089/SRR8089922.sralite.1	TM1_4C_24h-1
SRR8089921	https://sra-downloadb.be-md.ncbi.nlm.nih.gov/sos3/sra-pub-zq-22/SRR008/089/SRR8089921.sralite.1	TM1_4C_24h-2
SRR8089920	https://sra-downloadb.be-md.ncbi.nlm.nih.gov/sos3/sra-pub-zq-22/SRR008/089/SRR8089920.sralite.1	TM1_4C_24h-3
SRR8089903	https://sra-downloadb.be-md.ncbi.nlm.nih.gov/sos3/sra-pub-zq-22/SRR008/089/SRR8089903.sralite.1	TM1_leaf_3
SRR8089902	https://sra-downloadb.be-md.ncbi.nlm.nih.gov/sos5/sra-pub-zq-14/SRR008/089/SRR8089902.sralite.1	TM1_pental_1
SRR8089897	https://sra-downloadb.be-md.ncbi.nlm.nih.gov/sos5/sra-pub-zq-14/SRR008/089/SRR8089897.sralite.1	TM1_root_1
SRR8089896	https://sra-downloadb.be-md.ncbi.nlm.nih.gov/sos3/sra-pub-zq-22/SRR008/089/SRR8089896.sralite.1	TM1_root_2
SRR8089895	https://sra-downloadb.be-md.ncbi.nlm.nih.gov/sos3/sra-pub-zq-22/SRR008/089/SRR8089895.sralite.1	TM1_root_3
SRR8090002	https://sra-downloadb.be-md.ncbi.nlm.nih.gov/sos5/sra-pub-zq-14/SRR008/090/SRR8090002.sralite.1	TM1_15DPA_Ovule_2
SRR8089973	https://sra-downloadb.be-md.ncbi.nlm.nih.gov/sos3/sra-pub-zq-22/SRR008/089/SRR8089973.sralite.1	TM1_25DPA_Ovule_1
SRR8089957	https://sra-downloadb.be-md.ncbi.nlm.nih.gov/sos5/sra-pub-zq-16/SRR008/089/SRR8089957.sralite.1	TM1_37C_12h-1
SRR8089958	https://sra-downloadb.be-md.ncbi.nlm.nih.gov/sos5/sra-pub-zq-16/SRR008/089/SRR8089958.sralite.1	TM1_37C_12h-2
SRR8089955	https://sra-downloadb.be-md.ncbi.nlm.nih.gov/sos3/sra-pub-zq-22/SRR008/089/SRR8089955.sralite.1	TM1_37C_12h-3
SRR8089956	https://sra-downloadb.be-md.ncbi.nlm.nih.gov/sos3/sra-pub-zq-22/SRR008/089/SRR8089956.sralite.1	TM1_37C_24h-1
SRR8089949	https://sra-downloadb.be-md.ncbi.nlm.nih.gov/sos3/sra-pub-zq-22/SRR008/089/SRR8089949.sralite.1	TM1_37C_24h-2
SRR8089950	https://sra-downloadb.be-md.ncbi.nlm.nih.gov/sos3/sra-pub-zq-22/SRR008/089/SRR8089950.sralite.1	TM1_37C_24h-3
SRR8089953	https://sra-downloadb.be-md.ncbi.nlm.nih.gov/sos5/sra-pub-zq-16/SRR008/089/SRR8089953.sralite.1	TM1_37C_3h-3
SRR8089954	https://sra-downloadb.be-md.ncbi.nlm.nih.gov/sos5/sra-pub-zq-14/SRR008/089/SRR8089954.sralite.1	TM1_37C_6h-1
SRR8089951	https://sra-downloadb.be-md.ncbi.nlm.nih.gov/sos3/sra-pub-zq-22/SRR008/089/SRR8089951.sralite.1	TM1_37C_6h-2
SRR8089952	https://sra-downloadb.be-md.ncbi.nlm.nih.gov/sos3/sra-pub-zq-22/SRR008/089/SRR8089952.sralite.1	TM1_37C_6h-3
SRR8089982	https://sra-downloadb.be-md.ncbi.nlm.nih.gov/sos5/sra-pub-zq-14/SRR008/089/SRR8089982.sralite.1	TM1_PEG_12h-1
SRR8089985	https://sra-downloadb.be-md.ncbi.nlm.nih.gov/sos5/sra-pub-zq-14/SRR008/089/SRR8089985.sralite.1	TM1_PEG_1h-1
SRR8089984	https://sra-downloadb.be-md.ncbi.nlm.nih.gov/sos5/sra-pub-zq-16/SRR008/089/SRR8089984.sralite.1	TM1_PEG_1h-2
SRR8089987	https://sra-downloadb.be-md.ncbi.nlm.nih.gov/sos5/sra-pub-zq-14/SRR008/089/SRR8089987.sralite.1	TM1_PEG_1h-3
SRR8089986	https://sra-downloadb.be-md.ncbi.nlm.nih.gov/sos3/sra-pub-zq-22/SRR008/089/SRR8089986.sralite.1	TM1_PEG_3h-1
SRR8089989	https://sra-downloadb.be-md.ncbi.nlm.nih.gov/sos5/sra-pub-zq-16/SRR008/089/SRR8089989.sralite.1	TM1_PEG_3h-2
SRR8089988	https://sra-downloadb.be-md.ncbi.nlm.nih.gov/sos5/sra-pub-zq-16/SRR008/089/SRR8089988.sralite.1	TM1_PEG_3h-3
SRR8089991	https://sra-downloadb.be-md.ncbi.nlm.nih.gov/sos3/sra-pub-zq-22/SRR008/089/SRR8089991.sralite.1	TM1_PEG_6h-1
SRR8089990	https://sra-downloadb.be-md.ncbi.nlm.nih.gov/sos3/sra-pub-zq-22/SRR008/089/SRR8089990.sralite.1	TM1_PEG_6h-2
SRR8089983	https://sra-downloadb.be-md.ncbi.nlm.nih.gov/sos5/sra-pub-zq-16/SRR008/089/SRR8089983.sralite.1	TM1_PEG_6h-3
SRR8089977	https://sra-downloadb.be-md.ncbi.nlm.nih.gov/sos5/sra-pub-zq-14/SRR008/089/SRR8089977.sralite.1	TM1_stem_1
SRR8089975	https://sra-downloadb.be-md.ncbi.nlm.nih.gov/sos5/sra-pub-zq-16/SRR008/089/SRR8089975.sralite.1	TM1_stem_2
SRR8089969	https://sra-downloadb.be-md.ncbi.nlm.nih.gov/sos5/sra-pub-zq-14/SRR008/089/SRR8089969.sralite.1	TM1_stem_3
SRR8090035	https://sra-downloadb.be-md.ncbi.nlm.nih.gov/sos5/sra-pub-zq-16/SRR008/090/SRR8090035.sralite.1	TM1_0h-1
SRR8090032	https://sra-downloadb.be-md.ncbi.nlm.nih.gov/sos3/sra-pub-zq-22/SRR008/090/SRR8090032.sralite.1	TM1_0h-2
SRR8090033	https://sra-downloadb.be-md.ncbi.nlm.nih.gov/sos5/sra-pub-zq-16/SRR008/090/SRR8090033.sralite.1	TM1_0h-3
SRR8090044	https://sra-downloadb.be-md.ncbi.nlm.nih.gov/sos5/sra-pub-zq-16/SRR008/090/SRR8090044.sralite.1	TM1_10DPA_Fiber_1
SRR8090041	https://sra-downloadb.be-md.ncbi.nlm.nih.gov/sos5/sra-pub-zq-16/SRR008/090/SRR8090041.sralite.1	TM1_10DPA_Fiber_2
SRR8090042	https://sra-downloadb.be-md.ncbi.nlm.nih.gov/sos5/sra-pub-zq-16/SRR008/090/SRR8090042.sralite.1	TM1_10DPA_Fiber_3
SRR8090047	https://sra-downloadb.be-md.ncbi.nlm.nih.gov/sos3/sra-pub-zq-22/SRR008/090/SRR8090047.sralite.1	TM1_10DPA_Ovule_1
SRR8090048	https://sra-downloadb.be-md.ncbi.nlm.nih.gov/sos5/sra-pub-zq-16/SRR008/090/SRR8090048.sralite.1	TM1_10DPA_Ovule_2
SRR8090045	https://sra-downloadb.be-md.ncbi.nlm.nih.gov/sos3/sra-pub-zq-22/SRR008/090/SRR8090045.sralite.1	TM1_10DPA_Ovule_3
SRR8090046	https://sra-downloadb.be-md.ncbi.nlm.nih.gov/sos5/sra-pub-zq-16/SRR008/090/SRR8090046.sralite.1	TM1_15DPA_Fiber_1
SRR8090049	https://sra-downloadb.be-md.ncbi.nlm.nih.gov/sos3/sra-pub-zq-22/SRR008/090/SRR8090049.sralite.1	TM1_15DPA_Fiber_2
SRR8090050	https://sra-downloadb.be-md.ncbi.nlm.nih.gov/sos3/sra-pub-zq-22/SRR008/090/SRR8090050.sralite.1	TM1_15DPA_Fiber_3
SRR8090003	https://sra-downloadb.be-md.ncbi.nlm.nih.gov/sos3/sra-pub-zq-22/SRR008/090/SRR8090003.sralite.1	TM1_15DPA_Ovule_1
SRR8090005	https://sra-downloadb.be-md.ncbi.nlm.nih.gov/sos5/sra-pub-zq-14/SRR008/090/SRR8090005.sralite.1	TM1_15DPA_Ovule_3
SRR8090004	https://sra-downloadb.be-md.ncbi.nlm.nih.gov/sos3/sra-pub-zq-22/SRR008/090/SRR8090004.sralite.1	TM1_20DPA_Fiber_1
SRR8090007	https://sra-downloadb.be-md.ncbi.nlm.nih.gov/sos5/sra-pub-zq-16/SRR008/090/SRR8090007.sralite.1	TM1_20DPA_Fiber_2
SRR8090006	https://sra-downloadb.be-md.ncbi.nlm.nih.gov/sos5/sra-pub-zq-14/SRR008/090/SRR8090006.sralite.1	TM1_20DPA_Fiber_3
SRR8090009	https://sra-downloadb.be-md.ncbi.nlm.nih.gov/sos5/sra-pub-zq-14/SRR008/090/SRR8090009.sralite.1	TM1_20DPA_Ovule_1
SRR8090008	https://sra-downloadb.be-md.ncbi.nlm.nih.gov/sos5/sra-pub-zq-14/SRR008/090/SRR8090008.sralite.1	TM1_20DPA_Ovule_2
SRR8090011	https://sra-downloadb.be-md.ncbi.nlm.nih.gov/sos3/sra-pub-zq-22/SRR008/090/SRR8090011.sralite.1	TM1_20DPA_Ovule_3
SRR8090010	https://sra-downloadb.be-md.ncbi.nlm.nih.gov/sos5/sra-pub-zq-14/SRR008/090/SRR8090010.sralite.1	TM1_25DPA_Fiber_1
SRR8090043	https://sra-downloadb.be-md.ncbi.nlm.nih.gov/sos5/sra-pub-zq-16/SRR008/090/SRR8090043.sralite.1	TM1_5DPA_3
SRR8090060	https://sra-downloadb.be-md.ncbi.nlm.nih.gov/sos5/sra-pub-zq-16/SRR008/090/SRR8090060.sralite.1	TM1_NaCl_12h-1
SRR8090059	https://sra-downloadb.be-md.ncbi.nlm.nih.gov/sos5/sra-pub-zq-14/SRR008/090/SRR8090059.sralite.1	TM1_NaCl_12h-3
SRR8090016	https://sra-downloadb.be-md.ncbi.nlm.nih.gov/sos5/sra-pub-zq-16/SRR008/090/SRR8090016.sralite.1	TM1_NaCl_1h-1
SRR8090017	https://sra-downloadb.be-md.ncbi.nlm.nih.gov/sos3/sra-pub-zq-22/SRR008/090/SRR8090017.sralite.1	TM1_NaCl_1h-2
SRR8090018	https://sra-downloadb.be-md.ncbi.nlm.nih.gov/sos5/sra-pub-zq-16/SRR008/090/SRR8090018.sralite.1	TM1_NaCl_1h-3
SRR8090058	https://sra-downloadb.be-md.ncbi.nlm.nih.gov/sos5/sra-pub-zq-16/SRR008/090/SRR8090058.sralite.1	TM1_NaCl_24h-1
SRR8090057	https://sra-downloadb.be-md.ncbi.nlm.nih.gov/sos3/sra-pub-zq-22/SRR008/090/SRR8090057.sralite.1	TM1_NaCl_24h-2
SRR8090026	https://sra-downloadb.be-md.ncbi.nlm.nih.gov/sos5/sra-pub-zq-16/SRR008/090/SRR8090026.sralite.1	TM1_NaCl_3h-1
SRR8090027	https://sra-downloadb.be-md.ncbi.nlm.nih.gov/sos5/sra-pub-zq-16/SRR008/090/SRR8090027.sralite.1	TM1_NaCl_3h-2
SRR8090056	https://sra-downloadb.be-md.ncbi.nlm.nih.gov/sos5/sra-pub-zq-14/SRR008/090/SRR8090056.sralite.1	TM1_NaCl_3h-3
SRR8090055	https://sra-downloadb.be-md.ncbi.nlm.nih.gov/sos3/sra-pub-zq-22/SRR008/090/SRR8090055.sralite.1	TM1_NaCl_6h-1
SRR8090054	https://sra-downloadb.be-md.ncbi.nlm.nih.gov/sos5/sra-pub-zq-14/SRR008/090/SRR8090054.sralite.1	TM1_NaCl_6h-2
SRR8090053	https://sra-downloadb.be-md.ncbi.nlm.nih.gov/sos5/sra-pub-zq-14/SRR008/090/SRR8090053.sralite.1	TM1_NaCl_6h-3
SRR8090019	https://sra-downloadb.be-md.ncbi.nlm.nih.gov/sos3/sra-pub-zq-22/SRR008/090/SRR8090019.sralite.1	TM1_PEG_12h-2
SRR8090020	https://sra-downloadb.be-md.ncbi.nlm.nih.gov/sos5/sra-pub-zq-16/SRR008/090/SRR8090020.sralite.1	TM1_PEG_12h-3
SRR8090021	https://sra-downloadb.be-md.ncbi.nlm.nih.gov/sos5/sra-pub-zq-16/SRR008/090/SRR8090021.sralite.1	TM1_PEG_24h-1
SRR8090022	https://sra-downloadb.be-md.ncbi.nlm.nih.gov/sos5/sra-pub-zq-16/SRR008/090/SRR8090022.sralite.1	TM1_PEG_24h-2
SRR8090015	https://sra-downloadb.be-md.ncbi.nlm.nih.gov/sos3/sra-pub-zq-22/SRR008/090/SRR8090015.sralite.1	TM1_PEG_24h-3
SRR8090030	https://sra-downloadb.be-md.ncbi.nlm.nih.gov/sos5/sra-pub-zq-16/SRR008/090/SRR8090030.sralite.1	TM1_ck_1h-1
SRR8090031	https://sra-downloadb.be-md.ncbi.nlm.nih.gov/sos3/sra-pub-zq-22/SRR008/090/SRR8090031.sralite.1	TM1_ck_1h-2
SRR8090039	https://sra-downloadb.be-md.ncbi.nlm.nih.gov/sos5/sra-pub-zq-16/SRR008/090/SRR8090039.sralite.1	TM1_ck_1h-3
SRR8090040	https://sra-downloadb.be-md.ncbi.nlm.nih.gov/sos3/sra-pub-zq-22/SRR008/090/SRR8090040.sralite.1	TM1_ck_3h-1
SRR8090014	https://sra-downloadb.be-md.ncbi.nlm.nih.gov/sos3/sra-pub-zq-22/SRR008/090/SRR8090014.sralite.1	TM1_leaf_2
SRR8090087	https://sra-downloadb.be-md.ncbi.nlm.nih.gov/sos3/sra-pub-zq-22/SRR008/090/SRR8090087.sralite.1	TM1_0DPA_1
SRR8090086	https://sra-downloadb.be-md.ncbi.nlm.nih.gov/sos3/sra-pub-zq-22/SRR008/090/SRR8090086.sralite.1	TM1_0DPA_2
SRR8090085	https://sra-downloadb.be-md.ncbi.nlm.nih.gov/sos5/sra-pub-zq-14/SRR008/090/SRR8090085.sralite.1	TM1_0DPA_3
SRR8090084	https://sra-downloadb.be-md.ncbi.nlm.nih.gov/sos5/sra-pub-zq-14/SRR008/090/SRR8090084.sralite.1	TM1_1DPA_1
SRR8090083	https://sra-downloadb.be-md.ncbi.nlm.nih.gov/sos5/sra-pub-zq-16/SRR008/090/SRR8090083.sralite.1	TM1_1DPA_2
SRR8090082	https://sra-downloadb.be-md.ncbi.nlm.nih.gov/sos3/sra-pub-zq-22/SRR008/090/SRR8090082.sralite.1	TM1_1DPA_3
SRR8090081	https://sra-downloadb.be-md.ncbi.nlm.nih.gov/sos5/sra-pub-zq-16/SRR008/090/SRR8090081.sralite.1	TM1_3DPA_1
SRR8090080	https://sra-downloadb.be-md.ncbi.nlm.nih.gov/sos5/sra-pub-zq-16/SRR008/090/SRR8090080.sralite.1	TM1_3DPA_2
SRR8090089	https://sra-downloadb.be-md.ncbi.nlm.nih.gov/sos5/sra-pub-zq-16/SRR008/090/SRR8090089.sralite.1	TM1_5DPA_1
SRR8090088	https://sra-downloadb.be-md.ncbi.nlm.nih.gov/sos5/sra-pub-zq-16/SRR008/090/SRR8090088.sralite.1	TM1_5DPA_2
SRR8090064	https://sra-downloadb.be-md.ncbi.nlm.nih.gov/sos3/sra-pub-zq-22/SRR008/090/SRR8090064.sralite.1	TM1_NaCl_24h-3
SRR8090069	https://sra-downloadb.be-md.ncbi.nlm.nih.gov/sos5/sra-pub-zq-14/SRR008/090/SRR8090069.sralite.1	TM1_ck_12h-1
SRR8090072	https://sra-downloadb.be-md.ncbi.nlm.nih.gov/sos5/sra-pub-zq-14/SRR008/090/SRR8090072.sralite.1	TM1_ck_12h-2
SRR8090071	https://sra-downloadb.be-md.ncbi.nlm.nih.gov/sos3/sra-pub-zq-22/SRR008/090/SRR8090071.sralite.1	TM1_ck_12h-3
SRR8090078	https://sra-downloadb.be-md.ncbi.nlm.nih.gov/sos5/sra-pub-zq-14/SRR008/090/SRR8090078.sralite.1	TM1_ck_24h-1
SRR8090077	https://sra-downloadb.be-md.ncbi.nlm.nih.gov/sos5/sra-pub-zq-14/SRR008/090/SRR8090077.sralite.1	TM1_ck_24h-3
SRR8090074	https://sra-downloadb.be-md.ncbi.nlm.nih.gov/sos5/sra-pub-zq-14/SRR008/090/SRR8090074.sralite.1	TM1_ck_3h-2
SRR8090073	https://sra-downloadb.be-md.ncbi.nlm.nih.gov/sos3/sra-pub-zq-22/SRR008/090/SRR8090073.sralite.1	TM1_ck_3h-3
SRR8090076	https://sra-downloadb.be-md.ncbi.nlm.nih.gov/sos5/sra-pub-zq-16/SRR008/090/SRR8090076.sralite.1	TM1_ck_6h-1
SRR8090075	https://sra-downloadb.be-md.ncbi.nlm.nih.gov/sos3/sra-pub-zq-22/SRR008/090/SRR8090075.sralite.1	TM1_ck_6h-2
SRR8090070	https://sra-downloadb.be-md.ncbi.nlm.nih.gov/sos3/sra-pub-zq-22/SRR008/090/SRR8090070.sralite.1	TM1_ck_6h-3

## Sheet: Table S6
Gene	Membership	Module
CRI12_A01G0105	0.534733	lightgreen
CRI12_A01G0143	0.338927	lightgreen
CRI12_A01G0286	0.983006	lightgreen
CRI12_A01G0380	0.809336	lightgreen
CRI12_A01G2121	0.992243	lightgreen
CRI12_A01G2153	0.927234	lightgreen
CRI12_A01G2154	0.843637	lightgreen
CRI12_A01G2167	0.884912	lightgreen
CRI12_A02G0213	0.992303	lightgreen
CRI12_A02G0216	0.989474	lightgreen
CRI12_A02G0286	0.993834	lightgreen
CRI12_A02G0339	0.705739	lightgreen
CRI12_A02G0353	0.983899	lightgreen
CRI12_A02G0615	0.902027	lightgreen
CRI12_A02G1166	0.960776	lightgreen
CRI12_A02G1167	0.825302	lightgreen
CRI12_A02G1601	0.966438	lightgreen
CRI12_A02G1606	0.994312	lightgreen
CRI12_A02G1620	0.501831	lightgreen
CRI12_A02G1896	0.373534	lightgreen
CRI12_A03G0140	0.601673	lightgreen
CRI12_A03G0365	0.684771	lightgreen
CRI12_A03G0373	0.776918	lightgreen
CRI12_A03G0807	0.960314	lightgreen
CRI12_A03G0922	0.966438	lightgreen
CRI12_A03G1101	0.743804	lightgreen
CRI12_A03G1287	0.808215	lightgreen
CRI12_A03G1688	0.966438	lightgreen
CRI12_A03G1964	0.926565	lightgreen
CRI12_A03G2489	0.915951	lightgreen
CRI12_A03G2492	0.939582	lightgreen
CRI12_A03G2673	0.966438	lightgreen
CRI12_A04G0139	0.990334	lightgreen
CRI12_A04G0145	0.993413	lightgreen
CRI12_A04G0186	0.982541	lightgreen
CRI12_A04G0372	0.934836	lightgreen
CRI12_A04G0375	0.958164	lightgreen
CRI12_A04G0525	0.945034	lightgreen
CRI12_A04G0694	0.967187	lightgreen
CRI12_A04G1404	0.695803	lightgreen
CRI12_A04G1440	0.924759	lightgreen
CRI12_A04G1543	0.424152	lightgreen
CRI12_A05G0413	0.727755	lightgreen
CRI12_A05G1216	0.810313	lightgreen
CRI12_A05G1491	0.30914	lightgreen
CRI12_A05G2103	0.834271	lightgreen
CRI12_A05G3519	0.966438	lightgreen
CRI12_A05G3599	0.948723	lightgreen
CRI12_A05G3601	0.992094	lightgreen
CRI12_A05G3737	0.570305	lightgreen
CRI12_A05G3937	0.783092	lightgreen
CRI12_A05G4178	0.947271	lightgreen
CRI12_A05G4364	0.388349	lightgreen
CRI12_A06G0058	0.802239	lightgreen
CRI12_A06G0073	0.702701	lightgreen
CRI12_A06G0828	0.955536	lightgreen
CRI12_A06G0931	0.922296	lightgreen
CRI12_A06G1003	0.99136	lightgreen
CRI12_A06G1004	0.985495	lightgreen
CRI12_A06G1048	0.961192	lightgreen
CRI12_A06G1075	0.532431	lightgreen
CRI12_A06G1318	0.714251	lightgreen
CRI12_A06G1474	0.996279	lightgreen
CRI12_A06G1685	0.88072	lightgreen
CRI12_A06G2235	0.310225	lightgreen
CRI12_A06G2387	0.980758	lightgreen
CRI12_A07G0734	0.737842	lightgreen
CRI12_A07G0919	0.959124	lightgreen
CRI12_A07G1026	0.991991	lightgreen
CRI12_A07G1554	0.914142	lightgreen
CRI12_A07G1655	0.88778	lightgreen
CRI12_A07G1852	0.990641	lightgreen
CRI12_A07G1875	0.836745	lightgreen
CRI12_A07G1886	0.966319	lightgreen
CRI12_A07G2487	0.845723	lightgreen
CRI12_A07G2555	0.966438	lightgreen
CRI12_A08G0086	0.944612	lightgreen
CRI12_A08G0129	0.991809	lightgreen
CRI12_A08G0130	0.901505	lightgreen
CRI12_A08G0212	0.595307	lightgreen
CRI12_A08G0617	0.432824	lightgreen
CRI12_A08G1186	0.992296	lightgreen
CRI12_A08G1362	0.470791	lightgreen
CRI12_A08G1505	0.940492	lightgreen
CRI12_A08G2165	0.966438	lightgreen
CRI12_A08G2184	0.961906	lightgreen
CRI12_A08G2490	0.952126	lightgreen
CRI12_A08G2604	0.837448	lightgreen
CRI12_A08G2651	0.603839	lightgreen
CRI12_A08G2702	0.631745	lightgreen
CRI12_A08G2820	0.990016	lightgreen
CRI12_A08G2860	0.966438	lightgreen
CRI12_A08G2865	0.908753	lightgreen
CRI12_A08G2866	0.945432	lightgreen
CRI12_A08G2867	0.960998	lightgreen
CRI12_A08G2925	0.996144	lightgreen
CRI12_A08G2930	0.603525	lightgreen
CRI12_A09G0147	0.92901	lightgreen
CRI12_A09G0148	0.949351	lightgreen
CRI12_A09G0151	0.965099	lightgreen
CRI12_A09G0253	0.634616	lightgreen
CRI12_A09G0281	0.982124	lightgreen
CRI12_A09G0283	0.959152	lightgreen
CRI12_A09G0876	0.991733	lightgreen
CRI12_A09G1642	0.580932	lightgreen
CRI12_A09G2365	0.370702	lightgreen
CRI12_A09G2436	0.966438	lightgreen
CRI12_A09G2592	0.585645	lightgreen
CRI12_A09G2680	0.827428	lightgreen
CRI12_A10G0116	0.987031	lightgreen
CRI12_A10G0259	0.760007	lightgreen
CRI12_A10G0683	0.960243	lightgreen
CRI12_A10G0835	0.966438	lightgreen
CRI12_A10G0876	0.680744	lightgreen
CRI12_A10G1000	0.902275	lightgreen
CRI12_A10G1192	0.966438	lightgreen
CRI12_A10G1247	0.974538	lightgreen
CRI12_A10G1916	0.714665	lightgreen
CRI12_A10G1980	0.994224	lightgreen
CRI12_A10G2081	0.990608	lightgreen
CRI12_A10G2387	0.782126	lightgreen
CRI12_A10G2487	0.931159	lightgreen
CRI12_A10G2560	0.915634	lightgreen
CRI12_A10G2561	0.921248	lightgreen
CRI12_A11G0208	0.983798	lightgreen
CRI12_A11G0255	0.777674	lightgreen
CRI12_A11G0293	0.993822	lightgreen
CRI12_A11G0485	0.742081	lightgreen
CRI12_A11G0835	0.651197	lightgreen
CRI12_A11G0842	0.99144	lightgreen
CRI12_A11G0885	0.969996	lightgreen
CRI12_A11G2001	0.866671	lightgreen
CRI12_A11G2098	0.936814	lightgreen
CRI12_A11G2119	0.74284	lightgreen
CRI12_A11G2326	0.710107	lightgreen
CRI12_A11G2602	0.969723	lightgreen
CRI12_A11G2603	0.985415	lightgreen
CRI12_A11G2608	0.992053	lightgreen
CRI12_A11G2858	0.644708	lightgreen
CRI12_A11G3098	0.90777	lightgreen
CRI12_A11G3278	0.926513	lightgreen
CRI12_A11G3337	0.309834	lightgreen
CRI12_A11G3462	0.542495	lightgreen
CRI12_A11G3616	0.997739	lightgreen
CRI12_A12G0235	0.966438	lightgreen
CRI12_A12G0313	0.93477	lightgreen
CRI12_A12G1409	0.98363	lightgreen
CRI12_A12G1571	0.990797	lightgreen
CRI12_A12G1621	0.868315	lightgreen
CRI12_A12G1622	0.974964	lightgreen
CRI12_A12G1647	0.991221	lightgreen
CRI12_A12G1699	0.980347	lightgreen
CRI12_A12G2971	0.756533	lightgreen
CRI12_A13G0297	0.667496	lightgreen
CRI12_A13G0432	0.87434	lightgreen
CRI12_A13G0574	0.934041	lightgreen
CRI12_A13G0746	0.746017	lightgreen
CRI12_A13G0765	0.657522	lightgreen
CRI12_A13G0781	0.969009	lightgreen
CRI12_A13G0891	0.890863	lightgreen
CRI12_A13G1059	0.918235	lightgreen
CRI12_A13G1098	0.956262	lightgreen
CRI12_A13G1205	0.941037	lightgreen
CRI12_A13G1388	0.899028	lightgreen
CRI12_A13G1449	0.371414	lightgreen
CRI12_A13G1515	0.653196	lightgreen
CRI12_A13G1517	0.980987	lightgreen
CRI12_A13G1518	0.994191	lightgreen
CRI12_A13G1791	0.743726	lightgreen
CRI12_A13G1810	0.654731	lightgreen
CRI12_A13G1957	0.950298	lightgreen
CRI12_A13G2188	0.961121	lightgreen
CRI12_A13G2220	0.546838	lightgreen
CRI12_A13G2524	0.318934	lightgreen
CRI12_D01G0027	0.612549	lightgreen
CRI12_D01G0058	0.748705	lightgreen
CRI12_D01G0065	0.989593	lightgreen
CRI12_D01G0131	0.988683	lightgreen
CRI12_D01G0379	0.700143	lightgreen
CRI12_D01G0382	0.966438	lightgreen
CRI12_D01G0505	0.983622	lightgreen
CRI12_D01G0554	0.966438	lightgreen
CRI12_D01G1626	0.988332	lightgreen
CRI12_D01G1648	0.6696	lightgreen
CRI12_D01G2283	0.914254	lightgreen
CRI12_D01G2290	0.802721	lightgreen
CRI12_D01G2291	0.8597	lightgreen
CRI12_D02G0111	0.966438	lightgreen
CRI12_D02G0169	0.925246	lightgreen
CRI12_D02G0187	0.948722	lightgreen
CRI12_D02G0425	0.966438	lightgreen
CRI12_D02G1783	0.830763	lightgreen
CRI12_D02G1863	0.434939	lightgreen
CRI12_D02G2021	0.709062	lightgreen
CRI12_D02G2094	0.623141	lightgreen
CRI12_D02G2123	0.961368	lightgreen
CRI12_D02G2169	0.785468	lightgreen
CRI12_D02G2224	0.323509	lightgreen
CRI12_D02G2267	0.503174	lightgreen
CRI12_D02G2342	0.970772	lightgreen
CRI12_D03G0201	0.980181	lightgreen
CRI12_D03G0855	0.64683	lightgreen
CRI12_D03G1435	0.782975	lightgreen
CRI12_D03G1610	0.987466	lightgreen
CRI12_D03G1834	0.98836	lightgreen
CRI12_D03G1951	0.467971	lightgreen
CRI12_D04G0144	0.966335	lightgreen
CRI12_D04G0204	0.520572	lightgreen
CRI12_D04G0392	0.992298	lightgreen
CRI12_D04G0653	0.966438	lightgreen
CRI12_D04G1117	0.55941	lightgreen
CRI12_D04G1145	0.984146	lightgreen
CRI12_D04G1383	0.878577	lightgreen
CRI12_D04G1653	0.987989	lightgreen
CRI12_D05G0163	0.965537	lightgreen
CRI12_D05G0334	0.976205	lightgreen
CRI12_D05G0336	0.927238	lightgreen
CRI12_D05G0338	0.667672	lightgreen
CRI12_D05G0560	0.974042	lightgreen
CRI12_D05G0660	0.995176	lightgreen
CRI12_D05G0714	0.964578	lightgreen
CRI12_D05G0715	0.837205	lightgreen
CRI12_D05G1115	0.956238	lightgreen
CRI12_D05G1223	0.943543	lightgreen
CRI12_D05G1478	0.912607	lightgreen
CRI12_D05G1480	0.440419	lightgreen
CRI12_D05G2465	0.923997	lightgreen
CRI12_D05G2777	0.61583	lightgreen
CRI12_D05G2811	0.85139	lightgreen
CRI12_D05G3116	0.843935	lightgreen
CRI12_D05G3307	0.804607	lightgreen
CRI12_D05G3758	0.885313	lightgreen
CRI12_D05G3771	0.603162	lightgreen
CRI12_D06G0018	0.953273	lightgreen
CRI12_D06G0095	0.983484	lightgreen
CRI12_D06G0493	0.937753	lightgreen
CRI12_D06G0503	0.972936	lightgreen
CRI12_D06G0606	0.959941	lightgreen
CRI12_D06G1251	0.67198	lightgreen
CRI12_D06G1530	0.646142	lightgreen
CRI12_D06G1550	0.982462	lightgreen
CRI12_D06G1552	0.981892	lightgreen
CRI12_D06G2059	0.828293	lightgreen
CRI12_D06G2424	0.92267	lightgreen
CRI12_D06G2448	0.967867	lightgreen
CRI12_D07G0118	0.997395	lightgreen
CRI12_D07G0193	0.813074	lightgreen
CRI12_D07G0807	0.558163	lightgreen
CRI12_D07G1657	0.979647	lightgreen
CRI12_D07G1925	0.849518	lightgreen
CRI12_D07G1981	0.982876	lightgreen
CRI12_D07G2105	0.990397	lightgreen
CRI12_D07G2148	0.436927	lightgreen
CRI12_D08G0189	0.969299	lightgreen
CRI12_D08G0387	0.966438	lightgreen
CRI12_D08G0564	0.784199	lightgreen
CRI12_D08G0957	0.9822	lightgreen
CRI12_D08G1584	0.894739	lightgreen
CRI12_D08G1607	0.981964	lightgreen
CRI12_D08G1721	0.505745	lightgreen
CRI12_D08G1730	0.73896	lightgreen
CRI12_D08G1805	0.421955	lightgreen
CRI12_D08G2278	0.989798	lightgreen
CRI12_D08G2296	0.970771	lightgreen
CRI12_D08G2300	0.649235	lightgreen
CRI12_D08G2304	0.969564	lightgreen
CRI12_D08G2371	0.889027	lightgreen
CRI12_D08G2606	0.52141	lightgreen
CRI12_D08G2713	0.832624	lightgreen
CRI12_D08G2846	0.949743	lightgreen
CRI12_D08G2903	0.973373	lightgreen
CRI12_D08G2925	0.966531	lightgreen
CRI12_D08G2933	0.687251	lightgreen
CRI12_D08G2965	0.985672	lightgreen
CRI12_D08G2974	0.952627	lightgreen
CRI12_D08G3007	0.882923	lightgreen
CRI12_D08G3034	0.984111	lightgreen
CRI12_D08G3039	0.958759	lightgreen
CRI12_D09G0839	0.70522	lightgreen
CRI12_D09G0961	0.966438	lightgreen
CRI12_D09G1043	0.960484	lightgreen
CRI12_D09G1343	0.966438	lightgreen
CRI12_D09G2028	0.981415	lightgreen
CRI12_D09G2141	0.966438	lightgreen
CRI12_D09G2330	0.940481	lightgreen
CRI12_D09G2630	0.970618	lightgreen
CRI12_D09G2632	0.952919	lightgreen
CRI12_D09G2665	0.647933	lightgreen
CRI12_D09G2675	0.870517	lightgreen
CRI12_D09G2697	0.94237	lightgreen
CRI12_D09G2720	0.9923	lightgreen
CRI12_D10G0753	0.959805	lightgreen
CRI12_D10G0894	0.492382	lightgreen
CRI12_D10G1004	0.964313	lightgreen
CRI12_D10G1183	0.991507	lightgreen
CRI12_D10G1747	0.97489	lightgreen
CRI12_D10G1980	0.985793	lightgreen
CRI12_D10G2393	0.548824	lightgreen
CRI12_D10G2479	0.948914	lightgreen
CRI12_D10G2720	0.941039	lightgreen
CRI12_D10G2721	0.959006	lightgreen
CRI12_D10G2723	0.97768	lightgreen
CRI12_D11G0243	0.968466	lightgreen
CRI12_D11G0438	0.966438	lightgreen
CRI12_D11G0732	0.907545	lightgreen
CRI12_D11G1135	0.408896	lightgreen
CRI12_D11G1227	0.988382	lightgreen
CRI12_D11G1228	0.945273	lightgreen
CRI12_D11G1229	0.971291	lightgreen
CRI12_D11G1275	0.545105	lightgreen
CRI12_D11G1344	0.823062	lightgreen
CRI12_D11G1490	0.917527	lightgreen
CRI12_D11G1684	0.948647	lightgreen
CRI12_D11G2005	0.398417	lightgreen
CRI12_D11G2911	0.950365	lightgreen
CRI12_D11G3326	0.810379	lightgreen
CRI12_D11G3481	0.966438	lightgreen
CRI12_D11G3504	0.993312	lightgreen
CRI12_D11G3536	0.969359	lightgreen
CRI12_D11G3539	0.747157	lightgreen
CRI12_D11G3559	0.966438	lightgreen
CRI12_D11G3580	0.739783	lightgreen
CRI12_D12G0329	0.893549	lightgreen
CRI12_D12G0347	0.402378	lightgreen
CRI12_D12G0617	0.703821	lightgreen
CRI12_D12G0792	0.991088	lightgreen
CRI12_D12G0980	0.977075	lightgreen
CRI12_D12G1122	0.973916	lightgreen
CRI12_D12G1198	0.883832	lightgreen
CRI12_D12G1428	0.968972	lightgreen
CRI12_D12G1477	0.985263	lightgreen
CRI12_D12G1504	0.742238	lightgreen
CRI12_D12G1656	0.842461	lightgreen
CRI12_D12G1774	0.971452	lightgreen
CRI12_D12G1785	0.886944	lightgreen
CRI12_D12G2019	0.403243	lightgreen
CRI12_D12G2238	0.910861	lightgreen
CRI12_D12G2465	0.592323	lightgreen
CRI12_D12G3142	0.982647	lightgreen
CRI12_D13G0189	0.765388	lightgreen
CRI12_D13G1037	0.666026	lightgreen
CRI12_D13G1304	0.760347	lightgreen
CRI12_D13G1789	0.474045	lightgreen
CRI12_D13G1936	0.94064	lightgreen
CRI12_D13G2064	0.435953	lightgreen
CRI12_D13G2141	0.863737	lightgreen
CRI12_D13G2279	0.945539	lightgreen
CRI12_D13G2400	0.966649	lightgreen
CRI12_A01G0054	0.790573	skyblue
CRI12_A01G0905	0.846469	skyblue
CRI12_A01G0914	0.561915	skyblue
CRI12_A01G1434	0.64848	skyblue
CRI12_A01G1728	0.753711	skyblue
CRI12_A01G1776	0.916033	skyblue
CRI12_A02G0380	0.655979	skyblue
CRI12_A02G1132	0.965171	skyblue
CRI12_A02G1681	0.729162	skyblue
CRI12_A02G1856	0.92242	skyblue
CRI12_A03G0329	0.797135	skyblue
CRI12_A03G0400	0.826954	skyblue
CRI12_A03G0960	0.639712	skyblue
CRI12_A03G1334	0.901032	skyblue
CRI12_A03G2387	0.644262	skyblue
CRI12_A03G2469	0.396668	skyblue
CRI12_A03G2660	0.72466	skyblue
CRI12_A04G0289	0.734044	skyblue
CRI12_A04G0394	-0.502914	skyblue
CRI12_A04G0647	0.803957	skyblue
CRI12_A04G0977	0.872651	skyblue
CRI12_A04G1229	0.857303	skyblue
CRI12_A05G0361	0.851887	skyblue
CRI12_A05G0611	0.88678	skyblue
CRI12_A05G0756	0.761292	skyblue
CRI12_A05G1033	0.696691	skyblue
CRI12_A05G1503	0.425159	skyblue
CRI12_A05G1571	0.627441	skyblue
CRI12_A05G1815	0.942732	skyblue
CRI12_A05G2083	0.905817	skyblue
CRI12_A05G2085	0.926219	skyblue
CRI12_A05G2282	0.855752	skyblue
CRI12_A05G2578	0.7029	skyblue
CRI12_A05G3421	0.908458	skyblue
CRI12_A05G3502	0.875512	skyblue
CRI12_A05G4492	-0.502334	skyblue
CRI12_A05G4546	0.814762	skyblue
CRI12_A05G4808	0.848386	skyblue
CRI12_A06G0297	0.86969	skyblue
CRI12_A06G0673	0.970216	skyblue
CRI12_A06G0940	0.342501	skyblue
CRI12_A06G1776	0.49283	skyblue
CRI12_A06G1938	0.42747	skyblue
CRI12_A07G0085	-0.604804	skyblue
CRI12_A07G0090	0.632538	skyblue
CRI12_A07G0623	0.546218	skyblue
CRI12_A07G0817	0.599831	skyblue
CRI12_A07G1473	0.701412	skyblue
CRI12_A07G1474	0.668176	skyblue
CRI12_A07G1693	0.801217	skyblue
CRI12_A07G2351	0.697469	skyblue
CRI12_A07G2624	0.8646	skyblue
CRI12_A08G0223	0.838235	skyblue
CRI12_A08G2809	0.585207	skyblue
CRI12_A09G0365	0.508494	skyblue
CRI12_A09G0615	0.793922	skyblue
CRI12_A09G0691	0.740275	skyblue
CRI12_A09G0811	-0.649916	skyblue
CRI12_A09G0997	0.72996	skyblue
CRI12_A09G2514	0.922502	skyblue
CRI12_A09G2649	0.378573	skyblue
CRI12_A09G2651	0.648979	skyblue
CRI12_A10G0245	0.776457	skyblue
CRI12_A10G0440	0.722283	skyblue
CRI12_A10G0737	0.608595	skyblue
CRI12_A10G1594	0.538792	skyblue
CRI12_A10G1977	0.946105	skyblue
CRI12_A10G2662	0.800526	skyblue
CRI12_A11G0132	0.956343	skyblue
CRI12_A11G0605	0.966034	skyblue
CRI12_A11G1162	0.945613	skyblue
CRI12_A11G1477	0.766521	skyblue
CRI12_A11G2038	0.923221	skyblue
CRI12_A11G2774	0.47647	skyblue
CRI12_A11G2925	0.945294	skyblue
CRI12_A11G3454	0.514537	skyblue
CRI12_A11G3590	0.507395	skyblue
CRI12_A11G3706	0.791096	skyblue
CRI12_A12G0159	0.898648	skyblue
CRI12_A12G0596	0.6767	skyblue
CRI12_A12G1542	0.435528	skyblue
CRI12_A12G1841	0.55594	skyblue
CRI12_A12G1888	-0.3898	skyblue
CRI12_A12G1953	0.843196	skyblue
CRI12_A12G2566	0.716872	skyblue
CRI12_A12G3005	0.8946	skyblue
CRI12_A13G0729	0.457142	skyblue
CRI12_A13G0758	0.658035	skyblue
CRI12_A13G0760	0.856738	skyblue
CRI12_A13G0900	0.695123	skyblue
CRI12_A13G0981	0.854381	skyblue
CRI12_A13G1272	-0.625821	skyblue
CRI12_A13G2522	0.894637	skyblue
CRI12_A13G2615	0.409024	skyblue
CRI12_D01G0765	0.91637	skyblue
CRI12_D01G0766	0.577704	skyblue
CRI12_D01G0932	0.539118	skyblue
CRI12_D01G1842	0.868938	skyblue
CRI12_D01G2022	0.723694	skyblue
CRI12_D01G2630	0.565114	skyblue
CRI12_D02G0610	0.694483	skyblue
CRI12_D02G0678	0.64919	skyblue
CRI12_D02G1385	0.481758	skyblue
CRI12_D02G2423	0.971696	skyblue
CRI12_D03G0065	0.76947	skyblue
CRI12_D03G1350	0.730686	skyblue
CRI12_D04G0114	-0.548201	skyblue
CRI12_D04G0586	0.823247	skyblue
CRI12_D04G0822	0.517347	skyblue
CRI12_D04G1119	0.551114	skyblue
CRI12_D04G1610	0.550418	skyblue
CRI12_D04G2147	0.668562	skyblue
CRI12_D04G2228	0.861436	skyblue
CRI12_D05G0120	0.723185	skyblue
CRI12_D05G0699	0.965269	skyblue
CRI12_D05G0819	0.958534	skyblue
CRI12_D05G1727	0.827827	skyblue
CRI12_D05G1816	0.966854	skyblue
CRI12_D05G2191	0.97018	skyblue
CRI12_D05G2192	0.849377	skyblue
CRI12_D05G2193	0.913876	skyblue
CRI12_D05G2194	0.963274	skyblue
CRI12_D05G3019	0.908002	skyblue
CRI12_D05G3033	0.599812	skyblue
CRI12_D05G3288	0.861805	skyblue
CRI12_D06G0717	0.534471	skyblue
CRI12_D06G0994	0.844097	skyblue
CRI12_D06G1313	0.663315	skyblue
CRI12_D06G1831	0.918325	skyblue
CRI12_D06G2031	0.68587	skyblue
CRI12_D06G2154	0.68606	skyblue
CRI12_D06G2175	0.847267	skyblue
CRI12_D06G2253	0.916238	skyblue
CRI12_D07G0361	0.829008	skyblue
CRI12_D07G1189	0.726753	skyblue
CRI12_D07G1211	0.606053	skyblue
CRI12_D07G1842	0.691815	skyblue
CRI12_D08G0521	0.53187	skyblue
CRI12_D08G2663	0.865776	skyblue
CRI12_D08G2860	-0.551052	skyblue
CRI12_D09G0027	-0.491209	skyblue
CRI12_D09G0826	0.927896	skyblue
CRI12_D09G1141	0.949191	skyblue
CRI12_D09G1632	0.64937	skyblue
CRI12_D09G1686	0.377498	skyblue
CRI12_D09G1756	0.663225	skyblue
CRI12_D09G1991	0.756403	skyblue
CRI12_D09G2799	0.718159	skyblue
CRI12_D10G0009	0.507968	skyblue
CRI12_D10G0566	0.72983	skyblue
CRI12_D10G0582	0.836816	skyblue
CRI12_D10G0599	0.627094	skyblue
CRI12_D10G0717	0.489999	skyblue
CRI12_D10G0983	0.886763	skyblue
CRI12_D10G1325	0.642945	skyblue
CRI12_D10G1630	0.91503	skyblue
CRI12_D10G1777	0.785335	skyblue
CRI12_D10G1874	0.959835	skyblue
CRI12_D10G2354	0.94002	skyblue
CRI12_D11G0193	0.724668	skyblue
CRI12_D11G0911	0.75144	skyblue
CRI12_D11G1554	0.416639	skyblue
CRI12_D11G1582	0.67831	skyblue
CRI12_D11G1785	0.932463	skyblue
CRI12_D11G2309	0.882128	skyblue
CRI12_D11G2497	0.838722	skyblue
CRI12_D11G2617	0.915673	skyblue
CRI12_D11G2710	0.880795	skyblue
CRI12_D11G3198	0.91235	skyblue
CRI12_D11G3480	0.850271	skyblue
CRI12_D11G3664	0.827111	skyblue
CRI12_D12G0457	0.420701	skyblue
CRI12_D12G0477	0.959459	skyblue
CRI12_D12G1389	0.758904	skyblue
CRI12_D12G1544	0.824895	skyblue
CRI12_D12G2611	0.649158	skyblue
CRI12_D12G2965	0.924887	skyblue
CRI12_D12G3018	0.839414	skyblue
CRI12_D13G0691	0.538941	skyblue
CRI12_D13G0714	0.958365	skyblue
CRI12_D13G1534	0.878788	skyblue
CRI12_D13G2618	0.561962	skyblue
CRI12_A01G0123	0.702844	cyan
CRI12_A01G0129	0.638074	cyan
CRI12_A01G0163	0.650491	cyan
CRI12_A01G0202	0.755776	cyan
CRI12_A01G0257	0.779406	cyan
CRI12_A01G0692	0.664471	cyan
CRI12_A01G0888	0.720382	cyan
CRI12_A01G0896	0.732703	cyan
CRI12_A01G1029	0.653416	cyan
CRI12_A01G1104	0.714331	cyan
CRI12_A01G1225	0.781426	cyan
CRI12_A01G1229	0.752169	cyan
CRI12_A01G1307	0.580014	cyan
CRI12_A01G1354	0.590775	cyan
CRI12_A01G1379	0.672077	cyan
CRI12_A01G1449	0.816174	cyan
CRI12_A01G1479	0.784462	cyan
CRI12_A01G1581	0.760258	cyan
CRI12_A01G1644	0.770436	cyan
CRI12_A01G1832	0.674085	cyan
CRI12_A01G1844	0.782039	cyan
CRI12_A01G1865	0.724832	cyan
CRI12_A01G2346	0.671917	cyan
CRI12_A01G2527	0.689356	cyan
CRI12_A02G0093	0.641237	cyan
CRI12_A02G0096	0.592646	cyan
CRI12_A02G0121	0.722698	cyan
CRI12_A02G0136	0.691511	cyan
CRI12_A02G0143	0.745881	cyan
CRI12_A02G0246	0.611386	cyan
CRI12_A02G0284	0.790087	cyan
CRI12_A02G0653	0.726112	cyan
CRI12_A02G0715	0.436312	cyan
CRI12_A02G0862	0.808434	cyan
CRI12_A02G1018	0.669249	cyan
CRI12_A02G1047	0.720559	cyan
CRI12_A02G1335	0.763283	cyan
CRI12_A02G1447	0.860807	cyan
CRI12_A02G1643	0.780351	cyan
CRI12_A02G1739	0.758494	cyan
CRI12_A02G1835	0.737277	cyan
CRI12_A02G1883	0.761458	cyan
CRI12_A02G1887	0.872578	cyan
CRI12_A02G2006	0.726582	cyan
CRI12_A03G0080	0.559681	cyan
CRI12_A03G0123	0.706267	cyan
CRI12_A03G0125	0.714561	cyan
CRI12_A03G0372	0.705797	cyan
CRI12_A03G0578	0.73356	cyan
CRI12_A03G0690	0.672501	cyan
CRI12_A03G0710	0.803925	cyan
CRI12_A03G0728	0.603955	cyan
CRI12_A03G0735	0.631104	cyan
CRI12_A03G1002	0.792135	cyan
CRI12_A03G1019	0.782849	cyan
CRI12_A03G1066	0.816435	cyan
CRI12_A03G1080	0.67435	cyan
CRI12_A03G1110	0.667381	cyan
CRI12_A03G1406	0.844581	cyan
CRI12_A03G1427	0.577306	cyan
CRI12_A03G1568	0.829462	cyan
CRI12_A03G1586	0.694113	cyan
CRI12_A03G1597	0.559311	cyan
CRI12_A03G1606	0.579804	cyan
CRI12_A03G1617	0.764616	cyan
CRI12_A03G1670	0.646204	cyan
CRI12_A03G1692	0.803768	cyan
CRI12_A03G1719	0.769962	cyan
CRI12_A03G1722	0.903919	cyan
CRI12_A03G1726	0.872824	cyan
CRI12_A03G1833	0.627579	cyan
CRI12_A03G1950	0.384494	cyan
CRI12_A03G1961	0.67173	cyan
CRI12_A03G2142	0.7014	cyan
CRI12_A03G2182	0.778405	cyan
CRI12_A03G2232	0.660924	cyan
CRI12_A03G2409	0.695361	cyan
CRI12_A03G2504	0.73238	cyan
CRI12_A03G2610	0.625902	cyan
CRI12_A03G2664	0.780466	cyan
CRI12_A04G0314	0.70841	cyan
CRI12_A04G0397	0.763429	cyan
CRI12_A04G0456	0.751426	cyan
CRI12_A04G0511	0.669395	cyan
CRI12_A04G0558	0.663765	cyan
CRI12_A04G1205	0.499515	cyan
CRI12_A04G1564	0.716847	cyan
CRI12_A04G1581	0.812625	cyan
CRI12_A04G1591	0.743337	cyan
CRI12_A04G1634	0.646854	cyan
CRI12_A05G0088	0.712342	cyan
CRI12_A05G0120	0.494056	cyan
CRI12_A05G0215	0.817276	cyan
CRI12_A05G0216	0.772326	cyan
CRI12_A05G0273	0.505979	cyan
CRI12_A05G0313	0.652066	cyan
CRI12_A05G0800	0.561302	cyan
CRI12_A05G0855	0.741417	cyan
CRI12_A05G1200	0.66503	cyan
CRI12_A05G1251	0.748913	cyan
CRI12_A05G1436	0.744759	cyan
CRI12_A05G1538	0.763162	cyan
CRI12_A05G1569	0.584976	cyan
CRI12_A05G1584	0.569083	cyan
CRI12_A05G1818	0.798845	cyan
CRI12_A05G1861	0.854055	cyan
CRI12_A05G2205	0.842745	cyan
CRI12_A05G2453	0.75424	cyan
CRI12_A05G2570	0.730914	cyan
CRI12_A05G2605	0.467029	cyan
CRI12_A05G2779	0.651543	cyan
CRI12_A05G2918	0.708167	cyan
CRI12_A05G3102	0.624862	cyan
CRI12_A05G3138	0.774768	cyan
CRI12_A05G3353	-0.626991	cyan
CRI12_A05G3878	0.628857	cyan
CRI12_A05G3911	0.511144	cyan
CRI12_A05G3933	0.769235	cyan
CRI12_A05G4163	0.705984	cyan
CRI12_A06G0162	0.585947	cyan
CRI12_A06G0219	0.617522	cyan
CRI12_A06G0270	0.710249	cyan
CRI12_A06G0472	0.662268	cyan
CRI12_A06G0523	0.774796	cyan
CRI12_A06G0620	0.478368	cyan
CRI12_A06G0760	0.683046	cyan
CRI12_A06G1105	0.569126	cyan
CRI12_A06G1109	0.516495	cyan
CRI12_A06G1189	0.710561	cyan
CRI12_A06G1450	0.743702	cyan
CRI12_A06G1544	0.70044	cyan
CRI12_A06G1621	0.666194	cyan
CRI12_A06G1715	0.560245	cyan
CRI12_A06G1967	0.731136	cyan
CRI12_A06G2111	0.73018	cyan
CRI12_A06G2175	0.850904	cyan
CRI12_A06G2194	0.559806	cyan
CRI12_A06G2244	-0.54266	cyan
CRI12_A07G0002	0.426462	cyan
CRI12_A07G0165	0.659207	cyan
CRI12_A07G0196	0.743332	cyan
CRI12_A07G0239	0.688355	cyan
CRI12_A07G0251	0.729722	cyan
CRI12_A07G0288	0.644128	cyan
CRI12_A07G0344	0.706319	cyan
CRI12_A07G0646	0.770169	cyan
CRI12_A07G0649	0.816317	cyan
CRI12_A07G0726	0.649385	cyan
CRI12_A07G1096	0.73383	cyan
CRI12_A07G1187	0.721172	cyan
CRI12_A07G1305	0.648683	cyan
CRI12_A07G1322	0.54096	cyan
CRI12_A07G1552	0.454818	cyan
CRI12_A07G1776	0.717238	cyan
CRI12_A07G1897	0.874952	cyan
CRI12_A07G1989	0.795989	cyan
CRI12_A07G2006	0.747607	cyan
CRI12_A07G2274	0.4922	cyan
CRI12_A07G2297	0.781857	cyan
CRI12_A07G2580	0.716884	cyan
CRI12_A07G2648	0.590512	cyan
CRI12_A08G0089	0.834217	cyan
CRI12_A08G0096	0.707484	cyan
CRI12_A08G0113	0.848701	cyan
CRI12_A08G0122	-0.321836	cyan
CRI12_A08G0184	0.618042	cyan
CRI12_A08G0273	0.757091	cyan
CRI12_A08G0374	0.865953	cyan
CRI12_A08G0616	0.524058	cyan
CRI12_A08G0664	0.84282	cyan
CRI12_A08G0697	0.886868	cyan
CRI12_A08G0753	0.695562	cyan
CRI12_A08G0769	0.73668	cyan
CRI12_A08G0944	0.652797	cyan
CRI12_A08G0949	0.618162	cyan
CRI12_A08G1345	0.815244	cyan
CRI12_A08G1621	0.787354	cyan
CRI12_A08G1786	0.539627	cyan
CRI12_A08G1793	0.717311	cyan
CRI12_A08G1803	0.724497	cyan
CRI12_A08G1827	0.709414	cyan
CRI12_A08G1846	0.478056	cyan
CRI12_A08G1894	0.59135	cyan
CRI12_A08G1956	0.828032	cyan
CRI12_A08G2148	0.730537	cyan
CRI12_A08G2524	0.558264	cyan
CRI12_A08G2532	0.56066	cyan
CRI12_A08G2543	0.389167	cyan
CRI12_A08G2703	0.71265	cyan
CRI12_A08G2818	0.667028	cyan
CRI12_A08G2851	0.915709	cyan
CRI12_A08G2852	0.705084	cyan
CRI12_A08G2956	0.72627	cyan
CRI12_A09G0004	0.848699	cyan
CRI12_A09G0211	0.741221	cyan
CRI12_A09G0218	0.719516	cyan
CRI12_A09G0255	0.642327	cyan
CRI12_A09G0316	0.682085	cyan
CRI12_A09G0383	0.826043	cyan
CRI12_A09G0622	0.357966	cyan
CRI12_A09G0660	0.582525	cyan
CRI12_A09G0828	0.624772	cyan
CRI12_A09G1060	0.719869	cyan
CRI12_A09G1125	0.843231	cyan
CRI12_A09G1198	0.80372	cyan
CRI12_A09G1378	0.560733	cyan
CRI12_A09G1414	0.782972	cyan
CRI12_A09G1487	0.615468	cyan
CRI12_A09G1557	0.71895	cyan
CRI12_A09G1564	0.451877	cyan
CRI12_A09G1650	0.635429	cyan
CRI12_A09G1813	0.690419	cyan
CRI12_A09G1863	0.805206	cyan
CRI12_A09G2015	0.405486	cyan
CRI12_A09G2183	0.63223	cyan
CRI12_A09G2184	0.758959	cyan
CRI12_A09G2229	0.614495	cyan
CRI12_A09G2472	0.667334	cyan
CRI12_A09G2685	0.714058	cyan
CRI12_A09G2713	0.711465	cyan
CRI12_A09G2780	0.78954	cyan
CRI12_A10G0242	0.407556	cyan
CRI12_A10G0542	0.658243	cyan
CRI12_A10G0627	0.793812	cyan
CRI12_A10G0634	0.595593	cyan
CRI12_A10G0783	0.512853	cyan
CRI12_A10G0900	0.585028	cyan
CRI12_A10G0910	0.495754	cyan
CRI12_A10G0931	0.810094	cyan
CRI12_A10G1005	0.629761	cyan
CRI12_A10G1106	0.716682	cyan
CRI12_A10G1496	0.748387	cyan
CRI12_A10G1591	0.685964	cyan
CRI12_A10G1792	0.646679	cyan
CRI12_A10G1881	0.617295	cyan
CRI12_A10G1918	0.763629	cyan
CRI12_A10G1996	0.559601	cyan
CRI12_A10G2361	0.648705	cyan
CRI12_A10G2396	0.654482	cyan
CRI12_A10G2442	0.516701	cyan
CRI12_A11G0052	-0.435723	cyan
CRI12_A11G0224	0.776182	cyan
CRI12_A11G0386	0.673822	cyan
CRI12_A11G0531	0.533093	cyan
CRI12_A11G0617	0.706185	cyan
CRI12_A11G0729	0.75383	cyan
CRI12_A11G0762	0.840821	cyan
CRI12_A11G0848	0.545638	cyan
CRI12_A11G0936	0.579885	cyan
CRI12_A11G0947	0.683964	cyan
CRI12_A11G1054	0.609544	cyan
CRI12_A11G1104	0.751982	cyan
CRI12_A11G1489	0.836671	cyan
CRI12_A11G1888	0.765668	cyan
CRI12_A11G2179	0.606053	cyan
CRI12_A11G2657	0.522479	cyan
CRI12_A11G2782	0.765291	cyan
CRI12_A11G2804	0.833371	cyan
CRI12_A11G2995	0.681803	cyan
CRI12_A11G3089	0.76875	cyan
CRI12_A11G3537	0.853876	cyan
CRI12_A11G3634	0.748345	cyan
CRI12_A11G3722	0.682234	cyan
CRI12_A11G3776	0.764319	cyan
CRI12_A11G3788	0.851901	cyan
CRI12_A12G0298	0.788631	cyan
CRI12_A12G0407	0.763233	cyan
CRI12_A12G0853	0.742742	cyan
CRI12_A12G0857	0.811032	cyan
CRI12_A12G0993	0.813368	cyan
CRI12_A12G1055	0.590121	cyan
CRI12_A12G1099	0.768997	cyan
CRI12_A12G1108	0.746242	cyan
CRI12_A12G1109	0.843412	cyan
CRI12_A12G1174	0.584152	cyan
CRI12_A12G1523	0.574639	cyan
CRI12_A12G1650	0.437601	cyan
CRI12_A12G1706	0.691755	cyan
CRI12_A12G1711	0.80094	cyan
CRI12_A12G1836	0.768741	cyan
CRI12_A12G1857	0.709782	cyan
CRI12_A12G1980	0.592809	cyan
CRI12_A12G2167	0.519409	cyan
CRI12_A12G2276	0.632601	cyan
CRI12_A12G2607	0.730079	cyan
CRI12_A12G2655	0.777373	cyan
CRI12_A12G2764	0.738671	cyan
CRI12_A12G2956	0.73224	cyan
CRI12_A12G3047	0.491504	cyan
CRI12_A12G3059	0.793352	cyan
CRI12_A12G3099	0.802274	cyan
CRI12_A13G0358	0.521775	cyan
CRI12_A13G0420	0.757306	cyan
CRI12_A13G0446	0.573274	cyan
CRI12_A13G0523	0.419153	cyan
CRI12_A13G0589	0.582195	cyan
CRI12_A13G0607	0.770503	cyan
CRI12_A13G0680	0.758586	cyan
CRI12_A13G0743	0.760041	cyan
CRI12_A13G1026	0.677751	cyan
CRI12_A13G1269	0.521608	cyan
CRI12_A13G1369	-0.438022	cyan
CRI12_A13G1372	0.361675	cyan
CRI12_A13G1380	0.7608	cyan
CRI12_A13G1768	0.626536	cyan
CRI12_A13G1859	0.492325	cyan
CRI12_A13G1991	0.871617	cyan
CRI12_A13G2072	0.697358	cyan
CRI12_A13G2092	0.658434	cyan
CRI12_A13G2093	0.727459	cyan
CRI12_A13G2362	0.57797	cyan
CRI12_D01G0003	0.704362	cyan
CRI12_D01G0035	0.728994	cyan
CRI12_D01G0174	0.692786	cyan
CRI12_D01G0214	0.670278	cyan
CRI12_D01G0524	0.767319	cyan
CRI12_D01G0989	0.735461	cyan
CRI12_D01G1102	0.649066	cyan
CRI12_D01G1255	0.687135	cyan
CRI12_D01G1264	0.767309	cyan
CRI12_D01G1334	0.652026	cyan
CRI12_D01G1456	0.674075	cyan
CRI12_D01G1483	0.714837	cyan
CRI12_D01G1610	0.429447	cyan
CRI12_D01G1760	0.716814	cyan
CRI12_D01G2006	0.696223	cyan
CRI12_D01G2060	0.837619	cyan
CRI12_D01G2068	0.614428	cyan
CRI12_D01G2346	0.686526	cyan
CRI12_D01G2436	0.682843	cyan
CRI12_D01G2574	0.46872	cyan
CRI12_D02G0402	0.760178	cyan
CRI12_D02G0454	0.554498	cyan
CRI12_D02G0488	0.720289	cyan
CRI12_D02G0590	0.836152	cyan
CRI12_D02G0619	0.456291	cyan
CRI12_D02G0704	0.80406	cyan
CRI12_D02G0836	0.746175	cyan
CRI12_D02G0859	0.714227	cyan
CRI12_D02G0881	0.718502	cyan
CRI12_D02G0888	0.79345	cyan
CRI12_D02G1167	0.630136	cyan
CRI12_D02G1275	0.610506	cyan
CRI12_D02G1354	0.868239	cyan
CRI12_D02G1434	0.855479	cyan
CRI12_D02G1461	0.52233	cyan
CRI12_D02G1472	0.771439	cyan
CRI12_D02G1501	0.671809	cyan
CRI12_D02G1636	0.556372	cyan
CRI12_D02G1867	0.699245	cyan
CRI12_D02G1948	0.744204	cyan
CRI12_D02G2062	0.806885	cyan
CRI12_D02G2207	0.788957	cyan
CRI12_D02G2384	0.678341	cyan
CRI12_D02G2453	0.793613	cyan
CRI12_D02G2553	0.704898	cyan
CRI12_D03G0036	0.647386	cyan
CRI12_D03G0390	0.798075	cyan
CRI12_D03G0536	0.774787	cyan
CRI12_D03G0701	0.627708	cyan
CRI12_D03G0776	0.553269	cyan
CRI12_D03G0862	0.525324	cyan
CRI12_D03G0980	0.674384	cyan
CRI12_D03G1023	0.793535	cyan
CRI12_D03G1050	0.67734	cyan
CRI12_D03G1152	0.707806	cyan
CRI12_D03G1339	0.720211	cyan
CRI12_D03G1357	0.770962	cyan
CRI12_D03G1362	0.727183	cyan
CRI12_D03G1604	0.653202	cyan
CRI12_D03G1730	0.589532	cyan
CRI12_D04G0028	0.36012	cyan
CRI12_D04G0062	0.711214	cyan
CRI12_D04G0080	0.784417	cyan
CRI12_D04G0113	0.447903	cyan
CRI12_D04G0295	0.740154	cyan
CRI12_D04G0638	0.677324	cyan
CRI12_D04G0908	0.679324	cyan
CRI12_D04G0966	0.812264	cyan
CRI12_D04G1170	0.853471	cyan
CRI12_D04G1272	0.709207	cyan
CRI12_D04G1427	0.574163	cyan
CRI12_D04G1562	0.555009	cyan
CRI12_D04G1599	0.753692	cyan
CRI12_D04G1783	-0.41956	cyan
CRI12_D04G1833	0.699312	cyan
CRI12_D04G1835	0.642538	cyan
CRI12_D04G2096	0.876625	cyan
CRI12_D05G0059	0.686308	cyan
CRI12_D05G0503	0.685248	cyan
CRI12_D05G0745	0.76951	cyan
CRI12_D05G0916	0.641345	cyan
CRI12_D05G1171	0.763019	cyan
CRI12_D05G1198	0.727479	cyan
CRI12_D05G1234	0.67384	cyan
CRI12_D05G1295	0.808309	cyan
CRI12_D05G1391	0.622716	cyan
CRI12_D05G1432	0.670263	cyan
CRI12_D05G1509	0.622045	cyan
CRI12_D05G1805	0.634573	cyan
CRI12_D05G1846	0.747624	cyan
CRI12_D05G1881	0.732398	cyan
CRI12_D05G2057	0.875471	cyan
CRI12_D05G2098	0.699239	cyan
CRI12_D05G2516	0.733641	cyan
CRI12_D05G2714	0.67942	cyan
CRI12_D05G2945	0.697217	cyan
CRI12_D05G3049	0.831403	cyan
CRI12_D05G3192	0.811126	cyan
CRI12_D05G3376	0.561358	cyan
CRI12_D05G3394	0.790708	cyan
CRI12_D05G3548	0.568193	cyan
CRI12_D05G3573	0.604745	cyan
CRI12_D05G3596	0.757265	cyan
CRI12_D05G3859	0.734422	cyan
CRI12_D06G0222	0.494663	cyan
CRI12_D06G0535	0.574124	cyan
CRI12_D06G0729	0.802223	cyan
CRI12_D06G0971	0.661473	cyan
CRI12_D06G1119	0.628886	cyan
CRI12_D06G1424	0.346686	cyan
CRI12_D06G1729	0.796002	cyan
CRI12_D06G2038	0.7723	cyan
CRI12_D06G2116	0.874829	cyan
CRI12_D06G2129	0.843512	cyan
CRI12_D06G2275	0.703162	cyan
CRI12_D06G2312	0.452426	cyan
CRI12_D06G2437	0.766313	cyan
CRI12_D06G2459	0.807228	cyan
CRI12_D07G0230	-0.414072	cyan
CRI12_D07G0300	0.448708	cyan
CRI12_D07G0304	0.714277	cyan
CRI12_D07G0424	0.66356	cyan
CRI12_D07G0663	0.831139	cyan
CRI12_D07G0788	0.88239	cyan
CRI12_D07G0916	0.815711	cyan
CRI12_D07G0926	0.419451	cyan
CRI12_D07G1209	0.716392	cyan
CRI12_D07G1369	0.696802	cyan
CRI12_D07G1456	-0.621104	cyan
CRI12_D07G1457	0.615333	cyan
CRI12_D07G1545	0.588387	cyan
CRI12_D07G1550	0.509713	cyan
CRI12_D07G1589	0.723196	cyan
CRI12_D07G1628	-0.541881	cyan
CRI12_D07G1884	0.823715	cyan
CRI12_D07G2013	0.716797	cyan
CRI12_D07G2114	0.645465	cyan
CRI12_D07G2154	0.757458	cyan
CRI12_D07G2213	0.686125	cyan
CRI12_D07G2385	0.807792	cyan
CRI12_D07G2406	0.590013	cyan
CRI12_D07G2494	0.734531	cyan
CRI12_D08G0054	0.673582	cyan
CRI12_D08G0091	0.674812	cyan
CRI12_D08G0207	0.58422	cyan
CRI12_D08G0268	0.750124	cyan
CRI12_D08G0307	0.719999	cyan
CRI12_D08G0352	0.736193	cyan
CRI12_D08G0396	0.60345	cyan
CRI12_D08G0429	0.790236	cyan
CRI12_D08G0436	0.731746	cyan
CRI12_D08G0513	0.840324	cyan
CRI12_D08G0528	0.533294	cyan
CRI12_D08G0746	0.725041	cyan
CRI12_D08G0764	0.671749	cyan
CRI12_D08G1024	0.613954	cyan
CRI12_D08G1105	0.68162	cyan
CRI12_D08G1121	0.677913	cyan
CRI12_D08G1129	0.655151	cyan
CRI12_D08G1165	0.608727	cyan
CRI12_D08G1182	0.65089	cyan
CRI12_D08G1303	0.745827	cyan
CRI12_D08G1662	0.765447	cyan
CRI12_D08G1920	0.708602	cyan
CRI12_D08G1937	0.817703	cyan
CRI12_D08G2089	0.547447	cyan
CRI12_D08G2221	0.783784	cyan
CRI12_D08G2262	0.771285	cyan
CRI12_D08G2484	0.778529	cyan
CRI12_D08G2761	0.611143	cyan
CRI12_D08G2848	0.73346	cyan
CRI12_D08G2878	0.825016	cyan
CRI12_D09G0496	0.720922	cyan
CRI12_D09G0761	0.516026	cyan
CRI12_D09G0827	0.755212	cyan
CRI12_D09G0873	0.553974	cyan
CRI12_D09G0879	0.875383	cyan
CRI12_D09G1331	0.619584	cyan
CRI12_D09G1480	0.795977	cyan
CRI12_D09G1513	0.686409	cyan
CRI12_D09G1558	0.668316	cyan
CRI12_D09G1753	0.847187	cyan
CRI12_D09G1766	0.695315	cyan
CRI12_D09G1936	0.726128	cyan
CRI12_D09G1949	0.657781	cyan
CRI12_D09G2001	0.680724	cyan
CRI12_D09G2159	0.484466	cyan
CRI12_D09G2541	0.775416	cyan
CRI12_D09G2691	0.726862	cyan
CRI12_D09G2703	0.764745	cyan
CRI12_D09G2835	0.705378	cyan
CRI12_D09G2840	0.613819	cyan
CRI12_D09G2885	0.774939	cyan
CRI12_D10G0091	0.682474	cyan
CRI12_D10G0488	0.783831	cyan
CRI12_D10G0525	0.678924	cyan
CRI12_D10G0611	0.556125	cyan
CRI12_D10G0733	0.55369	cyan
CRI12_D10G0803	0.690964	cyan
CRI12_D10G0997	0.832468	cyan
CRI12_D10G1119	0.789749	cyan
CRI12_D10G1412	0.750728	cyan
CRI12_D10G1586	0.662777	cyan
CRI12_D10G1685	0.6333	cyan
CRI12_D10G1772	0.624273	cyan
CRI12_D10G2099	0.762844	cyan
CRI12_D10G2227	0.74058	cyan
CRI12_D10G2294	0.373958	cyan
CRI12_D10G2329	0.789402	cyan
CRI12_D10G2461	0.736386	cyan
CRI12_D10G2730	0.726847	cyan
CRI12_D11G0031	0.69744	cyan
CRI12_D11G0125	0.721777	cyan
CRI12_D11G0235	0.653769	cyan
CRI12_D11G0392	0.762182	cyan
CRI12_D11G0401	0.76389	cyan
CRI12_D11G0507	0.784052	cyan
CRI12_D11G0815	0.563378	cyan
CRI12_D11G0836	0.731257	cyan
CRI12_D11G0985	0.733637	cyan
CRI12_D11G1283	0.700091	cyan
CRI12_D11G1307	0.746275	cyan
CRI12_D11G1399	0.803527	cyan
CRI12_D11G1546	0.752105	cyan
CRI12_D11G1604	0.461985	cyan
CRI12_D11G1696	0.523085	cyan
CRI12_D11G1953	0.75723	cyan
CRI12_D11G2251	0.636651	cyan
CRI12_D11G2319	0.594203	cyan
CRI12_D11G2732	0.757093	cyan
CRI12_D11G2813	0.617446	cyan
CRI12_D11G2835	-0.449296	cyan
CRI12_D11G2922	0.61687	cyan
CRI12_D11G2924	0.638208	cyan
CRI12_D11G2930	0.587934	cyan
CRI12_D11G3039	0.834074	cyan
CRI12_D11G3199	0.614247	cyan
CRI12_D11G3762	0.822691	cyan
CRI12_D12G0083	0.851283	cyan
CRI12_D12G0126	0.513637	cyan
CRI12_D12G0187	0.712601	cyan
CRI12_D12G0336	0.492049	cyan
CRI12_D12G0426	0.70261	cyan
CRI12_D12G0466	0.631321	cyan
CRI12_D12G0783	0.811903	cyan
CRI12_D12G0850	0.781572	cyan
CRI12_D12G1043	0.818063	cyan
CRI12_D12G1045	0.856527	cyan
CRI12_D12G1282	0.630351	cyan
CRI12_D12G1298	0.739001	cyan
CRI12_D12G1379	0.4874	cyan
CRI12_D12G1499	0.408903	cyan
CRI12_D12G1520	0.574906	cyan
CRI12_D12G1684	0.752948	cyan
CRI12_D12G1705	0.734776	cyan
CRI12_D12G1783	0.564214	cyan
CRI12_D12G2089	0.588425	cyan
CRI12_D12G2167	0.792367	cyan
CRI12_D12G2255	0.630605	cyan
CRI12_D12G2261	0.704825	cyan
CRI12_D12G2394	0.614708	cyan
CRI12_D12G2436	0.742074	cyan
CRI12_D12G2516	0.618327	cyan
CRI12_D12G2617	0.719212	cyan
CRI12_D12G2647	0.582597	cyan
CRI12_D12G2707	0.562407	cyan
CRI12_D12G2740	0.66395	cyan
CRI12_D12G2868	0.636812	cyan
CRI12_D12G2936	0.648098	cyan
CRI12_D13G0046	0.715635	cyan
CRI12_D13G0047	0.739325	cyan
CRI12_D13G0207	0.760075	cyan
CRI12_D13G0420	0.605256	cyan
CRI12_D13G0445	0.764045	cyan
CRI12_D13G0525	0.59368	cyan
CRI12_D13G0575	0.675961	cyan
CRI12_D13G0645	0.796659	cyan
CRI12_D13G0702	0.545029	cyan
CRI12_D13G0751	0.650333	cyan
CRI12_D13G1148	0.902095	cyan
CRI12_D13G1745	0.517492	cyan
CRI12_D13G2038	0.734711	cyan
CRI12_D13G2100	0.514072	cyan
CRI12_D13G2226	0.71165	cyan
CRI12_D13G2479	0.734687	cyan
CRI12_A01G0042	-0.552216	darkred
CRI12_A01G0173	0.653188	darkred
CRI12_A01G0604	0.768604	darkred
CRI12_A01G1148	0.588965	darkred
CRI12_A01G1193	0.459739	darkred
CRI12_A01G1863	0.659155	darkred
CRI12_A02G0225	0.776423	darkred
CRI12_A02G0237	0.756085	darkred
CRI12_A02G0409	0.787698	darkred
CRI12_A02G0933	-0.5419	darkred
CRI12_A02G0934	-0.532809	darkred
CRI12_A02G1192	0.798619	darkred
CRI12_A02G1217	0.560312	darkred
CRI12_A02G1444	-0.537557	darkred
CRI12_A02G1843	0.795383	darkred
CRI12_A02G1849	0.62726	darkred
CRI12_A02G1859	0.473283	darkred
CRI12_A02G1898	0.732017	darkred
CRI12_A03G0152	0.516369	darkred
CRI12_A03G0153	0.571726	darkred
CRI12_A03G0259	0.784243	darkred
CRI12_A03G0290	0.790283	darkred
CRI12_A03G0645	0.551534	darkred
CRI12_A03G0661	-0.700295	darkred
CRI12_A03G0993	0.846702	darkred
CRI12_A03G1382	0.862933	darkred
CRI12_A03G2055	-0.56408	darkred
CRI12_A03G2439	-0.548083	darkred
CRI12_A03G2490	0.55143	darkred
CRI12_A03G2701	0.712363	darkred
CRI12_A03G2725	0.683232	darkred
CRI12_A04G0537	0.842178	darkred
CRI12_A04G1125	0.665867	darkred
CRI12_A04G1374	-0.63686	darkred
CRI12_A05G0083	0.69567	darkred
CRI12_A05G0299	0.746016	darkred
CRI12_A05G0395	0.486809	darkred
CRI12_A05G0729	0.84307	darkred
CRI12_A05G0868	0.738332	darkred
CRI12_A05G0982	0.768115	darkred
CRI12_A05G1105	-0.537324	darkred
CRI12_A05G1376	0.615134	darkred
CRI12_A05G1438	0.369153	darkred
CRI12_A05G1485	0.837984	darkred
CRI12_A05G1712	0.678147	darkred
CRI12_A05G1724	0.803775	darkred
CRI12_A05G1729	0.461633	darkred
CRI12_A05G1839	0.497717	darkred
CRI12_A05G2026	0.809616	darkred
CRI12_A05G2036	0.715124	darkred
CRI12_A05G2076	-0.491447	darkred
CRI12_A05G2140	0.709399	darkred
CRI12_A05G2153	0.717806	darkred
CRI12_A05G2240	0.616701	darkred
CRI12_A05G3149	0.693514	darkred
CRI12_A05G3415	0.430774	darkred
CRI12_A05G3416	0.574196	darkred
CRI12_A05G3835	0.807096	darkred
CRI12_A05G3839	0.72914	darkred
CRI12_A05G3863	-0.555722	darkred
CRI12_A05G3899	0.78497	darkred
CRI12_A05G3930	0.793364	darkred
CRI12_A05G4532	0.795298	darkred
CRI12_A05G4585	-0.660369	darkred
CRI12_A06G0067	0.679244	darkred
CRI12_A06G0200	0.812882	darkred
CRI12_A06G1061	0.872066	darkred
CRI12_A06G1204	-0.65693	darkred
CRI12_A06G1539	0.734721	darkred
CRI12_A06G1692	0.710195	darkred
CRI12_A06G1882	0.724466	darkred
CRI12_A06G2246	0.745275	darkred
CRI12_A07G0003	0.329082	darkred
CRI12_A07G0104	0.679235	darkred
CRI12_A07G0247	0.574695	darkred
CRI12_A07G0695	0.448281	darkred
CRI12_A07G1124	0.544055	darkred
CRI12_A07G1196	-0.657111	darkred
CRI12_A07G1616	-0.791362	darkred
CRI12_A07G1862	0.543177	darkred
CRI12_A07G2025	0.380363	darkred
CRI12_A07G2303	-0.490936	darkred
CRI12_A07G2529	-0.692714	darkred
CRI12_A07G2689	-0.741774	darkred
CRI12_A08G0248	0.636566	darkred
CRI12_A08G0251	0.712603	darkred
CRI12_A08G0466	0.695431	darkred
CRI12_A08G0595	0.53113	darkred
CRI12_A08G0967	0.506605	darkred
CRI12_A08G1447	0.454111	darkred
CRI12_A08G1461	0.798477	darkred
CRI12_A08G1681	0.707297	darkred
CRI12_A08G2032	0.771008	darkred
CRI12_A08G2166	0.795201	darkred
CRI12_A08G2176	0.63674	darkred
CRI12_A08G2488	0.447413	darkred
CRI12_A08G2610	0.628132	darkred
CRI12_A08G2805	0.652446	darkred
CRI12_A09G0055	0.905559	darkred
CRI12_A09G0373	0.727156	darkred
CRI12_A09G0769	0.683972	darkred
CRI12_A09G1336	0.672141	darkred
CRI12_A09G1903	0.65973	darkred
CRI12_A09G1961	0.491573	darkred
CRI12_A09G1968	0.843257	darkred
CRI12_A09G1970	0.585971	darkred
CRI12_A09G2718	0.752205	darkred
CRI12_A10G0312	0.736263	darkred
CRI12_A10G0416	0.769067	darkred
CRI12_A10G0692	0.783261	darkred
CRI12_A10G1093	0.618064	darkred
CRI12_A10G1549	0.52237	darkred
CRI12_A10G1999	0.476171	darkred
CRI12_A10G2052	0.571886	darkred
CRI12_A10G2213	0.698031	darkred
CRI12_A10G2735	0.549525	darkred
CRI12_A11G0055	0.518277	darkred
CRI12_A11G0180	0.662415	darkred
CRI12_A11G0309	0.706875	darkred
CRI12_A11G0856	0.714127	darkred
CRI12_A11G0993	0.780672	darkred
CRI12_A11G1029	-0.505246	darkred
CRI12_A11G1258	-0.553343	darkred
CRI12_A11G1711	0.770041	darkred
CRI12_A11G1717	0.843671	darkred
CRI12_A11G1748	0.696364	darkred
CRI12_A11G2018	0.476007	darkred
CRI12_A11G2370	0.650986	darkred
CRI12_A11G2590	0.521285	darkred
CRI12_A11G2591	0.83305	darkred
CRI12_A11G2595	0.75982	darkred
CRI12_A11G2615	0.592352	darkred
CRI12_A11G2731	-0.583694	darkred
CRI12_A11G2738	0.716663	darkred
CRI12_A11G2879	0.814642	darkred
CRI12_A11G3058	0.700449	darkred
CRI12_A11G3375	0.7661	darkred
CRI12_A11G3736	0.758998	darkred
CRI12_A11G3790	0.57175	darkred
CRI12_A12G0055	0.627018	darkred
CRI12_A12G0594	0.761351	darkred
CRI12_A12G0942	0.459939	darkred
CRI12_A12G1022	0.475014	darkred
CRI12_A12G1640	0.463765	darkred
CRI12_A12G1740	-0.531273	darkred
CRI12_A12G2009	0.586073	darkred
CRI12_A12G2366	0.627091	darkred
CRI12_A12G2420	0.6137	darkred
CRI12_A12G2462	-0.669401	darkred
CRI12_A12G2669	0.745533	darkred
CRI12_A13G0167	0.813752	darkred
CRI12_A13G0548	0.756714	darkred
CRI12_A13G0790	-0.654082	darkred
CRI12_A13G1304	0.807174	darkred
CRI12_A13G1322	0.510114	darkred
CRI12_A13G1431	0.776587	darkred
CRI12_A13G1544	0.820455	darkred
CRI12_A13G1779	0.592964	darkred
CRI12_A13G1836	0.627597	darkred
CRI12_A13G2116	0.8089	darkred
CRI12_A13G2209	0.78952	darkred
CRI12_A13G2355	0.562835	darkred
CRI12_A13G2374	0.725151	darkred
CRI12_A13G2495	0.748586	darkred
CRI12_A13G2497	0.667573	darkred
CRI12_D01G0002	0.683034	darkred
CRI12_D01G0091	-0.424554	darkred
CRI12_D01G0223	0.660367	darkred
CRI12_D01G0414	0.814853	darkred
CRI12_D01G0517	0.646151	darkred
CRI12_D01G0591	0.830035	darkred
CRI12_D01G0886	0.698022	darkred
CRI12_D01G1114	0.732333	darkred
CRI12_D01G1149	0.521188	darkred
CRI12_D01G2016	0.72844	darkred
CRI12_D02G0785	0.881125	darkred
CRI12_D02G0958	0.782137	darkred
CRI12_D02G1134	0.866359	darkred
CRI12_D02G1627	0.760625	darkred
CRI12_D02G2059	-0.522831	darkred
CRI12_D02G2343	0.687428	darkred
CRI12_D03G0195	0.607818	darkred
CRI12_D03G0249	-0.593711	darkred
CRI12_D03G0376	0.660122	darkred
CRI12_D03G0886	0.702735	darkred
CRI12_D03G1463	0.795998	darkred
CRI12_D04G1006	0.723989	darkred
CRI12_D04G1425	0.847515	darkred
CRI12_D04G2167	0.573669	darkred
CRI12_D04G2246	0.575597	darkred
CRI12_D05G0161	0.818048	darkred
CRI12_D05G0580	0.677579	darkred
CRI12_D05G0895	0.460608	darkred
CRI12_D05G1126	0.712151	darkred
CRI12_D05G1343	0.805991	darkred
CRI12_D05G1517	0.640069	darkred
CRI12_D05G1732	0.695387	darkred
CRI12_D05G2119	0.668651	darkred
CRI12_D05G2564	0.863042	darkred
CRI12_D05G2699	0.702037	darkred
CRI12_D05G2783	0.848925	darkred
CRI12_D05G2905	0.846398	darkred
CRI12_D05G2973	0.810501	darkred
CRI12_D05G3430	0.777571	darkred
CRI12_D05G3507	0.798172	darkred
CRI12_D06G0090	0.769241	darkred
CRI12_D06G0168	0.80422	darkred
CRI12_D06G0332	0.74497	darkred
CRI12_D06G0426	0.79177	darkred
CRI12_D06G0502	-0.316774	darkred
CRI12_D06G0902	0.769977	darkred
CRI12_D06G1232	0.854106	darkred
CRI12_D06G2065	0.740785	darkred
CRI12_D06G2237	0.619056	darkred
CRI12_D06G2307	0.781728	darkred
CRI12_D07G0145	-0.582185	darkred
CRI12_D07G0368	0.738493	darkred
CRI12_D07G0693	0.611708	darkred
CRI12_D07G0767	0.740169	darkred
CRI12_D07G0828	0.622267	darkred
CRI12_D07G1055	0.464563	darkred
CRI12_D07G1613	-0.53564	darkred
CRI12_D07G1736	0.613897	darkred
CRI12_D07G1755	0.668848	darkred
CRI12_D07G2106	0.6926	darkred
CRI12_D07G2291	0.815981	darkred
CRI12_D07G2335	0.749389	darkred
CRI12_D07G2383	0.807995	darkred
CRI12_D07G2441	0.6609	darkred
CRI12_D08G0010	0.713782	darkred
CRI12_D08G0182	0.593631	darkred
CRI12_D08G0398	0.688356	darkred
CRI12_D08G0421	0.549501	darkred
CRI12_D08G1055	0.760457	darkred
CRI12_D08G1087	0.813514	darkred
CRI12_D08G1126	0.821984	darkred
CRI12_D08G1559	0.825971	darkred
CRI12_D08G1795	0.611825	darkred
CRI12_D08G2223	0.595554	darkred
CRI12_D08G2469	0.687033	darkred
CRI12_D08G2596	0.703803	darkred
CRI12_D08G2719	0.766204	darkred
CRI12_D09G0323	-0.54193	darkred
CRI12_D09G0374	0.453447	darkred
CRI12_D09G1295	0.750569	darkred
CRI12_D09G1502	0.629599	darkred
CRI12_D09G1996	0.576363	darkred
CRI12_D09G2057	0.491887	darkred
CRI12_D09G2239	0.781791	darkred
CRI12_D09G2599	0.584313	darkred
CRI12_D10G0159	0.723476	darkred
CRI12_D10G0180	0.778819	darkred
CRI12_D10G0227	0.688112	darkred
CRI12_D10G0275	0.73785	darkred
CRI12_D10G0681	0.801063	darkred
CRI12_D10G0861	-0.525364	darkred
CRI12_D10G0896	0.833821	darkred
CRI12_D10G0897	0.689545	darkred
CRI12_D10G1016	0.658131	darkred
CRI12_D10G1100	0.802504	darkred
CRI12_D10G1199	0.586621	darkred
CRI12_D10G1953	0.612661	darkred
CRI12_D10G2573	0.642741	darkred
CRI12_D10G2669	0.478654	darkred
CRI12_D11G0263	0.893562	darkred
CRI12_D11G0964	0.882029	darkred
CRI12_D11G1088	0.622672	darkred
CRI12_D11G1236	0.688653	darkred
CRI12_D11G1446	0.646207	darkred
CRI12_D11G1572	0.57108	darkred
CRI12_D11G1910	0.703567	darkred
CRI12_D11G2106	0.829119	darkred
CRI12_D11G2330	0.619376	darkred
CRI12_D11G2948	0.623585	darkred
CRI12_D12G0291	0.710453	darkred
CRI12_D12G1101	0.729627	darkred
CRI12_D12G1693	-0.562914	darkred
CRI12_D12G1803	0.800586	darkred
CRI12_D12G2047	0.77963	darkred
CRI12_D12G2221	0.627661	darkred
CRI12_D12G2363	0.510533	darkred
CRI12_D12G2510	0.63065	darkred
CRI12_D12G2543	0.7156	darkred
CRI12_D12G2724	0.524752	darkred
CRI12_D13G0365	0.587763	darkred
CRI12_D13G0421	0.692415	darkred
CRI12_D13G0569	0.577229	darkred
CRI12_D13G0625	0.492616	darkred
CRI12_D13G0725	-0.603838	darkred
CRI12_D13G0939	-0.333932	darkred
CRI12_D13G1457	0.781258	darkred
CRI12_D13G1715	0.707396	darkred
CRI12_D13G1794	0.684378	darkred
CRI12_D13G2097	0.782519	darkred
CRI12_D13G2421	0.818386	darkred
CRI12_D13G2507	0.691939	darkred
CRI12_A01G0241	0.75944	green
CRI12_A01G0251	0.46916	green
CRI12_A01G0261	0.439345	green
CRI12_A01G0296	0.777355	green
CRI12_A01G0334	0.518146	green
CRI12_A01G0363	0.681072	green
CRI12_A01G0402	0.690728	green
CRI12_A01G0451	0.416213	green
CRI12_A01G0522	0.812873	green
CRI12_A01G0562	0.594944	green
CRI12_A01G0583	0.757379	green
CRI12_A01G0626	0.376174	green
CRI12_A01G0671	0.797751	green
CRI12_A01G0672	0.599237	green
CRI12_A01G0678	0.416737	green
CRI12_A01G0689	0.593501	green
CRI12_A01G0691	0.616106	green
CRI12_A01G0792	0.820873	green
CRI12_A01G0794	0.51394	green
CRI12_A01G0799	0.447725	green
CRI12_A01G0801	0.38046	green
CRI12_A01G0941	0.599963	green
CRI12_A01G0942	0.592387	green
CRI12_A01G0994	0.755638	green
CRI12_A01G1007	0.457694	green
CRI12_A01G1085	0.692534	green
CRI12_A01G1169	0.678013	green
CRI12_A01G1232	0.557199	green
CRI12_A01G1239	0.613286	green
CRI12_A01G1241	0.616255	green
CRI12_A01G1310	0.642835	green
CRI12_A01G1437	0.871484	green
CRI12_A01G1500	0.523734	green
CRI12_A01G1543	0.887942	green
CRI12_A01G1827	0.829149	green
CRI12_A01G1835	0.429131	green
CRI12_A01G1889	0.597017	green
CRI12_A01G1941	0.81737	green
CRI12_A01G1988	0.906001	green
CRI12_A01G2004	0.699828	green
CRI12_A01G2018	0.582576	green
CRI12_A01G2068	0.70877	green
CRI12_A01G2100	0.694026	green
CRI12_A01G2111	0.671445	green
CRI12_A01G2132	0.456784	green
CRI12_A01G2143	0.724822	green
CRI12_A01G2145	0.71768	green
CRI12_A01G2200	0.669615	green
CRI12_A01G2211	0.557439	green
CRI12_A01G2215	0.411793	green
CRI12_A01G2234	0.601092	green
CRI12_A01G2272	0.497644	green
CRI12_A01G2295	0.586527	green
CRI12_A01G2318	0.671108	green
CRI12_A01G2345	0.819238	green
CRI12_A01G2365	0.777992	green
CRI12_A01G2422	0.959452	green
CRI12_A01G2439	0.87911	green
CRI12_A01G2461	0.554348	green
CRI12_A01G2462	0.585624	green
CRI12_A01G2479	0.809887	green
CRI12_A02G0055	0.578365	green
CRI12_A02G0078	0.605443	green
CRI12_A02G0131	0.809954	green
CRI12_A02G0133	0.781088	green
CRI12_A02G0137	0.637592	green
CRI12_A02G0138	0.494886	green
CRI12_A02G0147	0.438774	green
CRI12_A02G0149	0.487157	green
CRI12_A02G0224	0.455861	green
CRI12_A02G0229	0.89712	green
CRI12_A02G0230	0.869639	green
CRI12_A02G0231	0.937762	green
CRI12_A02G0281	0.712245	green
CRI12_A02G0315	0.571351	green
CRI12_A02G0367	0.96406	green
CRI12_A02G0382	0.889267	green
CRI12_A02G0412	0.90183	green
CRI12_A02G0425	0.654574	green
CRI12_A02G0474	0.563423	green
CRI12_A02G0508	0.907376	green
CRI12_A02G0548	0.614796	green
CRI12_A02G0580	0.763695	green
CRI12_A02G0605	0.845499	green
CRI12_A02G0652	0.686666	green
CRI12_A02G0656	0.734746	green
CRI12_A02G0709	0.8798	green
CRI12_A02G0762	0.322989	green
CRI12_A02G0835	0.769998	green
CRI12_A02G0869	0.904415	green
CRI12_A02G0901	0.928294	green
CRI12_A02G0944	0.508684	green
CRI12_A02G0967	0.470952	green
CRI12_A02G1003	0.534866	green
CRI12_A02G1044	0.494108	green
CRI12_A02G1064	0.605776	green
CRI12_A02G1113	0.912245	green
CRI12_A02G1152	0.627494	green
CRI12_A02G1178	0.513743	green
CRI12_A02G1181	0.970241	green
CRI12_A02G1218	0.7101	green
CRI12_A02G1251	0.830398	green
CRI12_A02G1317	0.716156	green
CRI12_A02G1367	0.635771	green
CRI12_A02G1382	0.781732	green
CRI12_A02G1462	0.964229	green
CRI12_A02G1493	0.900984	green
CRI12_A02G1528	0.73467	green
CRI12_A02G1547	0.890591	green
CRI12_A02G1574	0.894298	green
CRI12_A02G1579	0.511623	green
CRI12_A02G1598	0.583541	green
CRI12_A02G1630	0.733391	green
CRI12_A02G1675	0.958945	green
CRI12_A02G1707	0.851274	green
CRI12_A02G1753	0.455427	green
CRI12_A02G1790	0.749764	green
CRI12_A02G1796	0.757135	green
CRI12_A02G1819	0.880477	green
CRI12_A02G1866	0.756916	green
CRI12_A02G1879	0.916407	green
CRI12_A02G1892	0.600752	green
CRI12_A02G1990	0.589803	green
CRI12_A02G2005	0.408618	green
CRI12_A03G0011	0.412023	green
CRI12_A03G0137	0.752167	green
CRI12_A03G0138	0.63621	green
CRI12_A03G0148	0.452459	green
CRI12_A03G0158	0.488549	green
CRI12_A03G0173	0.936874	green
CRI12_A03G0176	0.758141	green
CRI12_A03G0250	0.601994	green
CRI12_A03G0281	0.770065	green
CRI12_A03G0328	0.405316	green
CRI12_A03G0351	0.862505	green
CRI12_A03G0377	0.857169	green
CRI12_A03G0388	0.702215	green
CRI12_A03G0430	0.592667	green
CRI12_A03G0439	0.42872	green
CRI12_A03G0448	0.784504	green
CRI12_A03G0474	0.724628	green
CRI12_A03G0488	0.886595	green
CRI12_A03G0542	0.858135	green
CRI12_A03G0569	0.546343	green
CRI12_A03G0615	0.668409	green
CRI12_A03G0667	0.567115	green
CRI12_A03G0669	0.919118	green
CRI12_A03G0791	0.971564	green
CRI12_A03G0798	0.555101	green
CRI12_A03G0834	0.702454	green
CRI12_A03G0851	0.904826	green
CRI12_A03G0852	0.313127	green
CRI12_A03G0855	-0.478811	green
CRI12_A03G0986	0.540555	green
CRI12_A03G1018	0.726006	green
CRI12_A03G1029	0.468859	green
CRI12_A03G1045	0.34722	green
CRI12_A03G1091	0.766791	green
CRI12_A03G1094	0.713777	green
CRI12_A03G1132	0.965715	green
CRI12_A03G1289	0.582211	green
CRI12_A03G1297	0.941016	green
CRI12_A03G1319	0.330599	green
CRI12_A03G1364	0.933655	green
CRI12_A03G1377	0.567432	green
CRI12_A03G1401	0.398197	green
CRI12_A03G1433	0.639319	green
CRI12_A03G1434	0.82904	green
CRI12_A03G1438	0.895185	green
CRI12_A03G1487	0.467181	green
CRI12_A03G1514	0.686145	green
CRI12_A03G1518	0.881389	green
CRI12_A03G1631	0.74251	green
CRI12_A03G1736	0.751092	green
CRI12_A03G1742	0.867007	green
CRI12_A03G1752	0.403406	green
CRI12_A03G1754	0.748434	green
CRI12_A03G1805	0.670969	green
CRI12_A03G1836	0.613367	green
CRI12_A03G1846	0.823538	green
CRI12_A03G1879	0.6425	green
CRI12_A03G1913	0.732287	green
CRI12_A03G1959	0.516925	green
CRI12_A03G1979	0.790039	green
CRI12_A03G1980	0.747401	green
CRI12_A03G2011	0.762628	green
CRI12_A03G2070	0.574301	green
CRI12_A03G2079	0.453778	green
CRI12_A03G2102	0.648121	green
CRI12_A03G2163	0.907358	green
CRI12_A03G2270	0.432347	green
CRI12_A03G2277	0.684946	green
CRI12_A03G2279	0.775004	green
CRI12_A03G2284	0.764718	green
CRI12_A03G2358	0.9496	green
CRI12_A03G2359	0.63857	green
CRI12_A03G2366	0.588351	green
CRI12_A03G2430	0.559512	green
CRI12_A03G2473	0.676659	green
CRI12_A03G2522	0.907684	green
CRI12_A03G2580	0.546918	green
CRI12_A03G2612	0.747726	green
CRI12_A03G2622	0.272414	green
CRI12_A03G2652	0.701018	green
CRI12_A03G2671	0.940024	green
CRI12_A03G2678	0.598973	green
CRI12_A03G2681	0.934285	green
CRI12_A03G2699	0.580997	green
CRI12_A03G2708	0.897151	green
CRI12_A03G2713	0.444127	green
CRI12_A04G0072	0.915038	green
CRI12_A04G0073	0.861278	green
CRI12_A04G0080	0.888844	green
CRI12_A04G0096	0.353695	green
CRI12_A04G0103	0.583108	green
CRI12_A04G0121	0.73536	green
CRI12_A04G0185	0.64886	green
CRI12_A04G0191	0.344117	green
CRI12_A04G0204	0.703586	green
CRI12_A04G0268	0.770608	green
CRI12_A04G0427	0.230598	green
CRI12_A04G0431	0.745611	green
CRI12_A04G0438	0.755867	green
CRI12_A04G0479	0.768633	green
CRI12_A04G0500	0.358632	green
CRI12_A04G0522	0.904712	green
CRI12_A04G0615	0.707837	green
CRI12_A04G0623	0.756828	green
CRI12_A04G0740	0.528437	green
CRI12_A04G0743	0.530167	green
CRI12_A04G0793	0.334696	green
CRI12_A04G0914	0.429609	green
CRI12_A04G0947	0.697599	green
CRI12_A04G0954	0.447099	green
CRI12_A04G0957	0.912383	green
CRI12_A04G0988	0.70079	green
CRI12_A04G1123	0.404585	green
CRI12_A04G1178	0.362144	green
CRI12_A04G1199	0.752575	green
CRI12_A04G1247	0.459401	green
CRI12_A04G1256	0.763784	green
CRI12_A04G1287	0.640095	green
CRI12_A04G1300	0.624815	green
CRI12_A04G1340	0.789313	green
CRI12_A04G1361	0.492471	green
CRI12_A04G1386	0.931702	green
CRI12_A04G1466	0.864072	green
CRI12_A04G1501	0.865948	green
CRI12_A04G1545	0.484871	green
CRI12_A04G1552	0.723435	green
CRI12_A04G1593	0.543104	green
CRI12_A04G1614	0.76133	green
CRI12_A04G1624	0.497706	green
CRI12_A04G1682	0.737104	green
CRI12_A05G0053	0.578799	green
CRI12_A05G0136	0.797134	green
CRI12_A05G0144	0.497769	green
CRI12_A05G0241	0.76725	green
CRI12_A05G0359	0.791735	green
CRI12_A05G0363	0.511624	green
CRI12_A05G0408	0.626626	green
CRI12_A05G0437	0.765314	green
CRI12_A05G0463	0.54262	green
CRI12_A05G0524	0.344322	green
CRI12_A05G0536	0.586882	green
CRI12_A05G0549	0.945439	green
CRI12_A05G0587	0.645269	green
CRI12_A05G0618	0.776439	green
CRI12_A05G0622	0.687975	green
CRI12_A05G0623	0.885168	green
CRI12_A05G0624	0.856306	green
CRI12_A05G0674	0.890087	green
CRI12_A05G0764	0.855034	green
CRI12_A05G0773	0.865102	green
CRI12_A05G0780	0.927224	green
CRI12_A05G0781	0.323044	green
CRI12_A05G0785	0.833896	green
CRI12_A05G0794	0.901481	green
CRI12_A05G0823	0.715863	green
CRI12_A05G0851	0.48184	green
CRI12_A05G0915	0.371222	green
CRI12_A05G0920	0.837445	green
CRI12_A05G0961	0.274336	green
CRI12_A05G0998	0.850144	green
CRI12_A05G1080	0.819148	green
CRI12_A05G1090	-0.449186	green
CRI12_A05G1097	0.435091	green
CRI12_A05G1113	0.520326	green
CRI12_A05G1115	0.475672	green
CRI12_A05G1125	0.804183	green
CRI12_A05G1168	0.303762	green
CRI12_A05G1281	0.543848	green
CRI12_A05G1284	0.523732	green
CRI12_A05G1364	0.79262	green
CRI12_A05G1393	0.680933	green
CRI12_A05G1434	0.431765	green
CRI12_A05G1496	0.875168	green
CRI12_A05G1501	0.565177	green
CRI12_A05G1527	0.841151	green
CRI12_A05G1579	0.541248	green
CRI12_A05G1606	0.713648	green
CRI12_A05G1608	0.310033	green
CRI12_A05G1609	0.730394	green
CRI12_A05G1624	0.842511	green
CRI12_A05G1636	0.793723	green
CRI12_A05G1639	0.342307	green
CRI12_A05G1641	0.889095	green
CRI12_A05G1649	0.555797	green
CRI12_A05G1653	0.577317	green
CRI12_A05G1678	0.573142	green
CRI12_A05G1720	0.646836	green
CRI12_A05G1760	0.820018	green
CRI12_A05G1795	0.566678	green
CRI12_A05G1836	0.742178	green
CRI12_A05G1848	0.799471	green
CRI12_A05G1854	0.513102	green
CRI12_A05G1891	0.802696	green
CRI12_A05G1970	0.557657	green
CRI12_A05G2046	0.849907	green
CRI12_A05G2218	0.81215	green
CRI12_A05G2260	0.721823	green
CRI12_A05G2284	0.881267	green
CRI12_A05G2286	0.825809	green
CRI12_A05G2312	0.775344	green
CRI12_A05G2313	0.817275	green
CRI12_A05G2341	0.738761	green
CRI12_A05G2345	0.726488	green
CRI12_A05G2347	0.813577	green
CRI12_A05G2355	0.821298	green
CRI12_A05G2369	0.741998	green
CRI12_A05G2410	0.709044	green
CRI12_A05G2446	0.361232	green
CRI12_A05G2546	0.614631	green
CRI12_A05G2558	0.605689	green
CRI12_A05G2617	0.31474	green
CRI12_A05G2665	0.843191	green
CRI12_A05G2681	0.821409	green
CRI12_A05G2702	0.897694	green
CRI12_A05G2804	0.786847	green
CRI12_A05G2828	0.563388	green
CRI12_A05G2842	0.935996	green
CRI12_A05G2883	0.657769	green
CRI12_A05G2887	0.640462	green
CRI12_A05G2964	0.443616	green
CRI12_A05G2992	0.72705	green
CRI12_A05G3027	0.938812	green
CRI12_A05G3034	0.513699	green
CRI12_A05G3040	0.627399	green
CRI12_A05G3057	0.694485	green
CRI12_A05G3063	0.792919	green
CRI12_A05G3069	0.409127	green
CRI12_A05G3118	0.727087	green
CRI12_A05G3182	0.498726	green
CRI12_A05G3228	0.972545	green
CRI12_A05G3235	0.318766	green
CRI12_A05G3305	0.323841	green
CRI12_A05G3345	0.792053	green
CRI12_A05G3373	0.543873	green
CRI12_A05G3458	0.603672	green
CRI12_A05G3484	0.743085	green
CRI12_A05G3490	0.461548	green
CRI12_A05G3491	0.85222	green
CRI12_A05G3529	0.629381	green
CRI12_A05G3530	0.814017	green
CRI12_A05G3624	0.872057	green
CRI12_A05G3627	0.610072	green
CRI12_A05G3632	0.284051	green
CRI12_A05G3666	0.609242	green
CRI12_A05G3675	0.515251	green
CRI12_A05G3844	0.709769	green
CRI12_A05G3884	0.433571	green
CRI12_A05G3902	0.873866	green
CRI12_A05G3912	0.80545	green
CRI12_A05G3948	0.516241	green
CRI12_A05G3971	0.350948	green
CRI12_A05G3978	0.652584	green
CRI12_A05G4014	0.674114	green
CRI12_A05G4110	0.888046	green
CRI12_A05G4182	0.741671	green
CRI12_A05G4269	0.878849	green
CRI12_A05G4324	0.716051	green
CRI12_A05G4450	0.656343	green
CRI12_A05G4482	0.937216	green
CRI12_A05G4535	0.704276	green
CRI12_A05G4545	0.76743	green
CRI12_A05G4557	0.668571	green
CRI12_A05G4573	0.61045	green
CRI12_A05G4600	0.861956	green
CRI12_A05G4601	0.566781	green
CRI12_A05G4657	0.666534	green
CRI12_A05G4658	0.434842	green
CRI12_A05G4695	0.466709	green
CRI12_A05G4747	0.691687	green
CRI12_A06G0001	0.753797	green
CRI12_A06G0007	0.741108	green
CRI12_A06G0114	0.553398	green
CRI12_A06G0177	0.583283	green
CRI12_A06G0196	0.852301	green
CRI12_A06G0326	0.651113	green
CRI12_A06G0365	0.618565	green
CRI12_A06G0411	0.782841	green
CRI12_A06G0461	0.762786	green
CRI12_A06G0481	0.755997	green
CRI12_A06G0532	0.740182	green
CRI12_A06G0540	0.910655	green
CRI12_A06G0541	0.970113	green
CRI12_A06G0548	0.735238	green
CRI12_A06G0549	0.748558	green
CRI12_A06G0599	0.761835	green
CRI12_A06G0644	0.344002	green
CRI12_A06G0718	0.82224	green
CRI12_A06G0719	0.95914	green
CRI12_A06G0731	0.436225	green
CRI12_A06G0732	0.539048	green
CRI12_A06G0826	0.697979	green
CRI12_A06G0827	0.736133	green
CRI12_A06G0894	0.827674	green
CRI12_A06G0915	0.620537	green
CRI12_A06G1010	0.345919	green
CRI12_A06G1044	0.487478	green
CRI12_A06G1052	0.871512	green
CRI12_A06G1162	0.629978	green
CRI12_A06G1239	0.722606	green
CRI12_A06G1294	0.73332	green
CRI12_A06G1405	0.88318	green
CRI12_A06G1411	0.872839	green
CRI12_A06G1517	0.725687	green
CRI12_A06G1534	0.786732	green
CRI12_A06G1578	0.951699	green
CRI12_A06G1623	0.763443	green
CRI12_A06G1662	0.715103	green
CRI12_A06G1695	0.500687	green
CRI12_A06G1701	0.88784	green
CRI12_A06G1731	0.727674	green
CRI12_A06G1769	0.617307	green
CRI12_A06G1885	0.932547	green
CRI12_A06G1887	0.868387	green
CRI12_A06G1910	0.333954	green
CRI12_A06G1923	0.355881	green
CRI12_A06G1944	0.583035	green
CRI12_A06G1987	0.469844	green
CRI12_A06G2099	0.679244	green
CRI12_A06G2149	0.395466	green
CRI12_A06G2182	0.761256	green
CRI12_A06G2329	0.806761	green
CRI12_A06G2430	0.951537	green
CRI12_A06G2432	0.60604	green
CRI12_A07G0022	0.278541	green
CRI12_A07G0034	0.625208	green
CRI12_A07G0042	0.768205	green
CRI12_A07G0064	0.923839	green
CRI12_A07G0070	0.669427	green
CRI12_A07G0110	0.679051	green
CRI12_A07G0142	0.396626	green
CRI12_A07G0178	0.318263	green
CRI12_A07G0231	0.713765	green
CRI12_A07G0252	0.957778	green
CRI12_A07G0272	0.899742	green
CRI12_A07G0307	0.440193	green
CRI12_A07G0328	0.466842	green
CRI12_A07G0340	0.674155	green
CRI12_A07G0353	0.754643	green
CRI12_A07G0384	0.640864	green
CRI12_A07G0386	0.888987	green
CRI12_A07G0408	0.619563	green
CRI12_A07G0414	0.552404	green
CRI12_A07G0434	0.556704	green
CRI12_A07G0447	0.520566	green
CRI12_A07G0476	0.894922	green
CRI12_A07G0521	0.933773	green
CRI12_A07G0525	0.808206	green
CRI12_A07G0547	0.605263	green
CRI12_A07G0639	0.836755	green
CRI12_A07G0645	0.9406	green
CRI12_A07G0671	0.729434	green
CRI12_A07G0702	0.760858	green
CRI12_A07G0710	0.802442	green
CRI12_A07G0714	-0.490534	green
CRI12_A07G0727	0.897478	green
CRI12_A07G0745	0.80871	green
CRI12_A07G0764	0.473846	green
CRI12_A07G0787	0.806797	green
CRI12_A07G0949	0.51394	green
CRI12_A07G0955	0.88521	green
CRI12_A07G0988	0.568222	green
CRI12_A07G0989	0.678659	green
CRI12_A07G0992	0.793808	green
CRI12_A07G1007	0.806691	green
CRI12_A07G1020	0.865864	green
CRI12_A07G1024	0.825768	green
CRI12_A07G1035	-0.355522	green
CRI12_A07G1047	0.349316	green
CRI12_A07G1051	0.954967	green
CRI12_A07G1058	0.394192	green
CRI12_A07G1063	0.493836	green
CRI12_A07G1115	0.617967	green
CRI12_A07G1130	0.448492	green
CRI12_A07G1164	0.821139	green
CRI12_A07G1174	0.597338	green
CRI12_A07G1197	0.826613	green
CRI12_A07G1198	0.862308	green
CRI12_A07G1203	0.748879	green
CRI12_A07G1226	0.914166	green
CRI12_A07G1230	0.769375	green
CRI12_A07G1251	0.518798	green
CRI12_A07G1265	0.561975	green
CRI12_A07G1266	0.549134	green
CRI12_A07G1363	0.911559	green
CRI12_A07G1389	0.388643	green
CRI12_A07G1422	0.756259	green
CRI12_A07G1460	0.466252	green
CRI12_A07G1493	0.838163	green
CRI12_A07G1504	0.82104	green
CRI12_A07G1523	0.676036	green
CRI12_A07G1608	0.912588	green
CRI12_A07G1636	0.785063	green
CRI12_A07G1674	0.408072	green
CRI12_A07G1680	0.405369	green
CRI12_A07G1785	0.771406	green
CRI12_A07G1865	0.564416	green
CRI12_A07G1904	0.593899	green
CRI12_A07G2002	0.857951	green
CRI12_A07G2066	0.272153	green
CRI12_A07G2091	0.73277	green
CRI12_A07G2123	0.695258	green
CRI12_A07G2183	0.576546	green
CRI12_A07G2218	0.643422	green
CRI12_A07G2230	0.811135	green
CRI12_A07G2233	0.630611	green
CRI12_A07G2242	0.730022	green
CRI12_A07G2252	0.637021	green
CRI12_A07G2254	0.479754	green
CRI12_A07G2322	0.541866	green
CRI12_A07G2323	0.780283	green
CRI12_A07G2407	0.578596	green
CRI12_A07G2451	0.854905	green
CRI12_A07G2466	0.892336	green
CRI12_A07G2502	0.768823	green
CRI12_A07G2530	0.968446	green
CRI12_A07G2559	0.880546	green
CRI12_A07G2584	0.346565	green
CRI12_A07G2596	0.642186	green
CRI12_A07G2673	0.692009	green
CRI12_A07G2707	0.660862	green
CRI12_A07G2720	0.868942	green
CRI12_A07G2721	0.861245	green
CRI12_A07G2728	0.608281	green
CRI12_A07G2732	0.457361	green
CRI12_A08G0109	0.623911	green
CRI12_A08G0186	0.799924	green
CRI12_A08G0194	0.502645	green
CRI12_A08G0250	0.971618	green
CRI12_A08G0306	0.799536	green
CRI12_A08G0327	0.797939	green
CRI12_A08G0362	0.410494	green
CRI12_A08G0378	0.488591	green
CRI12_A08G0509	0.837987	green
CRI12_A08G0532	0.352749	green
CRI12_A08G0541	0.571299	green
CRI12_A08G0608	0.71917	green
CRI12_A08G0611	0.699201	green
CRI12_A08G0661	0.90161	green
CRI12_A08G0689	0.92103	green
CRI12_A08G0704	-0.40637	green
CRI12_A08G0716	0.54446	green
CRI12_A08G0729	0.741878	green
CRI12_A08G0733	0.681531	green
CRI12_A08G0749	0.890735	green
CRI12_A08G0754	0.63711	green
CRI12_A08G0782	0.585125	green
CRI12_A08G0826	0.856003	green
CRI12_A08G0935	0.86183	green
CRI12_A08G1049	0.464182	green
CRI12_A08G1075	0.786991	green
CRI12_A08G1149	0.477929	green
CRI12_A08G1228	0.902287	green
CRI12_A08G1329	0.673717	green
[truncated: 30,471 more rows]

## Sheet: Table S7
Module	CRI12_A02G1809	CRI12_A04G0361	CRI12_A12G0620	CRI12_D01G1393	CRI12_D01G1610	CRI12_D04G0394	CRI12_D08G0922	CRI12_D10G1103	CRI12_D11G3293	CRI12_D12G3065	CRI12_D12G3066
magenta	0	5	1	0	50	16	0	26	10	51	16
skyblue	3	3	0	0	0	0	0	0	0	0	0
yellow	19	2	0	4	21	7	0	21	9	61	11
royalblue	1	0	0	1	0	0	0	0	0	3	0
greenyellow	1	0	0	11	23	2	0	14	4	34	32
darkred	1	7	0	0	0	2	0	0	0	0	0
steelblue	2	0	0	0	0	0	0	0	0	0	0
lightcyan	16	4	0	0	0	0	0	1	1	2	0
cyan	0	2	0	1	8	0	0	1	1	6	8
midnightblue	8	10	1	0	1	0	0	0	1	0	0
turquoise	40	188	2	3	8	9	1	6	7	23	5
purple	2	1	0	8	22	4	0	39	6	157	16
black	5	3	2	1	22	4	0	12	4	22	64
salmon	1	2	0	1	1	1	0	5	0	4	5
blue	33	7	2	13	20	7	0	12	19	60	11
darkturquoise	33	3	0	0	0	0	0	0	0	0	0
brown	30	171	0	0	5	0	0	3	1	3	5
lightyellow	1	6	0	0	1	0	0	1	0	3	3
grey60	6	3	0	0	0	0	0	0	0	1	0
red	44	31	1	11	1	3	1	5	0	3	6
white	0	0	0	0	3	1	0	1	1	1	3
paleturquoise	3	2	0	0	0	0	0	0	0	0	0
lightgreen	1	0	0	0	0	0	0	0	0	0	0
orange	2	1	0	1	0	0	0	0	0	3	0
darkgreen	0	23	0	0	2	0	0	1	0	0	0
green	557	25	0	3	1	1	0	1	0	2	1
saddlebrown	1	0	0	0	0	1	0	0	0	1	0
darkgrey	27	0	0	0	0	0	0	0	0	0	0
pink	12	23	0	0	0	0	0	0	0	0	1
darkorange	7	6	1	0	0	0	0	0	0	0	0
tan	2	1	0	1	3	3	0	4	2	8	3

## Sheet: Table S8
B025.sort.bam	N
D022.sort.bam	N
D035.sort.bam	N
D036.sort.bam	N
D037.sort.bam	N
L021.sort.bam	N
L029.sort.bam	N
L037.sort.bam	N
L038.sort.bam	N
L039.sort.bam	N
L049.sort.bam	N
L092.sort.bam	N
L093.sort.bam	N
L102.sort.bam	N
B039.sort.bam	NW
B040.sort.bam	NW
D027.sort.bam	NW
D028.sort.bam	NW
D029.sort.bam	NW
D030.sort.bam	NW
D033.sort.bam	NW
D063.sort.bam	NW
D064.sort.bam	NW
D065.sort.bam	NW
D066.sort.bam	NW
D067.sort.bam	NW
D068.sort.bam	NW
D069.sort.bam	NW
D070.sort.bam	NW
L005.sort.bam	NW
L022.sort.bam	NW
L031.sort.bam	NW
L032.sort.bam	NW
L033.sort.bam	NW
L034.sort.bam	NW
L053.sort.bam	NW
L059.sort.bam	NW
L060.sort.bam	NW
L110.sort.bam	NW
L111.sort.bam	NW
L114.sort.bam	NW
D014.sort.bam	S
D081.sort.bam	S
L002.sort.bam	S
L006.sort.bam	S
L007.sort.bam	S
L016.sort.bam	S
L018.sort.bam	S
L019.sort.bam	S
L043.sort.bam	S
L045.sort.bam	S
L046.sort.bam	S
L050.sort.bam	S
L055.sort.bam	S
L063.sort.bam	S
L096.sort.bam	S
B041.sort.bam	USA
F012.sort.bam	USA
F013.sort.bam	USA
F016.sort.bam	USA
F020.sort.bam	USA
F022.sort.bam	USA
F023.sort.bam	USA
F024.sort.bam	USA
F026.sort.bam	USA
F027.sort.bam	USA
F030.sort.bam	USA
F031.sort.bam	USA
F032.sort.bam	USA
F033.sort.bam	USA
F035.sort.bam	USA
F036.sort.bam	USA
F039.sort.bam	USA
F040.sort.bam	USA
F041.sort.bam	USA
F044.sort.bam	USA
F045.sort.bam	USA
F046.sort.bam	USA
F047.sort.bam	USA
F048.sort.bam	USA
F051.sort.bam	USA
F052.sort.bam	USA
F053.sort.bam	USA
F054.sort.bam	USA
F055.sort.bam	USA
F057.sort.bam	USA
F060.sort.bam	USA
F061.sort.bam	USA
F062.sort.bam	USA
F063.sort.bam	USA
F065.sort.bam	USA
F066.sort.bam	USA
F067.sort.bam	USA
F070.sort.bam	USA
F071.sort.bam	USA
F078.sort.bam	USA
F080.sort.bam	USA
F081.sort.bam	USA
F082.sort.bam	USA
F083.sort.bam	USA
F084.sort.bam	USA
F085.sort.bam	USA
F088.sort.bam	USA
F089.sort.bam	USA
F090.sort.bam	USA
F091.sort.bam	USA
F092.sort.bam	USA
F093.sort.bam	USA
F095.sort.bam	USA
L010.sort.bam	USA
L084.sort.bam	USA
L091.sort.bam	USA
L107.sort.bam	USA
B004.sort.bam	Yangze
B007.sort.bam	Yangze
B008.sort.bam	Yangze
B009.sort.bam	Yangze
B010.sort.bam	Yangze
B011.sort.bam	Yangze
B012.sort.bam	Yangze
B024.sort.bam	Yangze
B035.sort.bam	Yangze
B036.sort.bam	Yangze
B037.sort.bam	Yangze
B038.sort.bam	Yangze
B043.sort.bam	Yangze
B044.sort.bam	Yangze
B045.sort.bam	Yangze
B071.sort.bam	Yangze
B072.sort.bam	Yangze
B077.sort.bam	Yangze
B078.sort.bam	Yangze
B079.sort.bam	Yangze
B082.sort.bam	Yangze
B083.sort.bam	Yangze
D002.sort.bam	Yangze
D003.sort.bam	Yangze
D004.sort.bam	Yangze
D005.sort.bam	Yangze
D006.sort.bam	Yangze
D007.sort.bam	Yangze
D008.sort.bam	Yangze
D009.sort.bam	Yangze
D010.sort.bam	Yangze
D011.sort.bam	Yangze
D021.sort.bam	Yangze
D034.sort.bam	Yangze
D041.sort.bam	Yangze
D050.sort.bam	Yangze
D051.sort.bam	Yangze
D052.sort.bam	Yangze
D053.sort.bam	Yangze
D054.sort.bam	Yangze
D055.sort.bam	Yangze
D056.sort.bam	Yangze
D057.sort.bam	Yangze
D058.sort.bam	Yangze
D059.sort.bam	Yangze
D060.sort.bam	Yangze
D061.sort.bam	Yangze
D062.sort.bam	Yangze
D071.sort.bam	Yangze
D072.sort.bam	Yangze
D073.sort.bam	Yangze
D074.sort.bam	Yangze
F007.sort.bam	Yangze
F037.sort.bam	Yangze
F075.sort.bam	Yangze
F077.sort.bam	Yangze
F079.sort.bam	Yangze
L001.sort.bam	Yangze
L011.sort.bam	Yangze
L012.sort.bam	Yangze
L013.sort.bam	Yangze
L015.sort.bam	Yangze
L023.sort.bam	Yangze
L024.sort.bam	Yangze
L027.sort.bam	Yangze
L028.sort.bam	Yangze
L030.sort.bam	Yangze
L047.sort.bam	Yangze
L048.sort.bam	Yangze
L051.sort.bam	Yangze
L052.sort.bam	Yangze
L056.sort.bam	Yangze
L061.sort.bam	Yangze
L065.sort.bam	Yangze
L066.sort.bam	Yangze
L073.sort.bam	Yangze
L075.sort.bam	Yangze
L081.sort.bam	Yangze
L082.sort.bam	Yangze
L083.sort.bam	Yangze
L085.sort.bam	Yangze
L090.sort.bam	Yangze
L098.sort.bam	Yangze
L113.sort.bam	Yangze
L117.sort.bam	Yangze
L118.sort.bam	Yangze
L119.sort.bam	Yangze
L121.sort.bam	Yangze
L122.sort.bam	Yangze
L123.sort.bam	Yangze
L126.sort.bam	Yangze
B001.sort.bam	Yellow
B002.sort.bam	Yellow
B003.sort.bam	Yellow
B005.sort.bam	Yellow
B006.sort.bam	Yellow
B013.sort.bam	Yellow
B014.sort.bam	Yellow
B015.sort.bam	Yellow
B016.sort.bam	Yellow
B017.sort.bam	Yellow
B018.sort.bam	Yellow
B019.sort.bam	Yellow
B020.sort.bam	Yellow
B021.sort.bam	Yellow
B022.sort.bam	Yellow
B023.sort.bam	Yellow
B026.sort.bam	Yellow
B027.sort.bam	Yellow
B028.sort.bam	Yellow
B029.sort.bam	Yellow
B030.sort.bam	Yellow
B031.sort.bam	Yellow
B032.sort.bam	Yellow
B033.sort.bam	Yellow
B034.sort.bam	Yellow
B042.sort.bam	Yellow
B046.sort.bam	Yellow
B047.sort.bam	Yellow
B048.sort.bam	Yellow
B049.sort.bam	Yellow
B050.sort.bam	Yellow
B051.sort.bam	Yellow
B052.sort.bam	Yellow
B053.sort.bam	Yellow
B054.sort.bam	Yellow
B055.sort.bam	Yellow
B056.sort.bam	Yellow
B057.sort.bam	Yellow
B058.sort.bam	Yellow
B059.sort.bam	Yellow
B060.sort.bam	Yellow
B061.sort.bam	Yellow
B062.sort.bam	Yellow
B063.sort.bam	Yellow
B065.sort.bam	Yellow
B066.sort.bam	Yellow
B067.sort.bam	Yellow
B068.sort.bam	Yellow
B069.sort.bam	Yellow
B070.sort.bam	Yellow
B073.sort.bam	Yellow
B074.sort.bam	Yellow
B075.sort.bam	Yellow
B076.sort.bam	Yellow
B080.sort.bam	Yellow
B081.sort.bam	Yellow
D001.sort.bam	Yellow
D012.sort.bam	Yellow
D013.sort.bam	Yellow
D015.sort.bam	Yellow
D016.sort.bam	Yellow
D017.sort.bam	Yellow
D018.sort.bam	Yellow
D019.sort.bam	Yellow
D020.sort.bam	Yellow
D023.sort.bam	Yellow
D024.sort.bam	Yellow
D025.sort.bam	Yellow
D026.sort.bam	Yellow
D031.sort.bam	Yellow
D032.sort.bam	Yellow
D038.sort.bam	Yellow
D039.sort.bam	Yellow
D040.sort.bam	Yellow
D042.sort.bam	Yellow
D043.sort.bam	Yellow
D044.sort.bam	Yellow
D045.sort.bam	Yellow
D046.sort.bam	Yellow
D047.sort.bam	Yellow
D048.sort.bam	Yellow
D049.sort.bam	Yellow
D075.sort.bam	Yellow
D076.sort.bam	Yellow
D077.sort.bam	Yellow
D078.sort.bam	Yellow
D079.sort.bam	Yellow
D080.sort.bam	Yellow
D082.sort.bam	Yellow
D083.sort.bam	Yellow
D084.sort.bam	Yellow
D085.sort.bam	Yellow
D086.sort.bam	Yellow
D087.sort.bam	Yellow
D088.sort.bam	Yellow
D089.sort.bam	Yellow
D090.sort.bam	Yellow
D100.sort.bam	Yellow
D101.sort.bam	Yellow
D102.sort.bam	Yellow
D103.sort.bam	Yellow
D104.sort.bam	Yellow
D105.sort.bam	Yellow
F009.sort.bam	Yellow
F010.sort.bam	Yellow
F011.sort.bam	Yellow
F038.sort.bam	Yellow
F058.sort.bam	Yellow
F059.sort.bam	Yellow
F104.sort.bam	Yellow
F105.sort.bam	Yellow
L003.sort.bam	Yellow
L008.sort.bam	Yellow
L009.sort.bam	Yellow
L014.sort.bam	Yellow
L017.sort.bam	Yellow
L020.sort.bam	Yellow
L025.sort.bam	Yellow
L026.sort.bam	Yellow
L035.sort.bam	Yellow
L036.sort.bam	Yellow
L040.sort.bam	Yellow
L041.sort.bam	Yellow
L042.sort.bam	Yellow
L044.sort.bam	Yellow
L054.sort.bam	Yellow
L057.sort.bam	Yellow
L058.sort.bam	Yellow
L062.sort.bam	Yellow
L064.sort.bam	Yellow
L067.sort.bam	Yellow
L068.sort.bam	Yellow
L069.sort.bam	Yellow
L070.sort.bam	Yellow
L071.sort.bam	Yellow
L072.sort.bam	Yellow
L076.sort.bam	Yellow
L077.sort.bam	Yellow
L078.sort.bam	Yellow
L080.sort.bam	Yellow
L086.sort.bam	Yellow
L087.sort.bam	Yellow
L088.sort.bam	Yellow
L089.sort.bam	Yellow
L094.sort.bam	Yellow
L095.sort.bam	Yellow
L099.sort.bam	Yellow
L100.sort.bam	Yellow
L101.sort.bam	Yellow
L103.sort.bam	Yellow
L104.sort.bam	Yellow
L105.sort.bam	Yellow
L106.sort.bam	Yellow
L108.sort.bam	Yellow
L109.sort.bam	Yellow
L112.sort.bam	Yellow
L115.sort.bam	Yellow
L116.sort.bam	Yellow
L120.sort.bam	Yellow
L124.sort.bam	Yellow
L125.sort.bam	Yellow

## Sheet: Table S9
marker	beta	p	USA	YZ	YR	S	N	NW
A03_55466142_G	-3.9998	5.619e-07	0.00307754	0.00318945	0.00316964	0.00318945	0.00318945	0.00318945
A03_55466144_T	-3.9998	5.619e-07	0.00307754	0.00318945	0.00316964	0.00318945	0.00318945	0.00318945
A03_55466157_G	-3.9998	5.619e-07	0.00307754	0.00318945	0.00316964	0.00318945	0.00318945	0.00318945
A03_55466160_A	-3.9998	5.619e-07	0.00307754	0.00318945	0.00316964	0.00318945	0.00318945	0.00318945
A03_55466180_T	-3.9998	5.619e-07	0.00307754	0.00318945	0.00316964	0.00318945	0.00318945	0.00318945
A03_73248227_T	-3.9998	5.619e-07	0.00307754	0.00318945	0.00316964	0.00318945	0.00318945	0.00318945
A03_73248228_G	-3.9998	5.619e-07	0.00307754	0.00318945	0.00316964	0.00318945	0.00318945	0.00318945
A03_73248231_T	-3.9998	5.619e-07	0.00307754	0.00318945	0.00316964	0.00318945	0.00318945	0.00318945
A03_73248238_G	-3.9998	5.619e-07	0.00307754	0.00318945	0.00316964	0.00318945	0.00318945	0.00318945
A03_73248264_A	-3.5479	8.4172e-07	0.00410843	0.00425782	0.00423138	0.00425782	0.00425782	0.00425782
A03_73248306_C	-3.5479	8.4172e-07	0.00410843	0.00425782	0.00423138	0.00425782	0.00425782	0.00425782
A03_89060079_G	-3.1134	1.6996e-07	0.0072164	0.00747881	0.00738591	0.00698022	0.00747881	0.00747881
D11_20308240_C	-0.61147	8.6595e-07	0.044978	0.048761	0.0431782	0.0328685	0.0387379	0.0493028
D11_21550407_C	-0.54641	3.9988e-07	0.053604	0.0635804	0.0549146	0.0346715	0.0510786	0.0553782
D11_21565170_C	-0.65551	7.7068e-07	0.0373173	0.0434099	0.0396352	0.023152	0.0341078	0.0369788
D11_21589767_GGAT	-0.88164	3.3845e-07	0.038325	0.0445821	0.0404285	0.0237771	0.0350288	0.0379774
D11_21603559_G	-0.61525	8.0333e-07	0.0403485	0.0464203	0.0422716	0.0250326	0.0368783	0.0399826
D11_21605300_G	-0.7132	6.4319e-08	0.0377945	0.0417767	0.0383054	0.0253446	0.0331893	0.035983
D11_21605310_T	-0.67219	5.0624e-07	0.0377945	0.0422409	0.0380431	0.0253446	0.0331893	0.035983
D11_21605506_A	-0.69625	4.9151e-07	0.0360307	0.041075	0.0377584	0.0219067	0.0322732	0.0349898
D11_21613460_A	-0.65116	2.547e-07	0.041172	0.0459045	0.0422716	0.0250326	0.0368783	0.0399826
D11_21616074_G	-0.6219	3.0011e-08	0.0496007	0.0576063	0.0501206	0.0314138	0.0462792	0.0501748
D11_21616409_T	-0.6618	2.9881e-07	0.0380789	0.0434099	0.0390959	0.026046	0.0341078	0.0369788
D11_21620503_A	-0.66604	5.9024e-07	0.0391071	0.0445821	0.0401516	0.0237771	0.0350288	0.0379774
D11_21620940_T	-0.66757	5.1889e-07	0.0385326	0.0457575	0.0414944	0.024404	0.0359523	0.0389786
D11_21621105_G	-0.66756	9.6627e-07	0.0363124	0.0413125	0.0388302	0.0225285	0.0331893	0.0375475
D11_21624516_C	-0.64186	6.184e-07	0.0393354	0.0452547	0.0414944	0.024404	0.0359523	0.0389786
D11_21625861_T	-0.72829	3.3245e-07	0.0364112	0.0399123	0.0361937	0.0212865	0.0313596	0.0354776
D11_21626655_G	-0.68124	1.2802e-07	0.0385326	0.0452547	0.0414944	0.0274545	0.0359523	0.0389786
D11_21626722_G	-0.64209	5.3033e-07	0.0373173	0.0429329	0.0393655	0.026046	0.0372085	0.0369788
D11_21627563_C	-0.59016	1.6792e-07	0.0485674	0.0576063	0.0497547	0.0353405	0.0504864	0.0501748
D11_21628493_A	-0.63564	9.3626e-07	0.0403485	0.0464203	0.0422716	0.0250326	0.0368783	0.0399826
D11_21630672_G	-0.67303	6.0109e-07	0.0395251	0.0464203	0.0422716	0.0250326	0.0368783	0.0417209
D11_21631534_T	-0.68275	8.8983e-07	0.0385326	0.0457575	0.0414944	0.024404	0.0359523	0.0389786
D11_21638101_T	-0.64589	6.3677e-07	0.038325	0.0440922	0.0407054	0.0237771	0.0350288	0.0379774
D11_21643172_T	-0.63301	8.1641e-07	0.0375428	0.0445821	0.0401516	0.0297214	0.0350288	0.0379774
D11_21646185_A	-0.78853	7.6968e-07	0.0201951	0.0217192	0.02064	0.0173754	0.0201679	0.019306
D11_21647842_C	-1.3273	3.2037e-08	0.0391071	0.0445821	0.0401516	0.0237771	0.0350288	0.0379774
D11_21659693_C	-1.342	4.8416e-08	0.0319671	0.0364425	0.0334999	0.0267245	0.0286334	0.0323933
D11_21661107_C	-0.71159	7.4105e-07	0.0385326	0.0457575	0.0414944	0.024404	0.0359523	0.0389786
D11_21670927_G	-0.68002	2.3272e-07	0.0393354	0.0457575	0.0412102	0.024404	0.0359523	0.0389786
D11_21674911_A	-0.65463	9.8178e-07	0.0380789	0.0434099	0.0393655	0.023152	0.0341078	0.0369788
D11_21692096_A	-0.69375	1.2442e-07	0.0346734	0.0387526	0.0353828	0.0258351	0.0304485	0.0330115
D11_21703238_G	-0.72555	3.254e-08	0.0350107	0.0399123	0.0366895	0.0239474	0.0313596	0.0339993
D11_21705892_A	-0.69242	1.8814e-07	0.0367513	0.041075	0.036993	0.0273833	0.0322732	0.0349898
D11_21709699_G	-0.59646	9.4752e-08	0.0505735	0.0599859	0.05181	0.0327114	0.0481909	0.0522474
D11_21720727_TAGA	-0.73143	5.8796e-07	0.0401381	0.0452547	0.0412102	0.024404	0.0359523	0.0389786
D11_21720736_G	-0.63987	5.5745e-07	0.0391071	0.0445821	0.0401516	0.0237771	0.0350288	0.0379774
D11_21734757_C	-0.65749	7.7927e-07	0.035711	0.0399123	0.0364416	0.0239474	0.0313596	0.0339993
D11_21739444_A	-0.68421	5.1401e-07	0.0373173	0.0434099	0.0396352	0.023152	0.0341078	0.0369788
D11_21740894_A	-0.6726	2.2649e-07	0.0370534	0.0422409	0.0383054	0.0253446	0.0331893	0.035983
D11_21779649_G	-0.62462	4.8599e-09	0.0556387	0.0667352	0.0565799	0.0359876	0.0530174	0.0574802
D11_21831698_G	-0.5919	9.5683e-09	0.0589124	0.0684209	0.0582263	0.0373112	0.0549673	0.0595942
D11_21851404_G	-0.59725	1.1715e-08	0.0587126	0.0696397	0.0592635	0.0379758	0.0559465	0.0606558
D11_21860917_G	-0.53888	5.9998e-07	0.0557821	0.0647853	0.0551324	0.0397447	0.0567782	0.0564277
D11_21920974_T	-0.50957	8.9027e-07	0.0587126	0.0696397	0.0592635	0.0427228	0.0610325	0.0606558
D11_21929904_G	-0.5789	9.5608e-08	0.0546199	0.0655133	0.0559553	0.0353286	0.0520467	0.0564277
D11_21932972_C	-0.58651	4.5296e-08	0.0580063	0.0659937	0.0557417	0.0359876	0.0578372	0.0574802
D11_21956580_A	-0.56294	2.4443e-07	0.0526783	0.0618681	0.0532305	0.0375333	0.0491508	0.053288
D11_21979523_T	-0.59576	3.4658e-07	0.0438969	0.047589	0.0424393	0.0288707	0.0412438	0.0427714
D11_21979678_C	-0.6401	3.331e-07	0.0405202	0.047589	0.0442325	0.0256628	0.0446808	0.0409892
D11_21981139_A	-0.7599	1.4055e-07	0.0275089	0.0295851	0.0277475	0.0197234	0.0274719	0.0262979
D11_21981790_A	-0.62863	4.0582e-07	0.0444288	0.0516825	0.0462253	0.027564	0.0442993	0.0440258
D11_21981806_C	-0.6376	2.7646e-07	0.0434045	0.050491	0.0454733	0.0269285	0.043278	0.0430108
D11_21981824_G	-0.60103	7.1201e-07	0.0444288	0.0511145	0.0465463	0.027564	0.0442993	0.0440258
D11_21984448_T	-0.65548	4.1348e-07	0.0406714	0.0445821	0.0407054	0.0237771	0.0382133	0.0379774
D11_21987709_T	-0.5876	8.6828e-07	0.0463835	0.0522962	0.0469655	0.0317263	0.0415464	0.0450436
D11_21990932_C	-0.62832	6.0416e-07	0.0430528	0.0481178	0.0433359	0.0288707	0.0378068	0.0409892
D11_21991001_A	-0.61444	5.0801e-07	0.0430528	0.0481178	0.0433359	0.0288707	0.0378068	0.0409892
D11_21991444_G	-0.61021	3.503e-07	0.0474345	0.0534811	0.0480296	0.0288402	0.0424877	0.0460641
D11_21993377_T	-0.62246	5.4747e-07	0.0442903	0.050491	0.0451596	0.0302946	0.0396715	0.0430108
D11_21993500_A	-0.61211	6.4606e-07	0.0453355	0.0516825	0.0462253	0.027564	0.0406077	0.0440258
D11_21993626_A	-0.65372	1.6102e-07	0.0463835	0.0528772	0.0469655	0.0282012	0.0415464	0.0450436
D11_21994077_G	-0.6388	1.5823e-07	0.0419954	0.0464203	0.0428546	0.0250326	0.0402309	0.0399826
D11_21996149_G	-0.61756	7.3142e-07	0.0453355	0.0516825	0.0462253	0.027564	0.0406077	0.0440258
D11_21996358_G	-0.59921	6.2454e-07	0.0462422	0.0511145	0.0459043	0.027564	0.0442993	0.0440258
D11_21997077_G	-0.60036	7.9711e-07	0.0474345	0.0534811	0.0480296	0.0288402	0.0424877	0.0460641
D11_21998590_T	-0.61025	6.3574e-07	0.043248	0.0493028	0.0440969	0.0328685	0.0387379	0.0419987
D11_21999471_A	-0.59055	2.8665e-08	0.0559707	0.0611807	0.0524534	0.0375333	0.0491508	0.053288
D11_22000108_G	-0.64872	2.6285e-07	0.041172	0.046936	0.0425631	0.0281616	0.0368783	0.0417209
D11_22000283_A	-0.59913	5.4968e-07	0.0463835	0.0522962	0.0472939	0.0282012	0.0415464	0.0450436
D11_22000364_A	-0.65924	6.951e-08	0.0451762	0.050491	0.0451596	0.0269285	0.0396715	0.0430108
D11_22000470_C	-0.63032	9.4786e-08	0.0471489	0.0511145	0.0459043	0.027564	0.0406077	0.0440258
D11_22000490_C	-0.63367	1.1891e-07	0.0473112	0.0522962	0.0469655	0.0282012	0.0415464	0.0450436
D11_22000766_G	-0.60658	9.6297e-07	0.044113	0.048761	0.0444031	0.0295817	0.0387379	0.0419987
D11_22000854_A	-0.60776	9.4708e-07	0.0419954	0.046936	0.0425631	0.0281616	0.0368783	0.0399826
D11_22004504_C	-0.6154	2.5437e-07	0.0453355	0.0511145	0.0459043	0.0310095	0.0406077	0.0440258
D11_22004532_G	-0.60784	4.7654e-07	0.0442903	0.050491	0.0451596	0.0302946	0.0396715	0.0430108
D11_22005540_A	-0.60742	9.5603e-07	0.0401381	0.0457575	0.0417786	0.0274545	0.0359523	0.0406733
D11_22005670_T	-0.68113	2.0812e-08	0.044113	0.0493028	0.0440969	0.0295817	0.0387379	0.0419987
D11_22006043_A	-0.63657	5.0656e-07	0.0442903	0.050491	0.0451596	0.0269285	0.0396715	0.0430108
D11_22006094_G	-0.67567	4.7378e-08	0.0453355	0.0516825	0.0462253	0.027564	0.0406077	0.0440258
D11_22006201_C	-0.67182	1.291e-07	0.044113	0.0493028	0.0440969	0.0262948	0.0422595	0.0419987
D11_22006338_T	-0.61898	6.3978e-07	0.043248	0.0493028	0.0444031	0.0295817	0.0387379	0.0419987
D11_22007296_T	-0.63848	2.9291e-07	0.044113	0.0493028	0.0440969	0.0295817	0.0387379	0.0419987
D11_22007349_G	-0.61739	4.9966e-07	0.044113	0.0493028	0.0440969	0.0295817	0.0387379	0.0419987
D11_22007877_T	-0.64681	1.4115e-07	0.0453355	0.0516825	0.0462253	0.027564	0.0406077	0.0440258
D11_22008022_C	-0.5196	6.5869e-07	0.0558851	0.0635804	0.0549146	0.0390055	0.0510786	0.0553782
D11_22009842_C	-0.6293	1.4713e-07	0.0451762	0.0499361	0.044846	0.0302946	0.0396715	0.0448809
D11_22011253_T	-0.64131	6.3587e-07	0.0419954	0.046936	0.0422716	0.0250326	0.0402309	0.0417209
D11_22011872_C	-0.57701	5.8575e-08	0.0537758	0.0611807	0.0532305	0.0375333	0.0491508	0.0556049
D11_22014178_G	-0.52732	5.0058e-07	0.0548777	0.0599859	0.05181	0.0368003	0.0481909	0.0522474
D11_22016426_C	-0.6414	4.0241e-07	0.0430528	0.0481178	0.043037	0.0288707	0.0378068	0.0409892
D11_22017181_T	-0.62187	5.0713e-07	0.0438969	0.0481178	0.043037	0.0256628	0.0412438	0.0409892
D11_22018573_T	-0.61737	8.9496e-07	0.044113	0.0493028	0.0444031	0.0262948	0.0387379	0.0419987
D11_22019310_T	-0.62957	7.8203e-07	0.0396021	0.0434099	0.0390959	0.02894	0.0372085	0.0385866
D11_22019519_A	-0.64988	6.499e-08	0.0419954	0.046936	0.0419801	0.0344198	0.0368783	0.0399826
D11_22021255_C	-0.59672	6.5291e-07	0.0447411	0.047589	0.043037	0.0256628	0.0378068	0.0427714
D11_22021535_A	-0.62467	2.5698e-07	0.0451762	0.050491	0.0451596	0.0269285	0.0396715	0.0430108
D11_22022436_A	-0.62715	4.9015e-07	0.0385356	0.0422409	0.0380431	0.0281606	0.0331893	0.0375475
D11_22027951_G	-0.606	5.5008e-07	0.0462422	0.0511145	0.0462253	0.027564	0.0406077	0.0440258
D11_22031334_T	-0.61549	7.4452e-07	0.0430528	0.0481178	0.043037	0.0288707	0.0412438	0.0409892
D11_22032291_T	-0.58662	9.782e-07	0.0422086	0.0481178	0.043037	0.0320785	0.0378068	0.0409892
D11_22032317_C	-0.65442	5.7515e-08	0.044113	0.0493028	0.0444031	0.0262948	0.0387379	0.0419987
D11_22032337_G	-0.62214	1.2407e-07	0.0463835	0.0522962	0.0472939	0.0282012	0.0415464	0.0450436
D11_22032579_GA	-0.66894	8.4049e-07	0.0419954	0.0464203	0.0425631	0.0281616	0.0402309	0.0399826
D11_22035569_A	-0.61022	6.1058e-07	0.0425464	0.0457575	0.0406417	0.030505	0.0359523	0.0389786
D11_22035955_C	-0.61729	5.4798e-07	0.043248	0.0493028	0.0444031	0.0262948	0.0422595	0.0419987
D11_22038071_T	-0.61211	6.4606e-07	0.0453355	0.0516825	0.0462253	0.027564	0.0406077	0.0440258
D11_22038801_C	-0.63877	2.6965e-07	0.0463835	0.0528772	0.0469655	0.0282012	0.0415464	0.0450436
D11_22038978_A	-0.6331	3.6742e-07	0.0463835	0.0528772	0.0469655	0.0282012	0.0415464	0.0450436
D11_22039000_A	-0.65842	1.1974e-07	0.0462422	0.0516825	0.0459043	0.027564	0.0406077	0.0440258
D11_22040001_C	-0.61588	6.5392e-07	0.0419954	0.046936	0.0419801	0.0312907	0.0368783	0.0417209
D11_22040283_C	-0.63731	1.2011e-07	0.0462422	0.0511145	0.0462253	0.027564	0.0406077	0.0440258
D11_22040531_G	-0.62178	6.7494e-07	0.044113	0.048761	0.0440969	0.0295817	0.0387379	0.0438247
D11_22042057_C	-0.62321	6.9741e-07	0.044113	0.048761	0.0440969	0.0328685	0.0387379	0.0419987
D11_22042059_T	-0.63426	5.1364e-07	0.0430528	0.0481178	0.043037	0.0320785	0.0378068	0.0409892
D11_22042208_A	-0.64444	7.5913e-07	0.0401381	0.0457575	0.0414944	0.0274545	0.0359523	0.0406733
D11_22042739_C	-0.60194	6.2824e-07	0.0471489	0.0511145	0.0459043	0.027564	0.0406077	0.0440258
D11_22043003_T	-0.63148	5.7678e-07	0.044113	0.0493028	0.0444031	0.0262948	0.0387379	0.0419987
D11_22043991_A	-0.62847	4.2768e-07	0.0453355	0.0516825	0.0462253	0.027564	0.0406077	0.0440258
D11_22044416_C	-0.62218	5.8918e-07	0.0462422	0.0511145	0.0459043	0.027564	0.0406077	0.0440258
D11_22044607_A	-0.63909	3.7692e-07	0.0430528	0.0481178	0.0433359	0.0256628	0.0378068	0.0427714
D11_22044862_C	-0.60804	5.308e-07	0.0462422	0.0511145	0.0462253	0.027564	0.0406077	0.0440258
D11_22045044_T	-0.65334	1.8933e-07	0.0451762	0.050491	0.044846	0.0269285	0.0396715	0.0448809
D11_22045064_C	-0.64256	2.2794e-07	0.0462422	0.0516825	0.0459043	0.027564	0.0406077	0.0440258
D11_22045081_T	-0.64106	2.3838e-07	0.0462422	0.0516825	0.0459043	0.027564	0.0406077	0.0440258
D11_22045151_A	-0.64183	2.9589e-07	0.0442903	0.050491	0.0454733	0.0269285	0.0396715	0.0430108
D11_22045975_A	-0.60778	4.8573e-07	0.0462422	0.0516825	0.0459043	0.027564	0.0406077	0.0440258
D11_22046595_C	-0.63275	3.4578e-07	0.0453355	0.0516825	0.0459043	0.0310095	0.0406077	0.0440258
D11_22046747_G	-0.60423	4.1961e-07	0.0462422	0.0511145	0.0459043	0.0310095	0.0406077	0.0440258
D11_22046806_C	-0.62093	5.5069e-07	0.0451762	0.050491	0.044846	0.0302946	0.0396715	0.0430108
D11_22047849_G	-0.69771	4.7198e-08	0.0364112	0.0399123	0.0366895	0.0212865	0.0342105	0.0354776
D11_22049391_T	-0.62806	3.4958e-07	0.0474345	0.0540753	0.0483655	0.0288402	0.0424877	0.0460641
D11_22050800_T	-0.61005	3.4241e-07	0.0473112	0.0522962	0.0469655	0.0317263	0.0415464	0.0450436
D11_22051130_G	-0.64844	1.1271e-07	0.0462422	0.0511145	0.0465463	0.027564	0.0406077	0.0440258
D11_22052007_T	-0.61179	4.4206e-07	0.0473112	0.0522962	0.0472939	0.0282012	0.0415464	0.0450436
D11_22052484_G	-0.60198	7.9177e-07	0.0462422	0.0511145	0.0459043	0.0310095	0.0406077	0.04594
D11_22053665_G	-0.60649	2.2405e-07	0.0483832	0.0534811	0.0480296	0.0288402	0.0424877	0.0460641
D11_22054274_G	-0.6067	6.6153e-07	0.0484883	0.0546692	0.0490967	0.0294809	0.0434317	0.0470875
D11_22054558_G	-0.60968	2.792e-07	0.0484883	0.0546692	0.0490967	0.0294809	0.0434317	0.0470875
D11_22054910_T	-0.63112	5.104e-07	0.044113	0.0493028	0.0444031	0.0295817	0.0387379	0.0419987
D11_22055252_A	-0.61701	2.846e-07	0.0484883	0.0546692	0.0490967	0.0294809	0.0434317	0.0470875
D11_22055362_A	-0.62469	4.1701e-07	0.0453355	0.0516825	0.0462253	0.027564	0.0406077	0.04594
D11_22055510_G	-0.63706	1.7322e-07	0.0463835	0.0522962	0.0472939	0.0282012	0.0415464	0.047002
D11_22055580_A	-0.62578	4.4058e-07	0.0453355	0.0516825	0.0462253	0.0310095	0.0406077	0.0440258
D11_22055598_G	-0.61148	2.4991e-07	0.0483832	0.0534811	0.0480296	0.0288402	0.0424877	0.0460641
D11_22055663_T	-0.6062	4.4216e-07	0.049545	0.0558607	0.0498159	0.0301234	0.0443782	0.0481137
D11_22056170_T	-0.65678	1.5188e-07	0.0474345	0.0540753	0.0480296	0.0288402	0.0424877	0.0460641
D11_22056460_T	-0.62855	4.2221e-07	0.0453355	0.0516825	0.0465463	0.027564	0.0406077	0.0440258
D11_22056538_T	-0.62855	4.2221e-07	0.0453355	0.0516825	0.0465463	0.027564	0.0406077	0.0440258
D11_22056711_G	-0.59834	7.5604e-07	0.0474345	0.0534811	0.0483655	0.0288402	0.0424877	0.0460641
D11_22056748_G	-0.59834	7.5604e-07	0.0474345	0.0534811	0.0483655	0.0288402	0.0424877	0.0460641
D11_22056815_C	-0.60287	9.4459e-07	0.0474345	0.0534811	0.0483655	0.0288402	0.0424877	0.0460641
D11_22056858_C	-0.61088	4.7831e-07	0.0474345	0.0534811	0.0483655	0.0288402	0.0424877	0.0460641
D11_22056943_C	-0.57975	9.3706e-07	0.0463835	0.0522962	0.0476224	0.0282012	0.0415464	0.0450436
D11_22056947_G	-0.59137	5.4393e-07	0.0473112	0.0522962	0.0472939	0.0282012	0.0415464	0.0450436
D11_22056963_T	-0.61697	8.522e-07	0.0462422	0.0516825	0.0465463	0.027564	0.0406077	0.0440258
D11_22057464_C	-0.54563	3.1265e-07	0.0569442	0.0647853	0.0559553	0.0353286	0.0520467	0.0564277
D11_22057847_A	-0.63328	1.4815e-07	0.0442903	0.050491	0.0451596	0.0302946	0.0396715	0.0430108
D11_22058035_G	-0.60214	9.255e-07	0.0463835	0.0522962	0.0472939	0.0317263	0.0415464	0.0450436
D11_22058807_A	-0.63761	3.7847e-07	0.0419954	0.046936	0.0422716	0.0312907	0.0368783	0.0399826
D11_22058943_A	-0.61905	7.6616e-07	0.0430528	0.0481178	0.0436348	0.0288707	0.0378068	0.0409892
D11_22059675_A	-0.6194	7.165e-07	0.0451762	0.050491	0.044846	0.0302946	0.0396715	0.0448809
D11_22061198_C	-0.60269	7.9348e-07	0.0451762	0.0499361	0.0454733	0.0302946	0.0396715	0.0430108
D11_22061216_G	-0.6453	1.3573e-07	0.0462422	0.0516825	0.0459043	0.0310095	0.0406077	0.0440258
D11_22061662_A	-0.64707	3.0309e-07	0.0438969	0.0481178	0.0433359	0.0256628	0.0378068	0.0409892
D11_22061672_T	-0.61791	8.4928e-07	0.0438969	0.0481178	0.0433359	0.0256628	0.0378068	0.0409892
D11_22062988_C	-0.64937	2.9102e-07	0.0392766	0.0422409	0.0385678	0.0281606	0.0331893	0.035983
D11_22063440_C	-0.61834	2.7048e-07	0.0483832	0.0534811	0.0480296	0.0288402	0.0424877	0.0460641
D11_22063841_G	-0.61177	3.4579e-07	0.0462422	0.0511145	0.0462253	0.0310095	0.0406077	0.0440258
D11_22064131_A	-0.65302	1.283e-07	0.0451762	0.050491	0.0451596	0.0302946	0.0396715	0.0430108
D11_22064161_C	-0.60397	4.307e-07	0.0473112	0.0522962	0.0472939	0.0282012	0.0415464	0.0450436
D11_22064407_C	-0.61281	9.7657e-07	0.0453355	0.0516825	0.0465463	0.027564	0.0406077	0.0440258
D11_22064877_A	-0.6242	3.9081e-07	0.0462422	0.0516825	0.0462253	0.027564	0.0406077	0.0440258
D11_22065411_C	-0.61664	3.3558e-07	0.0482389	0.0522962	0.0469655	0.0282012	0.0415464	0.0450436
D11_22068206_T	-0.60978	6.2609e-07	0.043248	0.0493028	0.0440969	0.0295817	0.0422595	0.0438247
D11_22068955_G	-0.65647	2.5723e-08	0.0453355	0.0516825	0.0462253	0.027564	0.0406077	0.0440258
D11_22070134_G	-0.58811	3.9014e-07	0.0462422	0.0511145	0.0462253	0.0310095	0.0406077	0.0440258
D11_22070335_C	-0.84926	8.8985e-07	0.0378116	0.0399123	0.0364416	0.0266082	0.0313596	0.0369558
D11_22070541_T	-0.59763	7.005e-07	0.0442903	0.050491	0.0451596	0.0336607	0.0396715	0.0430108
D11_22070695_T	-0.65083	4.5613e-08	0.0462422	0.0516825	0.0459043	0.0310095	0.0406077	0.0440258
D11_22071218_T	-0.62231	6.4406e-07	0.0453355	0.0516825	0.0462253	0.0310095	0.0406077	0.0440258
D11_22071324_C	-0.61049	5.1848e-07	0.0471489	0.0511145	0.0462253	0.027564	0.0406077	0.0440258
D11_22071334_C	-0.61049	5.1848e-07	0.0471489	0.0511145	0.0462253	0.027564	0.0406077	0.0440258
D11_22072289_A	-0.65487	1.631e-07	0.044113	0.0493028	0.0440969	0.0295817	0.0387379	0.0419987
D11_22072451_C	-0.69079	2.4134e-08	0.0425464	0.0457575	0.0412102	0.0274545	0.0359523	0.0389786
D11_22073794_A	-0.67448	2.5411e-07	0.0370534	0.0417767	0.0385678	0.0309767	0.0362065	0.0375475
D11_22076359_T	-0.62119	4.477e-07	0.044113	0.048761	0.0444031	0.0295817	0.0422595	0.0419987
D11_22077305_T	-0.63861	2.6752e-07	0.0463835	0.0528772	0.0472939	0.0282012	0.0415464	0.0450436
D11_22077399_T	-0.61023	4.339e-07	0.0483832	0.0534811	0.0480296	0.0288402	0.0424877	0.0460641
D11_22078617_T	-0.64219	1.4845e-07	0.0419954	0.0464203	0.0428546	0.0250326	0.0402309	0.0399826
D11_22078760_C	-0.69886	2.3359e-08	0.0380789	0.0434099	0.0393655	0.031834	0.0341078	0.0385866
D11_22078775_T	-0.62966	5.7975e-07	0.0401381	0.0457575	0.0412102	0.0335555	0.0359523	0.0406733
D11_22079065_T	-0.62567	2.2475e-07	0.0451762	0.0499361	0.0451596	0.0269285	0.0396715	0.0430108
D11_22079267_T	-0.59423	6.6084e-07	0.0462422	0.0511145	0.0465463	0.027564	0.0406077	0.0440258
D11_22079272_T	-0.629	2.639e-07	0.0451762	0.050491	0.0454733	0.0269285	0.0396715	0.0430108
D11_22079364_A	-0.64348	1.2582e-07	0.0471489	0.0516825	0.0459043	0.027564	0.0406077	0.0440258
D11_22079421_A	-0.60018	4.705e-07	0.0484883	0.0546692	0.0490967	0.0294809	0.0434317	0.0470875
D11_22079615_A	-0.66794	3.664e-08	0.0451762	0.050491	0.0451596	0.0302946	0.0396715	0.0430108
D11_22079720_G	-0.63578	1.1644e-07	0.0451762	0.050491	0.0451596	0.0302946	0.0396715	0.0430108
D11_22080782_T	-0.61984	3.4053e-07	0.046062	0.050491	0.0451596	0.0269285	0.0396715	0.0430108
D11_22082224_GC	-0.63652	2.5866e-07	0.0471489	0.0511145	0.0462253	0.027564	0.0406077	0.0440258
D11_22082338_CT	-0.59744	5.2262e-07	0.0451762	0.0499361	0.0451596	0.0336607	0.0396715	0.0430108
D11_22085944_A	-0.65462	2.3987e-07	0.0474345	0.0540753	0.0480296	0.0288402	0.0424877	0.0460641
D11_22086159_T	-0.63967	2.4471e-07	0.0463835	0.0528772	0.0469655	0.0317263	0.0415464	0.0450436
D11_22086855_A	-0.69334	1.5879e-08	0.0422086	0.0481178	0.0433359	0.0288707	0.0378068	0.0427714
D11_22087223_A	-0.6126	9.7592e-07	0.0453355	0.0516825	0.0462253	0.027564	0.0406077	0.0440258
D11_22088015_C	-0.63428	1.7196e-07	0.049545	0.0558607	0.0498159	0.0301234	0.0443782	0.0481137
D11_22088078_C	-0.62317	6.1742e-07	0.0462422	0.0516825	0.0462253	0.027564	0.0406077	0.0440258
D11_22088109_A	-0.62624	4.4933e-07	0.0462422	0.0516825	0.0462253	0.027564	0.0406077	0.0440258
D11_22088416_T	-0.61843	4.896e-07	0.0463835	0.0528772	0.0469655	0.0282012	0.0453233	0.0450436
D11_22088438_A	-0.64183	2.809e-07	0.0453355	0.0516825	0.0462253	0.027564	0.0442993	0.0440258
D11_22088483_G	-0.65138	9.2798e-08	0.0474345	0.0540753	0.0480296	0.0288402	0.0424877	0.0460641
D11_22088487_C	-0.65138	9.2798e-08	0.0474345	0.0540753	0.0480296	0.0288402	0.0424877	0.0460641
D11_22088582_G	-0.6405	4.0581e-07	0.0463835	0.0528772	0.0472939	0.0282012	0.0415464	0.0450436
D11_22088659_A	-0.63009	6.4073e-07	0.0453355	0.0516825	0.0465463	0.027564	0.0406077	0.0440258
D11_22088674_G	-0.63009	6.4073e-07	0.0453355	0.0516825	0.0465463	0.027564	0.0406077	0.0440258
D11_22088715_G	-0.64432	1.8773e-07	0.0474345	0.0540753	0.0480296	0.0288402	0.0424877	0.0460641
D11_22088742_C	-0.6556	1.5204e-07	0.0463835	0.0528772	0.0469655	0.0282012	0.0415464	0.047002
D11_22088767_A	-0.62786	2.4537e-07	0.0463835	0.0528772	0.0469655	0.0317263	0.0415464	0.0450436
D11_22088771_A	-0.62847	3.8242e-07	0.0473112	0.0528772	0.0469655	0.0282012	0.0415464	0.0450436
D11_22088862_C	-0.61759	4.5644e-07	0.0463835	0.0528772	0.0472939	0.0282012	0.0415464	0.0450436
D11_22088937_C	-0.64432	1.8773e-07	0.0474345	0.0540753	0.0480296	0.0288402	0.0424877	0.0460641
D11_22088939_A	-0.64432	1.8773e-07	0.0474345	0.0540753	0.0480296	0.0288402	0.0424877	0.0460641
D11_22089042_T	-0.67985	4.7171e-08	0.0473112	0.0528772	0.0469655	0.0282012	0.0415464	0.0450436
D11_22089103_T	-0.65684	1.3245e-07	0.0473112	0.0528772	0.0469655	0.0282012	0.0415464	0.0450436
D11_22089137_T	-0.63549	3.5489e-07	0.0462422	0.0516825	0.0459043	0.0310095	0.0406077	0.0440258
D11_22089183_G	-0.65332	1.7175e-07	0.0474345	0.0540753	0.0480296	0.0288402	0.0424877	0.0460641
D11_22089293_T	-0.64085	1.6389e-07	0.0453355	0.0516825	0.0462253	0.027564	0.0442993	0.0440258
D11_22089533_A	-0.62372	5.0935e-07	0.0463835	0.0528772	0.0472939	0.0282012	0.0415464	0.0450436
D11_22089725_G	-0.64432	1.8773e-07	0.0474345	0.0540753	0.0480296	0.0288402	0.0424877	0.0460641
D11_22089742_T	-0.64879	1.4175e-07	0.0463835	0.0528772	0.0469655	0.0317263	0.0415464	0.0450436
D11_22089858_C	-0.63882	2.2567e-07	0.0453355	0.0516825	0.0462253	0.0310095	0.0406077	0.0440258
D11_22089876_T	-0.62073	9.1464e-07	0.0453355	0.0516825	0.0462253	0.0310095	0.0406077	0.0440258
D11_22090544_A	-0.63204	2.1706e-07	0.0463835	0.0528772	0.0469655	0.0317263	0.0415464	0.0450436
D11_22091032_A	-0.61364	7.9512e-07	0.0453355	0.0516825	0.0465463	0.027564	0.0406077	0.0440258
D11_22091141_C	-0.66002	1.1342e-07	0.0453355	0.0516825	0.0465463	0.027564	0.0406077	0.0440258
D11_22091266_T	-0.64278	3.8026e-07	0.0463835	0.0528772	0.0472939	0.0282012	0.0415464	0.0450436
D11_22091415_G	-0.67654	6.4195e-08	0.0471489	0.0516825	0.0459043	0.027564	0.0406077	0.0440258
D11_22091658_A	-0.6556	1.5204e-07	0.0463835	0.0528772	0.0469655	0.0282012	0.0415464	0.047002
D11_22091733_T	-0.62372	5.0935e-07	0.0463835	0.0528772	0.0472939	0.0282012	0.0415464	0.0450436
D11_22092217_C	-0.62043	6.3446e-07	0.0451762	0.050491	0.0454733	0.0269285	0.0396715	0.0430108
D11_22092295_G	-0.60579	5.1822e-07	0.0462422	0.0516825	0.0462253	0.027564	0.0406077	0.0440258
D11_22092571_T	-0.61306	4.6331e-07	0.0442903	0.050491	0.0451596	0.0302946	0.043278	0.0430108
D11_22093060_G	-0.6391	1.5743e-07	0.044113	0.0493028	0.0444031	0.0262948	0.0387379	0.0438247
D11_22093092_A	-0.67294	9.715e-08	0.046062	0.050491	0.0451596	0.0269285	0.0396715	0.0430108
D11_22093168_T	-0.62129	4.7317e-07	0.044113	0.0493028	0.0444031	0.0295817	0.0387379	0.0419987
D11_22093510_T	-0.64561	1.8608e-07	0.0463835	0.0528772	0.0469655	0.0317263	0.0415464	0.0450436
D11_22093671_T	-0.61029	8.961e-07	0.046062	0.050491	0.0451596	0.0269285	0.0396715	0.0430108
D11_22093822_T	-0.65633	6.0376e-08	0.0473112	0.0528772	0.0469655	0.0282012	0.0415464	0.0450436
D11_22094884_T	-0.68117	2.9512e-08	0.0473112	0.0528772	0.0469655	0.0282012	0.0415464	0.0450436
D11_22095463_T	-0.60421	6.0359e-07	0.0462422	0.0516825	0.0459043	0.0310095	0.0406077	0.0440258
D11_22098229_T	-0.65369	6.6956e-08	0.044113	0.0493028	0.0447093	0.0262948	0.0387379	0.0419987
D11_22098368_A	-0.66894	3.9777e-08	0.0428188	0.046936	0.0422716	0.0312907	0.0368783	0.0399826
D11_22098637_T	-0.63228	4.8848e-07	0.044113	0.0493028	0.0437907	0.0295817	0.0422595	0.0438247
D11_22098771_A	-0.66046	7.9935e-08	0.044978	0.0493028	0.0440969	0.0295817	0.0387379	0.0419987
D11_22098780_G	-0.60574	6.807e-07	0.0462422	0.0511145	0.0462253	0.027564	0.0406077	0.04594
D11_22099817_C	-0.64859	2.8604e-07	0.0422086	0.0481178	0.0436348	0.0320785	0.0378068	0.0409892
D11_22099825_A	-0.64859	2.8604e-07	0.0422086	0.0481178	0.0436348	0.0320785	0.0378068	0.0409892
D11_22100154_G	-0.59099	9.6361e-07	0.046062	0.0499361	0.0454733	0.0269285	0.0396715	0.0430108
D11_22100560_A	-0.64027	4.6841e-07	0.044978	0.0493028	0.0440969	0.0262948	0.0422595	0.0419987
D11_22101039_T	-0.64865	1.6977e-07	0.0462422	0.0516825	0.0462253	0.027564	0.0406077	0.0440258
D11_22101427_T	-0.62815	3.837e-07	0.0453355	0.0516825	0.0462253	0.0310095	0.0406077	0.0440258
D11_22101914_T	-0.63749	4.2614e-07	0.044978	0.0493028	0.0440969	0.0295817	0.0387379	0.0419987
D11_22101917_G	-0.62279	6.9399e-07	0.044978	0.0493028	0.0440969	0.0295817	0.0387379	0.0419987
D11_22101963_A	-0.65617	1.6458e-07	0.0438969	0.0481178	0.0436348	0.0256628	0.0378068	0.0409892
D11_22102003_G	-0.65303	2.0637e-07	0.0438969	0.0481178	0.043037	0.0320785	0.0378068	0.0409892
D11_22104507_G	-0.67279	1.3052e-07	0.0430528	0.0481178	0.043037	0.0256628	0.0412438	0.0409892
D11_22105481_G	-0.62342	3.2256e-07	0.0474345	0.0540753	0.0480296	0.0288402	0.0424877	0.0460641
D11_22105938_T	-0.6321	3.878e-07	0.0442903	0.050491	0.0454733	0.0302946	0.0396715	0.0430108
D11_22106097_A	-0.61953	2.2716e-07	0.0453355	0.0511145	0.0462253	0.0310095	0.0406077	0.04594
D11_22106604_C	-0.64645	1.663e-07	0.0473112	0.0528772	0.0469655	0.0282012	0.0415464	0.0450436
D11_22106682_C	-0.62431	9.3104e-08	0.0483832	0.0534811	0.0480296	0.0288402	0.0424877	0.0460641
D11_22106811_G	-0.59834	7.5604e-07	0.0474345	0.0534811	0.0483655	0.0288402	0.0424877	0.0460641
D11_22106884_T	-0.63798	1.7028e-07	0.0462422	0.0516825	0.0462253	0.027564	0.0406077	0.0440258
D11_22107261_A	-0.64879	1.4175e-07	0.0463835	0.0528772	0.0469655	0.0317263	0.0415464	0.0450436
D11_22107306_T	-0.63519	2.575e-07	0.046062	0.050491	0.044846	0.0302946	0.0396715	0.0430108
D11_22107643_G	-0.60794	3.4951e-07	0.0484883	0.0546692	0.0490967	0.0294809	0.0434317	0.0470875
D11_22107679_T	-0.63611	2.7028e-07	0.0474345	0.0540753	0.0480296	0.0288402	0.0424877	0.0460641
D11_22107938_T	-0.64645	1.663e-07	0.0473112	0.0528772	0.0469655	0.0282012	0.0415464	0.0450436
D11_22107994_A	-0.6423	3.6588e-07	0.0453355	0.0516825	0.0465463	0.027564	0.0406077	0.0440258
D11_22108122_C	-0.58792	7.6355e-07	0.0484883	0.0540618	0.04944	0.0294809	0.0434317	0.0470875
D11_22108351_A	-0.62075	2.9356e-07	0.0442903	0.050491	0.0451596	0.0336607	0.0396715	0.0430108
D11_22108455_T	-0.65341	8.216e-08	0.0473112	0.0528772	0.0469655	0.0282012	0.0415464	0.0450436
D11_22108653_G	-0.61153	6.1256e-09	0.0580063	0.0659937	0.0565799	0.0359876	0.0530174	0.0574802
D11_22108728_G	-0.69357	1.3068e-08	0.044113	0.0493028	0.0440969	0.0295817	0.0387379	0.0419987
D11_22110239_C	-0.66533	7.7496e-08	0.044978	0.048761	0.0444031	0.0262948	0.0387379	0.0438247
D11_22110365_G	-0.63842	2.0163e-07	0.0473112	0.0522962	0.0469655	0.0282012	0.0415464	0.047002
D11_22110970_G	-0.59281	9.6502e-07	0.0463835	0.0522962	0.0472939	0.0317263	0.0415464	0.0450436
D11_22111028_T	-0.64879	1.4175e-07	0.0463835	0.0528772	0.0469655	0.0317263	0.0415464	0.0450436
D11_22111395_T	-0.60555	7.2149e-07	0.044978	0.0493028	0.0444031	0.0262948	0.0387379	0.0419987
D11_22111406_T	-0.60555	7.2149e-07	0.044978	0.0493028	0.0444031	0.0262948	0.0387379	0.0419987
D11_22112159_G	-0.61012	7.6721e-07	0.0474345	0.0540753	0.0480296	0.0288402	0.0424877	0.0460641
D11_22112267_T	-0.66918	6.0094e-08	0.0473112	0.0528772	0.0469655	0.0282012	0.0415464	0.0450436
D11_22113088_A	-0.60381	3.2784e-07	0.0463835	0.0528772	0.0472939	0.0282012	0.0415464	0.0450436
D11_22113094_G	-0.57254	7.6873e-07	0.0474345	0.0534811	0.0483655	0.0288402	0.0424877	0.0460641
D11_22114569_T	-0.65627	1.6959e-07	0.0462422	0.0516825	0.0462253	0.027564	0.0406077	0.0440258
D11_22114637_C	-0.66581	1.5771e-07	0.0451762	0.050491	0.0454733	0.0269285	0.0396715	0.0430108
D11_22116390_C	-0.59319	9.7281e-07	0.0471489	0.0511145	0.0459043	0.027564	0.0442993	0.0440258
D11_22117936_A	-0.62103	2.0641e-07	0.043248	0.048761	0.0447093	0.0295817	0.0422595	0.0419987
D11_22119079_G	-0.63561	1.5397e-07	0.046062	0.0499361	0.0454733	0.0269285	0.0396715	0.0430108
D11_22119080_C	-0.63561	1.5397e-07	0.046062	0.0499361	0.0454733	0.0269285	0.0396715	0.0430108
D11_22120968_C	-0.59151	6.5524e-07	0.0438969	0.047589	0.043037	0.0352864	0.0378068	0.0409892
D11_22120984_T	-0.60184	2.9178e-07	0.044978	0.048761	0.0437907	0.0361554	0.0387379	0.0419987
D11_22121115_T	-0.62886	1.8616e-07	0.0453355	0.0516825	0.0459043	0.034455	0.0406077	0.0440258
D11_22121441_T	-0.61466	4.9244e-07	0.0463835	0.0528772	0.0472939	0.0282012	0.0415464	0.0450436
D11_22122630_C	-0.60498	9.4684e-07	0.0462422	0.0516825	0.0462253	0.027564	0.0406077	0.0440258
D11_22122768_A	-0.67286	1.8492e-08	0.0451762	0.050491	0.0451596	0.0302946	0.0396715	0.0430108
D11_22122954_T	-0.60491	7.5829e-07	0.0451762	0.050491	0.0451596	0.0302946	0.0396715	0.0430108
D11_22123973_T	-0.6409	3.0521e-07	0.0463835	0.0528772	0.0472939	0.0282012	0.0415464	0.0450436
D11_22127410_A	-0.6223	6.8657e-07	0.0462422	0.0511145	0.0465463	0.027564	0.0406077	0.0440258
D11_22128079_A	-0.62497	1.4629e-07	0.0494581	0.0534543	0.0490967	0.033166	0.0434317	0.0470875
D11_22128239_T	-0.64432	1.8773e-07	0.0474345	0.0540753	0.0480296	0.0288402	0.0424877	0.0460641
D11_22128884_C	-0.60395	4.1781e-07	0.0462422	0.0511145	0.0462253	0.0310095	0.0406077	0.0440258
D11_22128961_A	-0.64545	1.7863e-07	0.0451762	0.050491	0.0451596	0.0302946	0.0396715	0.0430108
D11_22129733_A	-0.63107	3.2432e-07	0.0474345	0.0534811	0.0483655	0.0288402	0.0424877	0.0460641
D11_22130297_T	-0.62546	1.9105e-07	0.0484883	0.0546692	0.0490967	0.0294809	0.0434317	0.0470875
D11_22131069_A	-0.65234	8.5689e-08	0.0451762	0.050491	0.0451596	0.0302946	0.0396715	0.0430108
D11_22131740_C	-0.62736	9.7178e-08	0.0473112	0.0522962	0.0472939	0.0282012	0.0415464	0.0450436
D11_22132168_C	-0.65041	6.0436e-08	0.0484883	0.0546692	0.0490967	0.0294809	0.0434317	0.0470875
D11_22132239_T	-0.63354	6.2193e-07	0.0453355	0.0516825	0.0462253	0.027564	0.0406077	0.0440258
D11_22132773_A	-0.66038	4.5283e-08	0.0463835	0.0528772	0.0472939	0.0282012	0.0415464	0.0450436
D11_22132819_C	-0.63322	3.2002e-07	0.0442903	0.050491	0.0454733	0.0302946	0.0396715	0.0430108
D11_22133918_T	-0.63961	1.7987e-07	0.0463835	0.0522962	0.0476224	0.0282012	0.0415464	0.0450436
D11_22134003_C	-0.62237	3.0778e-07	0.0473112	0.0522962	0.0472939	0.0282012	0.0415464	0.0450436
D11_22135162_C	-0.63058	4.2613e-07	0.0360331	0.0387526	0.0353828	0.0258351	0.0304485	0.0330115
D11_22136509_C	-0.60029	5.6029e-07	0.0463835	0.0522962	0.0472939	0.0317263	0.0415464	0.0450436
D11_22137286_G	-0.63488	4.6473e-08	0.0484883	0.0546692	0.0487533	0.033166	0.0434317	0.0470875
D11_22138235_C	-0.56994	9.4781e-07	0.0483832	0.0528868	0.0480296	0.0288402	0.0463502	0.0460641
D11_22142030_C	-0.60968	2.792e-07	0.0484883	0.0546692	0.0490967	0.0294809	0.0434317	0.0470875
D11_22142054_A	-0.615	6.9123e-07	0.0463835	0.0528772	0.0472939	0.0282012	0.0415464	0.0450436
D11_22143257_C	-0.60266	1.5176e-08	0.0537758	0.0611807	0.0532305	0.0375333	0.053619	0.053288
D11_22143542_C	-0.61242	4.7015e-07	0.0451762	0.0499361	0.0454733	0.0269285	0.0396715	0.0448809
D11_22146402_G	-0.61391	4.691e-07	0.0451762	0.050491	0.0451596	0.0269285	0.043278	0.0430108
D11_22146779_G	-0.62899	2.5524e-07	0.0462422	0.0511145	0.0462253	0.0310095	0.0406077	0.0440258
D11_22147328_A	-0.62716	7.3711e-07	0.046062	0.050491	0.044846	0.0302946	0.0396715	0.0430108
D11_22147510_T	-0.62658	6.6369e-07	0.0462422	0.0516825	0.0459043	0.0310095	0.0406077	0.0440258
D11_22147627_T	-0.66639	2.6635e-07	0.0463835	0.0528772	0.0472939	0.0282012	0.0415464	0.0450436
D11_22147656_T	-0.61358	6.2895e-07	0.0463835	0.0528772	0.0472939	0.0282012	0.0415464	0.0450436
D11_22149042_A	-0.55487	2.1714e-07	0.0558851	0.0642948	0.0545108	0.0346715	0.0510786	0.0577859
D11_22150980_T	-0.59766	8.1832e-07	0.046062	0.050491	0.0451596	0.0269285	0.0396715	0.0430108
D11_22151214_T	-0.61467	3.3132e-07	0.0473112	0.0522962	0.0469655	0.0317263	0.0415464	0.0450436
D11_22151315_AG	-0.84237	1.6558e-10	0.0430528	0.047589	0.0436348	0.0288707	0.0378068	0.0427714
D11_22151331_A	-0.71515	1.6233e-08	0.044113	0.0493028	0.0444031	0.0295817	0.0387379	0.0419987
D11_22152033_C	-0.59319	9.7281e-07	0.0471489	0.0511145	0.0459043	0.027564	0.0442993	0.0440258
D11_22152652_G	-0.64955	2.3949e-07	0.044113	0.0493028	0.0440969	0.0295817	0.0422595	0.0419987
D11_22155083_C	-0.6216	7.561e-07	0.0453355	0.0516825	0.0459043	0.0310095	0.0406077	0.0440258
D11_22174625_A	-0.62678	6.1552e-07	0.0453355	0.0516825	0.0462253	0.0310095	0.0406077	0.0440258
D11_22188077_A	-0.61633	8.2094e-07	0.0463835	0.0528772	0.0469655	0.0317263	0.0415464	0.0450436
D11_22206322_T	-0.61544	3.1348e-07	0.0442903	0.050491	0.044846	0.0370267	0.0396715	0.0430108
D11_22227311_C	-0.63835	1.4219e-07	0.0462422	0.0516825	0.0459043	0.0310095	0.0406077	0.0440258
D11_22229935_A	-0.63585	3.145e-07	0.0463835	0.0528772	0.0469655	0.0317263	0.0415464	0.0450436
D11_22511680_G	-1.5074	4.8831e-08	0.0073476	0.00747881	0.00738591	0.00747881	0.00694461	0.00720182
D11_22709620_CT	-0.50177	5.0434e-07	0.0676823	0.0801807	0.0661561	0.0559114	0.0718861	0.0714424
D11_23119122_G	-0.41278	3.152e-07	0.0861932	0.109328	0.0892582	0.0736952	0.0877324	0.0955308
D11_23694189_TG	-0.42292	6.9991e-07	0.0704332	0.088235	0.0718394	0.0700978	0.0819325	0.0814268
D11_23769253_A	-0.48267	1.5822e-08	0.0969265	0.114365	0.0973606	0.0770904	0.064242	0.0666213
D11_23770976_G	-0.47618	1.1915e-09	0.112557	0.156672	0.125083	0.095048	0.0763778	0.059405
D11_23774358_C	-0.47463	1.1637e-09	0.112557	0.156672	0.123976	0.095048	0.0763778	0.059405
D11_23775732_T	-0.49644	4.5181e-10	0.112591	0.156297	0.121739	0.0925073	0.0743362	0.0578171
D11_23778976_A	-0.40282	6.4404e-07	0.116689	0.155799	0.122849	0.0816822	0.0875166	0.0518617
D11_23780954_GTA	-0.43716	4.6391e-08	0.111453	0.146971	0.120452	0.0891625	0.0955312	0.0557266
D11_23789491_ATTGTGTT	-0.47654	2.1234e-08	0.109395	0.127909	0.0981162	0.0923784	0.0692838	0.0615856
D11_23798749_A	-0.48992	3.4187e-08	0.113536	0.151589	0.11953	0.102182	0.0729875	0.0630756
D11_23804195_G	-0.53486	8.2338e-10	0.109532	0.150196	0.120528	0.0899942	0.0843695	0.0562464
D11_23809713_A	-0.44532	1.4674e-08	0.110547	0.157722	0.122849	0.0933511	0.0750143	0.0518617
D11_23810429_G	-0.47422	1.5466e-09	0.110547	0.155799	0.122849	0.0933511	0.0750143	0.0648271
D11_23810616_A	-0.50941	3.4685e-11	0.118403	0.169519	0.125757	0.102842	0.0826406	0.064276
D11_23824051_T	-0.47564	1.28e-09	0.115683	0.156672	0.125083	0.095048	0.0763778	0.059405
D11_23824072_CT	-0.49264	3.0339e-09	0.112591	0.156297	0.121739	0.0925073	0.0743362	0.0578171
D11_23824083_T	-0.46715	4.3105e-09	0.112591	0.154391	0.122816	0.0925073	0.0743362	0.0578171
D11_23825141_T	-0.47557	1.8519e-09	0.113618	0.155799	0.122849	0.0933511	0.0875166	0.0583444
D11_23825294_A	-0.5112	1.378e-10	0.115683	0.158631	0.123976	0.095048	0.0763778	0.059405
D11_23825379_C	-0.48208	5.1816e-10	0.11662	0.1603	0.127305	0.0984795	0.0791353	0.0615497
D11_23851068_T	-0.42368	8.2406e-08	0.105537	0.154876	0.1217	0.0916665	0.0859374	0.0700231
D11_23859037_C	-0.44268	2.9939e-08	0.104257	0.127498	0.10546	0.0754625	0.0606395	0.0733663
D11_23864006_A	-0.46589	3.2754e-09	0.113567	0.160055	0.125088	0.0959011	0.0770634	0.0599382
D11_23866516_A	-0.44494	1.6953e-07	0.112591	0.152485	0.122816	0.0925073	0.0867256	0.0578171
D11_23873934_A	-0.47475	3.5358e-08	0.113536	0.151589	0.120588	0.0908288	0.0729875	0.0630756
D11_23876006_CG	-0.46857	3.9812e-09	0.109548	0.154391	0.123894	0.0925073	0.0867256	0.0578171
D11_23877275_G	-0.46074	2.5737e-07	0.106506	0.14785	0.118217	0.087508	0.0820388	0.0607695
D11_23883390_A	-0.48444	1.1727e-09	0.113567	0.160055	0.125088	0.0959011	0.0770634	0.0599382
D11_23886453_T	-0.43509	1.6655e-07	0.101257	0.136864	0.112264	0.101257	0.075943	0.0562541
D11_23888589_A	-0.48459	5.9118e-09	0.112493	0.150196	0.120528	0.0899942	0.0723167	0.0687455
D11_23899493_CGG	-0.53369	5.2205e-10	0.105293	0.144054	0.115757	0.105293	0.0789695	0.0526463
D11_23906517_A	-0.69671	1.6885e-14	0.0952018	0.125227	0.108699	0.0723534	0.0678313	0.0502454
D11_23906947_T	-0.6639	4.8721e-13	0.0944735	0.121238	0.106052	0.0700487	0.0656706	0.0486449
D11_23907464_G	-0.60156	2.2937e-11	0.0941876	0.122418	0.107541	0.0805304	0.0671087	0.0546811
D11_23910478_A	-0.62461	2.3303e-12	0.0941876	0.122418	0.107541	0.0805304	0.0766956	0.0546811
D11_23910480_T	-0.63038	1.7567e-12	0.0941876	0.122418	0.107541	0.0805304	0.0766956	0.0546811
D11_23910837_T	-0.6188	8.2064e-12	0.0931768	0.122563	0.107211	0.0708144	0.0758725	0.0491766
D11_23911824_A	-0.65361	4.197e-11	0.0893607	0.116042	0.0995408	0.0828221	0.0709904	0.0506135
D11_23911985_T	-0.73463	1.94e-09	0.0871812	0.111946	0.102627	0.0745399	0.0709904	0.0460123
D11_23913311_A	-0.75938	8.1433e-14	0.0946724	0.118601	0.103745	0.0770904	0.064242	0.0523453
D11_23918119_G	-0.63693	1.327e-12	0.0931768	0.122563	0.107211	0.0708144	0.0663885	0.0540943
D11_23918558_A	-0.58874	3.7172e-09	0.0934442	0.11849	0.10651	0.0692855	0.0649551	0.0481149
D11_23921091_A	-0.63471	2.1674e-12	0.0944735	0.121238	0.106052	0.0700487	0.0656706	0.0486449
D11_23921159_A	-0.64608	2.067e-12	0.0934442	0.119917	0.105703	0.0779462	0.0649551	0.0481149
D11_23921647_A	-0.64413	1.0751e-12	0.0952018	0.123736	0.107856	0.0723534	0.0678313	0.0502454
D11_23921834_T	-0.63083	2.6786e-12	0.0975819	0.123736	0.107856	0.0723534	0.0678313	0.0502454
D11_23921899_A	-0.59621	1.2658e-10	0.0924183	0.118601	0.103745	0.0685248	0.0734194	0.0475867
D11_23922742_TA	-0.54204	4.976e-09	0.0915992	0.110748	0.101814	0.0728533	0.0693841	0.0449712
D11_23923825_C	-0.63216	1.0989e-12	0.0986249	0.125059	0.10986	0.0731268	0.0685563	0.0507825
D11_23923961_C	-0.69583	1.57e-14	0.0975819	0.125227	0.107856	0.0723534	0.0678313	0.0502454
D11_23924167_T	-0.68975	3.7941e-14	0.0955062	0.122563	0.106386	0.0796661	0.0663885	0.0491766
D11_23925811_C	-0.64576	1.3054e-12	0.0962194	0.125059	0.10986	0.0731268	0.0685563	0.0507825
D11_23925840_T	-0.61464	8.2947e-12	0.0941876	0.122418	0.108374	0.0805304	0.0671087	0.0497101
D11_23926065_G	-0.62368	5.0006e-12	0.0955062	0.122563	0.106386	0.0796661	0.0663885	0.0491766
D11_23926248_C	-0.61444	1.0228e-11	0.0965423	0.122418	0.108374	0.0715826	0.0671087	0.0497101
D11_23926341_T	-0.61657	1.1501e-11	0.0999619	0.123736	0.107856	0.0723534	0.0775215	0.0502454
D11_23926500_T	-0.65167	7.8616e-13	0.0901642	0.120013	0.104543	0.0685248	0.064242	0.0523453
D11_23926729_G	-0.66342	1.7428e-13	0.0952018	0.125227	0.107856	0.0723534	0.0678313	0.0502454
D11_23926753_A	-0.66495	1.3888e-13	0.0952018	0.125227	0.107856	0.0723534	0.0678313	0.0552699
D11_23926776_TC	-0.63805	1.4595e-12	0.0972404	0.124863	0.110166	0.0831406	0.0692838	0.0564535
D11_23926868_T	-0.68009	9.5383e-14	0.0975819	0.125227	0.107856	0.0723534	0.0678313	0.0502454
D11_23926886_T	-0.6731	4.7508e-14	0.0992927	0.127498	0.112491	0.0754625	0.0707461	0.0524045
D11_23926893_A	-0.69678	8.9714e-15	0.0982648	0.127717	0.110456	0.0746813	0.0700137	0.051862
D11_23926963_C	-0.65919	2.5036e-13	0.0982648	0.126179	0.112196	0.0746813	0.0700137	0.051862
D11_23926969_T	-0.69309	2.3585e-14	0.0962194	0.125059	0.10986	0.0731268	0.0685563	0.0507825
D11_23927015_C	-0.64202	1.194e-12	0.0962194	0.125059	0.10986	0.0822676	0.0685563	0.0507825
D11_23927065_C	-0.6189	6.2138e-12	0.0941876	0.123893	0.106707	0.0805304	0.0766956	0.0497101
D11_23927269_C	-0.60079	4.5004e-11	0.0944735	0.119795	0.106052	0.0875608	0.0656706	0.0486449
D11_23927270_G	-0.59628	4.4918e-11	0.0944735	0.119795	0.106052	0.0875608	0.0656706	0.0486449
D11_23927383_A	-0.61516	8.4811e-12	0.0944735	0.121238	0.106052	0.0700487	0.0656706	0.0486449
D11_23927429_C	-0.65023	5.1317e-13	0.0992927	0.127498	0.112491	0.0754625	0.0707461	0.0524045
D11_23927461_G	-0.64855	1.5709e-12	0.0952018	0.123736	0.109541	0.0723534	0.0678313	0.0502454
D11_23927488_T	-0.65134	1.5576e-12	0.0952018	0.125227	0.107856	0.0723534	0.0678313	0.0552699
D11_23927511_A	-0.62585	7.2979e-12	0.0975819	0.123736	0.108699	0.0723534	0.0678313	0.0552699
D11_23927619_C	-0.6412	1.2972e-12	0.0952018	0.123736	0.108699	0.0723534	0.0678313	0.0552699
D11_23927660_T	-0.65799	5.1527e-13	0.0931768	0.124022	0.106386	0.0708144	0.0663885	0.0491766
D11_23927700_T	-0.66919	3.7351e-13	0.0941876	0.123893	0.107541	0.0715826	0.0671087	0.0497101
D11_23927851_T	-0.65817	7.3754e-13	0.0921693	0.122681	0.106052	0.0700487	0.0656706	0.0486449
D11_23927992_C	-0.65237	1.3862e-12	0.0931768	0.124022	0.106386	0.0708144	0.0663885	0.0491766
D11_23927994_G	-0.62718	5.6322e-12	0.0952018	0.125227	0.108699	0.0723534	0.0678313	0.0502454
D11_23928579_C	-0.64876	5.0407e-13	0.0972404	0.126386	0.111026	0.0739027	0.0692838	0.0513213
D11_23928596_T	-0.62731	2.6085e-12	0.0952018	0.123736	0.108699	0.0723534	0.0775215	0.0552699
D11_23928733_T	-0.57992	6.8046e-10	0.066566	0.0853759	0.0779951	0.0542038	0.0645283	0.0535346
D11_23928743_T	-0.65371	5.3578e-13	0.0941876	0.123893	0.106707	0.0805304	0.0671087	0.0497101
D11_23928854_A	-0.68687	4.4275e-14	0.0965423	0.123893	0.107541	0.0715826	0.0671087	0.0497101
D11_23928905_G	-0.65598	3.4202e-13	0.0962194	0.125059	0.10986	0.0731268	0.0685563	0.0558607
D11_23929135_T	-0.64799	1.6269e-12	0.0931768	0.122563	0.106386	0.0708144	0.0663885	0.0491766
D11_23929206_C	-0.67513	1.4049e-13	0.0941876	0.123893	0.106707	0.0715826	0.0671087	0.0497101
D11_23929312_A	-0.66614	2.6738e-13	0.0941876	0.123893	0.108374	0.0715826	0.0671087	0.0497101
D11_23929314_T	-0.6423	1.0476e-12	0.0962194	0.125059	0.110712	0.0731268	0.0685563	0.0507825
D11_23929323_GT	-0.68153	1.6507e-11	0.0955062	0.121104	0.108036	0.0708144	0.0663885	0.0491766
D11_23929640_G	-0.61278	1.1359e-11	0.0941876	0.122418	0.108374	0.0715826	0.0766956	0.0497101
D11_23929711_T	-0.58944	6.599e-10	0.0687306	0.0841452	0.0774238	0.0474866	0.0635981	0.0527629
D11_23929865_G	-0.62895	4.2857e-12	0.0999619	0.122245	0.108699	0.0723534	0.0678313	0.0502454
D11_23929967_G	-0.65835	5.3956e-10	0.0921693	0.121238	0.106052	0.0700487	0.0656706	0.0535094
D11_23931669_G	-0.63855	1.8157e-12	0.0955062	0.122563	0.107211	0.0708144	0.0663885	0.0491766
D11_23931696_G	-0.63505	1.6465e-12	0.0944735	0.121238	0.106052	0.0700487	0.0656706	0.0535094
D11_23932655_TAACC	-0.71709	3.4456e-10	0.0862435	0.10313	0.0936821	0.0670348	0.071823	0.0496554
D11_23933280_TC	-0.57019	2.8109e-10	0.0852085	0.112082	0.100305	0.0809481	0.0693841	0.0539654
D11_23933317_C	-0.61372	1.7146e-11	0.0921693	0.122681	0.105236	0.0700487	0.0750521	0.0486449
D11_23933324_C	-0.8797	1.369e-10	0.0853298	0.110808	0.0965244	0.0711776	0.0762617	0.0483304
D11_23933452_C	-0.64119	1.1602e-12	0.0965423	0.122418	0.107541	0.0805304	0.0671087	0.0497101
D11_23933499_A	-0.66319	2.0412e-13	0.0921693	0.122681	0.105236	0.0788047	0.0656706	0.0535094
D11_23933520_C	-0.66005	7.74e-14	0.0921693	0.121238	0.105236	0.0788047	0.0656706	0.0535094
D11_23934061_C	-0.66654	2.6156e-13	0.0936249	0.115892	0.104965	0.0762375	0.0635312	0.0517662
D11_23934146_G	-0.63639	1.8398e-12	0.0975819	0.123736	0.109541	0.0723534	0.0678313	0.0502454
D11_23934396_G	-0.69081	3.17e-14	0.0955062	0.122563	0.105562	0.0708144	0.0663885	0.0491766
D11_23934633_G	-0.65378	5.1756e-13	0.0962194	0.125059	0.109009	0.0731268	0.0685563	0.0507825
D11_23934701_G	-0.64583	7.9488e-13	0.0941876	0.122418	0.107541	0.0715826	0.0862826	0.0497101
D11_23934809_C	-0.64918	7.0508e-13	0.0941876	0.123893	0.106707	0.0715826	0.0766956	0.0497101
D11_23934824_C	-0.66216	1.7887e-13	0.0972404	0.126386	0.110166	0.0739027	0.0692838	0.0513213
D11_23934849_A	-0.69306	1.4543e-14	0.0931768	0.124022	0.105562	0.0708144	0.0663885	0.0540943
D11_23934851_T	-0.70045	7.8531e-15	0.0941876	0.125368	0.106707	0.0715826	0.0671087	0.0546811
D11_23935859_A	-0.62961	3.3861e-12	0.0941876	0.123893	0.106707	0.0715826	0.0766956	0.0546811
D11_23935928_A	-0.63999	2.1579e-12	0.0941876	0.123893	0.107541	0.0715826	0.0766956	0.0497101
D11_23935989_T	-0.69451	2.2897e-14	0.0952018	0.126718	0.107856	0.0723534	0.0678313	0.0502454
D11_23936092_C	-0.66678	1.3947e-13	0.0975819	0.123736	0.107856	0.0813976	0.0678313	0.0502454
D11_23936103_A	-0.69294	2.7845e-14	0.0944735	0.122681	0.105236	0.0788047	0.0656706	0.0486449
D11_23936139_G	-0.66236	1.9845e-13	0.0955062	0.122563	0.106386	0.0708144	0.0663885	0.0491766
D11_23936173_A	-0.65894	2.2889e-13	0.0934442	0.119917	0.105703	0.0692855	0.0742344	0.0481149
D11_23936323_T	-0.6553	4.9402e-13	0.0941876	0.125368	0.107541	0.0715826	0.0671087	0.0497101
D11_23936333_G	-0.64423	9.1772e-13	0.0962194	0.125059	0.10986	0.0731268	0.0685563	0.0507825
D11_23936427_T	-0.63245	3.0607e-12	0.0941876	0.123893	0.107541	0.0715826	0.0671087	0.0546811
D11_23936808_G	-0.63231	3.4229e-12	0.0975819	0.123736	0.109541	0.0723534	0.0678313	0.0502454
D11_23936850_G	-0.62721	3.2657e-12	0.0962194	0.125059	0.110712	0.0731268	0.0685563	0.0507825
D11_23936907_G	-0.64221	1.67e-12	0.0948094	0.126386	0.111887	0.0739027	0.0692838	0.0513213
D11_23937018_A	-0.6696	1.845e-13	0.0941876	0.123893	0.107541	0.0805304	0.0671087	0.0497101
D11_23937133_T	-0.63539	7.0914e-12	0.0898651	0.121238	0.106868	0.0788047	0.0656706	0.0486449
D11_23937188_C	-0.60858	5.1665e-12	0.0931768	0.121104	0.107211	0.0796661	0.0663885	0.0491766
D11_23941532_T	-0.67733	8.1108e-14	0.0952018	0.125227	0.108699	0.0723534	0.0678313	0.0502454
D11_23944441_CAGA	-0.61492	3.6703e-11	0.0947852	0.1146	0.101453	0.0837637	0.0717974	0.0465354
D11_23946526_G	-0.66687	4.5622e-13	0.0955062	0.122563	0.107211	0.0708144	0.0663885	0.0491766
D11_23946789_ACT	-0.68976	9.7559e-13	0.0931768	0.124022	0.106386	0.0619626	0.0758725	0.0491766
D11_23948091_A	-0.62059	6.9401e-12	0.0978356	0.121104	0.107211	0.0708144	0.0663885	0.0491766
D11_23948637_T	-0.67875	3.2272e-14	0.0941876	0.122418	0.107541	0.0805304	0.0671087	0.0546811
D11_23949575_A	-0.65448	6.7811e-13	0.0931768	0.122563	0.107211	0.0796661	0.0663885	0.0491766
D11_23950144_T	-0.65266	1.9079e-12	0.0911651	0.121345	0.105703	0.0692855	0.0649551	0.0481149
D11_23950334_T	-0.65062	8.8327e-13	0.0921693	0.121238	0.106868	0.0700487	0.0656706	0.0535094
D11_23950528_T	-0.62912	4.8179e-12	0.0934442	0.119917	0.105703	0.0779462	0.0649551	0.0433034
D11_23951223_AC	-0.55201	9.9922e-10	0.0944735	0.119795	0.106052	0.0700487	0.0844336	0.0486449
D11_23951723_G	-0.69248	1.6027e-14	0.101252	0.122418	0.106707	0.0805304	0.0671087	0.0497101
D11_23952089_C	-0.63432	1.4222e-12	0.0975819	0.122245	0.107856	0.0904417	0.0678313	0.0502454
D11_23952265_C	-0.63859	1.4584e-12	0.0975819	0.122245	0.109541	0.0723534	0.0678313	0.0502454
D11_23952266_A	-0.65601	5.937e-13	0.0965423	0.122418	0.108374	0.0715826	0.0671087	0.0497101
D11_23952616_T	-0.58053	1.0729e-09	0.0881723	0.117361	0.103014	0.0753873	0.0628227	0.0465354
D11_23953117_T	-0.64581	6.6878e-13	0.0962194	0.125059	0.109009	0.0822676	0.0685563	0.0507825
D11_23953632_A	-0.67899	2.1518e-14	0.0941876	0.123893	0.108374	0.0715826	0.0671087	0.0497101
D11_23953637_C	-0.70807	3.9416e-15	0.0931768	0.124022	0.107211	0.0708144	0.0663885	0.0491766
D11_23953665_C	-0.67615	6.1053e-14	0.0941876	0.123893	0.108374	0.0805304	0.0671087	0.0497101
D11_23953679_G	-0.63989	9.2536e-13	0.0972404	0.126386	0.111026	0.0831406	0.0692838	0.0513213
D11_23953693_T	-0.63289	1.5266e-12	0.0962194	0.125059	0.10986	0.0822676	0.0783501	0.0507825
D11_23954065_T	-0.63837	2.5866e-12	0.0931768	0.122563	0.106386	0.0708144	0.0758725	0.0491766
D11_23954204_A	-0.65455	5.7876e-13	0.0952018	0.125227	0.107856	0.0723534	0.0678313	0.0502454
D11_23954243_G	-0.55156	8.7609e-10	0.0921693	0.121238	0.105236	0.0788047	0.0750521	0.0583739
D11_23954915_C	-0.65303	5.73e-13	0.0941876	0.123893	0.107541	0.0715826	0.0671087	0.0497101
D11_23954978_C	-0.65483	2.4607e-13	0.0952018	0.125227	0.108699	0.0723534	0.0678313	0.0502454
D11_23955322_A	-0.63286	6.5807e-12	0.0915402	0.114677	0.100312	0.0745399	0.0621166	0.0506135
D11_23955481_G	-0.66086	5.0262e-13	0.0921693	0.122681	0.106868	0.0700487	0.0656706	0.0486449
D11_23958316_GTCA	-0.65579	7.3098e-10	0.090544	0.11211	0.0969134	0.0720141	0.0771579	0.0488984
D11_23958590_C	-0.58901	7.435e-11	0.0991806	0.117189	0.103745	0.0770904	0.064242	0.0523453
D11_23967048_T	-0.63386	6.7232e-12	0.0934442	0.119917	0.104896	0.0779462	0.0649551	0.0481149
D11_23970437_A	-0.61022	3.7214e-11	0.0913958	0.117288	0.103386	0.0677666	0.0726071	0.0470602
D11_23970522_A	-0.6662	1.9453e-13	0.0931768	0.122563	0.106386	0.0708144	0.0663885	0.0491766
D11_23970653_T	-0.64642	4.8057e-13	0.0972404	0.126386	0.110166	0.0739027	0.0692838	0.0513213
D11_23970744_C	-0.64628	1.4992e-12	0.0931768	0.122563	0.106386	0.0708144	0.0663885	0.0491766
D11_23970836_G	-0.66026	5.8396e-13	0.0921693	0.121238	0.106052	0.0700487	0.0750521	0.0486449
D11_23971398_A	-0.6075	1.6981e-11	0.0946724	0.117189	0.105341	0.0685248	0.064242	0.0475867
D11_23974189_A	-0.63202	2.3198e-12	0.0957234	0.11849	0.105703	0.0692855	0.0649551	0.0529264
D11_23974234_C	-0.65579	1.4519e-13	0.10103	0.123552	0.109009	0.0731268	0.0685563	0.0558607
D11_23974241_T	-0.63627	1.0532e-12	0.0986249	0.123552	0.109009	0.0731268	0.0685563	0.0558607
D11_23974274_C	-0.65901	2.3378e-13	0.0992927	0.127498	0.112491	0.0754625	0.0707461	0.0524045
D11_23974696_C	-0.45319	9.6795e-07	0.089469	0.112082	0.0972886	0.0647585	0.0693841	0.0539654
D11_23974821_C	-0.5421	1.6328e-09	0.0891666	0.118685	0.101808	0.0677666	0.081683	0.0611782
D11_23974833_T	-0.56947	2.8756e-08	0.0803633	0.108041	0.0922942	0.0670348	0.0638426	0.0496554
D11_23974900_T	-0.59525	2.3362e-07	0.0778881	0.0964653	0.084606	0.0605403	0.0504502	0.0523188
D11_23974943_A	-0.604	2.4761e-08	0.0905007	0.110798	0.0953936	0.0703437	0.0586198	0.0477642
D11_23976559_G	-0.67823	2.9289e-13	0.0946724	0.120013	0.104543	0.0685248	0.064242	0.0475867
D11_23976578_A	-0.63574	5.6228e-12	0.0913958	0.118685	0.104175	0.0677666	0.0635312	0.0517662
D11_23976998_T	-0.64319	8.723e-13	0.0901642	0.118601	0.104543	0.0770904	0.064242	0.0523453
D11_23977000_A	-0.65365	3.2983e-13	0.0921693	0.121238	0.106052	0.0700487	0.0656706	0.0535094
D11_23977265_C	-0.63334	2.6445e-12	0.0952018	0.123736	0.110384	0.0723534	0.0678313	0.0502454
D11_23977446_G	-0.62769	4.5419e-12	0.0986249	0.125059	0.10986	0.0731268	0.0685563	0.0507825
D11_23977472_T	-0.66124	5.5227e-13	0.0957234	0.119917	0.10409	0.0692855	0.0649551	0.0529264
D11_23977556_A	-0.68338	4.2676e-14	0.0944735	0.121238	0.105236	0.0788047	0.0656706	0.0486449
D11_23977844_G	-0.64033	1.424e-12	0.0962194	0.125059	0.10986	0.0822676	0.0685563	0.0507825
D11_23977945_G	-0.62564	5.6239e-12	0.0962194	0.125059	0.10986	0.0822676	0.0685563	0.0507825
D11_23978002_A	-0.64649	2.5879e-12	0.0931768	0.124022	0.106386	0.0796661	0.0663885	0.0491766
D11_23978106_A	-0.62409	2.906e-11	0.0921693	0.121238	0.106052	0.0788047	0.0750521	0.0486449
D11_23978111_T	-0.62014	3.6341e-11	0.0921693	0.121238	0.106052	0.0788047	0.0750521	0.0486449
D11_23978291_C	-0.58736	4.2568e-10	0.0852085	0.113416	0.0995511	0.0728533	0.0780571	0.0539654
D11_23978308_T	-0.60608	2.1591e-11	0.0931768	0.121104	0.108036	0.0708144	0.0853566	0.0491766
D11_23978320_T	-0.6419	5.6933e-12	0.0891666	0.118685	0.103386	0.0677666	0.081683	0.0470602
D11_23978407_C	-0.68923	1.8348e-14	0.0952018	0.125227	0.108699	0.0723534	0.0678313	0.0502454
D11_23978434_T	-0.69157	8.0191e-14	0.0931768	0.124022	0.106386	0.0708144	0.0758725	0.0491766
D11_23978464_T	-0.69736	1.8507e-14	0.0955062	0.122563	0.106386	0.0708144	0.0758725	0.0491766
D11_23978471_C	-0.70333	3.4434e-15	0.0986249	0.125059	0.10986	0.0731268	0.0685563	0.0507825
D11_23978865_C	-0.58954	7.2474e-10	0.0934442	0.119917	0.103283	0.0866068	0.0742344	0.0481149
D11_23978914_G	-0.52104	5.1344e-09	0.108356	0.137529	0.120134	0.108356	0.0812674	0.0601981
D11_23979033_A	-0.64309	1.7569e-10	0.0883481	0.114727	0.0999387	0.0818836	0.0701859	0.0454909
D11_23979049_T	-0.59457	1.9887e-09	0.0905029	0.114727	0.0991758	0.0818836	0.0701859	0.05004
D11_23979139_C	-0.56278	9.6091e-10	0.0903766	0.1146	0.103014	0.0837637	0.0628227	0.0558424
D11_23979166_T	-0.64601	4.2898e-12	0.0893607	0.114677	0.101856	0.0745399	0.0621166	0.0552147
D11_23979199_C	-0.58907	2.7307e-10	0.0833337	0.109489	0.0957057	0.0772361	0.0579271	0.0557817
D11_23979409_C	-0.65353	1.4617e-12	0.0941876	0.123893	0.108374	0.0715826	0.0766956	0.0497101
D11_23979566_T	-0.66602	2.7239e-13	0.0955062	0.124022	0.105562	0.0708144	0.0663885	0.0491766
D11_23979612_C	-0.6614	2.9519e-13	0.0982648	0.127717	0.111326	0.0746813	0.0700137	0.051862
D11_23980288_A	-0.64302	1.7356e-12	0.0982648	0.127717	0.111326	0.0746813	0.0700137	0.051862
D11_23980371_G	-0.63008	3.5213e-12	0.0931768	0.122563	0.106386	0.0708144	0.0853566	0.0491766
D11_23980496_G	-0.6487	5.9357e-13	0.0972404	0.127909	0.110166	0.0739027	0.0692838	0.0513213
D11_23980579_G	-0.60159	2.5711e-11	0.0941876	0.122418	0.108374	0.0805304	0.0671087	0.0497101
D11_23980713_T	-0.63976	2.437e-12	0.0891666	0.117288	0.104175	0.0677666	0.0726071	0.0470602
D11_23981137_C	-0.67466	5.0333e-14	0.0962194	0.126566	0.10986	0.0731268	0.0685563	0.0507825
D11_23981141_C	-0.67466	5.0333e-14	0.0962194	0.126566	0.10986	0.0731268	0.0685563	0.0507825
D11_23981167_A	-0.69035	3.5555e-14	0.0952018	0.126718	0.107856	0.0723534	0.0678313	0.0502454
D11_23981352_A	-0.65973	3.2079e-13	0.0952018	0.125227	0.107856	0.0813976	0.0678313	0.0502454
D11_23981560_A	-0.67861	1.0947e-13	0.0941876	0.123893	0.107541	0.0715826	0.0671087	0.0497101
D11_23981609_T	-0.64374	3.181e-12	0.0921693	0.122681	0.106052	0.0700487	0.0656706	0.0486449
D11_23981624_C	-0.62341	5.2237e-12	0.0941876	0.123893	0.106707	0.0715826	0.0671087	0.0546811
D11_23981636_T	-0.64391	1.6194e-12	0.0911651	0.121345	0.103283	0.0692855	0.0649551	0.0577379
D11_23981693_C	-0.61967	6.418e-12	0.0968104	0.127498	0.111612	0.0754625	0.0707461	0.0576449
D11_23981717_T	-0.7107	6.602e-14	0.0965423	0.123893	0.107541	0.0715826	0.0671087	0.0497101
D11_23981738_G	-0.65303	3.4805e-12	0.0975819	0.123736	0.108699	0.0723534	0.0678313	0.0502454
D11_23981764_A	-0.62211	1.0013e-11	0.097816	0.127252	0.112771	0.0762463	0.0714809	0.0529488
D11_23981940_A	-0.65557	1.5004e-12	0.0957234	0.119917	0.104896	0.0692855	0.0649551	0.0481149
D11_23981975_A	-0.74961	3.4653e-12	0.0946724	0.118601	0.104543	0.0685248	0.064242	0.0475867
D11_23982221_C	-0.47625	5.4004e-08	0.161974	0.198301	0.182461	0.111909	0.0599513	0.0777147
D11_23982325_A	-0.92855	1.6453e-10	0.0915402	0.117407	0.100312	0.0745399	0.0621166	0.0460123
D11_23982404_C	-0.6265	1.9885e-10	0.0884438	0.109509	0.0975782	0.0781597	0.0586198	0.0477642
D11_23982451_T	-0.54826	4.3639e-11	0.155129	0.182192	0.156183	0.128951	0.118425	0.0614054
D11_23982656_G	-0.60508	2.5117e-11	0.0978356	0.121104	0.106386	0.0796661	0.0663885	0.0491766
D11_23982783_T	-0.58547	2.3288e-10	0.0937197	0.114677	0.102627	0.0745399	0.0621166	0.0506135
D11_23982963_T	-0.68287	6.2869e-14	0.0967777	0.121238	0.105236	0.0700487	0.0656706	0.0486449
D11_23983018_A	-0.65643	6.8734e-13	0.0944735	0.121238	0.105236	0.0700487	0.0656706	0.0535094
D11_23983097_G	-0.64084	1.8487e-12	0.0975819	0.123736	0.109541	0.0723534	0.0678313	0.0502454
D11_23983125_T	-0.61107	1.6489e-10	0.0925809	0.11598	0.102233	0.0753873	0.0628227	0.0558424
D11_23983594_A	-0.60602	3.5291e-11	0.0893607	0.114677	0.101084	0.0828221	0.0709904	0.0506135
D11_23983606_C	-0.60576	2.5585e-11	0.0924183	0.120013	0.103745	0.0770904	0.064242	0.0523453
D11_23983644_A	-0.59556	1.8573e-10	0.0883481	0.116077	0.100702	0.0736952	0.0614127	0.05004
D11_23983738_C	-0.64538	8.2744e-13	0.0996714	0.124863	0.110166	0.0739027	0.0692838	0.0513213
D11_23983906_G	-0.65235	3.6455e-13	0.0982648	0.12464	0.110456	0.0840164	0.0700137	0.051862
D11_23983907_G	-0.6457	6.0373e-13	0.0992927	0.125944	0.111612	0.0848953	0.0707461	0.0524045
D11_23983920_A	-0.65095	1.3219e-12	0.0941876	0.122418	0.107541	0.0805304	0.0671087	0.0497101
D11_23983938_T	-0.65196	1.0916e-12	0.0921693	0.122681	0.105236	0.0788047	0.0656706	0.0486449
D11_23984019_T	-0.64446	2.3557e-12	0.0941876	0.123893	0.107541	0.0715826	0.0671087	0.0497101
D11_23984073_A	-0.61465	8.4768e-12	0.0941876	0.122418	0.109208	0.0715826	0.0671087	0.0497101
D11_23984080_C	-0.63152	3.4536e-12	0.0962194	0.123552	0.110712	0.0731268	0.0685563	0.0507825
D11_23984286_C	-0.6494	4.0289e-13	0.0967777	0.119795	0.105236	0.0700487	0.0656706	0.0583739
D11_23984288_G	-0.6494	4.0289e-13	0.0967777	0.119795	0.105236	0.0700487	0.0656706	0.0583739
D11_23984447_G	-0.63054	4.2156e-12	0.0931768	0.121104	0.108036	0.0708144	0.0663885	0.0540943
D11_23984641_C	-0.61017	8.4664e-11	0.0924183	0.118601	0.104543	0.0685248	0.064242	0.0475867
D11_23984841_T	-0.61721	1.5308e-11	0.0924183	0.118601	0.103745	0.0770904	0.064242	0.0523453
D11_23984842_C	-0.59612	4.8259e-11	0.0944735	0.119795	0.105236	0.0788047	0.0656706	0.0535094
D11_23985005_A	-0.63758	3.5634e-12	0.0921693	0.121238	0.105236	0.0875608	0.0656706	0.0486449
D11_23985042_T	-0.65152	1.5258e-12	0.0901642	0.118601	0.103745	0.085656	0.064242	0.0475867
D11_23985179_A	-0.66256	2.9154e-13	0.0911651	0.119917	0.10409	0.0779462	0.0649551	0.0529264
D11_23985255_G	-0.59786	3.802e-11	0.0941876	0.122418	0.108374	0.0805304	0.0671087	0.0497101
D11_23985272_G	-0.61311	1.2102e-11	0.0952018	0.123736	0.108699	0.0813976	0.0678313	0.0502454
D11_23985363_C	-0.57558	1.7204e-10	0.0908474	0.122563	0.108036	0.0796661	0.0663885	0.0491766
D11_23985654_TC	-0.63264	4.93e-12	0.0965423	0.123893	0.107541	0.0805304	0.0671087	0.0497101
D11_23985749_G	-0.65808	2.9226e-13	0.0948094	0.126386	0.110166	0.0831406	0.0692838	0.0564535
D11_23985771_T	-0.68	5.5252e-14	0.0908474	0.122563	0.106386	0.0796661	0.0663885	0.0540943
D11_23986146_T	-0.4464	4.031e-07	0.141607	0.189632	0.153859	0.148443	0.119284	0.0618511
D11_23986167_G	-0.89941	1.2151e-10	0.0936249	0.118685	0.103386	0.0677666	0.0635312	0.0470602
D11_23986277_A	-0.73525	1.1714e-09	0.0901642	0.118601	0.103745	0.0685248	0.0734194	0.0475867
D11_23986532_T	-0.54542	2.7571e-08	0.0873988	0.108215	0.0949861	0.0772361	0.0579271	0.0514908
D11_23986551_G	-0.57087	1.5718e-10	0.0975819	0.123736	0.107013	0.0904417	0.0678313	0.0502454
D11_23987145_A	-0.6322	4.523e-08	0.0901642	0.117189	0.105341	0.085656	0.064242	0.0523453
D11_23987223_G	-0.70398	6.8376e-11	0.0931768	0.122563	0.107211	0.0796661	0.0663885	0.0491766
D11_23988078_T	-0.75863	2.548e-09	0.0801753	0.0981035	0.090436	0.0708525	0.0607308	0.0511713
D11_23988158_T	-0.63262	1.0735e-07	0.0782081	0.0894554	0.0818619	0.0646067	0.0692214	0.0430711
D11_23988331_G	-0.44884	2.9633e-09	0.113557	0.148724	0.141321	0.130762	0.112082	0.050852
D11_23989378_G	-0.60085	6.1048e-11	0.0946724	0.117189	0.105341	0.0685248	0.064242	0.0475867
D11_23989442_A	-0.63874	3.2056e-12	0.0881723	0.117361	0.102233	0.0670109	0.0717974	0.0511889
D11_23991836_G	-0.47562	4.1793e-07	0.0833345	0.104397	0.0948327	0.0753978	0.0727051	0.0460765
D11_23992229_A	-0.69408	1.8043e-13	0.0941876	0.123893	0.106707	0.0715826	0.0766956	0.0497101
D11_23992311_T	-0.65941	9.3301e-13	0.0975819	0.125227	0.107013	0.0723534	0.0678313	0.0502454
D11_23992395_T	-0.65807	5.5796e-13	0.0931768	0.122563	0.106386	0.0708144	0.0663885	0.0491766
D11_23992980_T	-0.77735	2.0834e-14	0.0978356	0.122563	0.106386	0.0708144	0.0663885	0.0491766
D11_23993535_TG	-0.75147	4.277e-09	0.0548289	0.0623788	0.0566498	0.0425204	0.0455576	0.0472449
D11_23993547_AC	-0.6364	4.0852e-08	0.0734168	0.0831668	0.0752117	0.0652941	0.0635981	0.0527629
D11_23993924_A	-0.60504	4.9055e-11	0.0915402	0.114677	0.101084	0.0745399	0.0621166	0.0460123
D11_23994090_A	-0.60185	7.495e-11	0.0937197	0.114677	0.100312	0.0745399	0.0709904	0.0506135
D11_24006678_G	-0.62714	5.8965e-12	0.0955062	0.121104	0.106386	0.0708144	0.0758725	0.0540943
D11_24006695_T	-0.65395	1.2238e-12	0.0944735	0.121238	0.10442	0.0700487	0.0750521	0.0535094
D11_24006795_T	-0.67379	8.5067e-12	0.0893607	0.116042	0.101084	0.0662577	0.0709904	0.0552147
D11_24006824_T	-0.66624	1.5627e-11	0.0921693	0.122681	0.105236	0.0700487	0.0750521	0.0486449
D11_24007018_G	-0.59513	2.4919e-09	0.0934442	0.119917	0.105703	0.0692855	0.0649551	0.0481149
D11_24007152_G	-0.64768	4.414e-14	0.0998374	0.134692	0.111476	0.077822	0.0729581	0.0540431
D11_24007667_T	-0.70306	2.6772e-14	0.0931768	0.124022	0.107211	0.0708144	0.0663885	0.0491766
D11_24007708_G	-0.66289	5.7601e-13	0.098897	0.123893	0.107541	0.0715826	0.0671087	0.0497101
D11_24007712_A	-0.6732	4.6342e-13	0.0957234	0.121345	0.104896	0.0692855	0.0649551	0.0481149
D11_24007751_A	-0.65866	9.8755e-13	0.0957234	0.119917	0.104896	0.0692855	0.0649551	0.0481149
D11_24007820_G	-0.63397	3.7914e-12	0.098897	0.122418	0.106707	0.0715826	0.0671087	0.0497101
D11_24008053_A	-0.59994	1.1491e-10	0.0883654	0.108184	0.0931429	0.0763155	0.0572367	0.050877
D11_24008303_G	-0.62141	3.2065e-12	0.0944735	0.119795	0.10442	0.0875608	0.0656706	0.0486449
D11_24009605_A	-0.66378	3.3788e-13	0.0955062	0.122563	0.106386	0.0708144	0.0663885	0.0491766
D11_24009640_A	-0.68013	9.7481e-14	0.0965423	0.122418	0.107541	0.0715826	0.0671087	0.0497101
D11_24009791_A	-0.67758	6.8848e-14	0.0931768	0.122563	0.106386	0.0708144	0.0663885	0.0491766
D11_24009922_G	-0.65046	9.8328e-13	0.0965423	0.122418	0.108374	0.0805304	0.0671087	0.0497101
D11_24010333_T	-0.63584	8.2023e-12	0.0941876	0.125368	0.107541	0.0715826	0.0671087	0.0497101
D11_24010485_T	-0.64527	2.4219e-12	0.0957234	0.121345	0.10409	0.0692855	0.0742344	0.0481149
D11_24011137_A	-0.60518	7.4941e-12	0.0863327	0.110791	0.0984043	0.0720141	0.0685848	0.0533438
D11_24013172_A	-0.6218	2.4945e-11	0.0934442	0.121345	0.104896	0.0692855	0.0649551	0.0529264
D11_24016535_C	-0.65455	5.014e-13	0.0972404	0.126386	0.111026	0.0739027	0.0692838	0.0513213
D11_24016631_T	-0.71001	3.8056e-10	0.0442903	0.0499361	0.044846	0.0302946	0.036065	0.0411408
D11_24016643_C	-0.57944	1.6793e-10	0.0986249	0.123552	0.10986	0.0731268	0.0783501	0.0507825
D11_24017385_A	-0.64489	3.5546e-12	0.0957234	0.119917	0.10409	0.0692855	0.0649551	0.0529264
D11_24017954_G	-0.61384	1.0012e-11	0.0965423	0.122418	0.107541	0.0715826	0.0671087	0.0497101
D11_24019768_G	-0.65026	7.4013e-13	0.0975819	0.123736	0.108699	0.0723534	0.0678313	0.0552699
D11_24019900_T	-0.67436	1.9526e-13	0.0952018	0.125227	0.107856	0.0723534	0.0678313	0.0502454
D11_24019912_C	-0.63291	3.4681e-12	0.0952018	0.123736	0.108699	0.0723534	0.0775215	0.0502454
D11_24021382_C	-0.6359	2.6436e-12	0.0952018	0.125227	0.108699	0.0723534	0.0678313	0.0502454
D11_24021474_G	-0.67124	1.8638e-13	0.0941876	0.125368	0.107541	0.0715826	0.0671087	0.0497101
D11_24021643_T	-0.66495	2.2484e-13	0.0965423	0.123893	0.107541	0.0715826	0.0671087	0.0497101
D11_24021839_C	-0.69283	3.0286e-14	0.098897	0.123893	0.106707	0.0715826	0.0671087	0.0497101
D11_24021894_C	-0.65425	5.4405e-13	0.0999619	0.123736	0.107856	0.0723534	0.0678313	0.0502454
D11_24022171_C	-0.63392	2.5265e-12	0.0955062	0.122563	0.106386	0.0708144	0.0758725	0.0491766
D11_24022576_G	-0.64373	1.3142e-12	0.0978356	0.121104	0.106386	0.0796661	0.0758725	0.0491766
D11_24022700_A	-0.58442	1.0148e-10	0.0934442	0.11849	0.105703	0.0692855	0.0742344	0.0529264
D11_24022701_A	-0.61352	1.0435e-11	0.0903766	0.117361	0.103014	0.0670109	0.0717974	0.0511889
D11_24022713_C	-0.61741	8.4316e-12	0.0957234	0.11849	0.105703	0.0692855	0.0649551	0.0481149
D11_24022725_C	-0.6743	1.6312e-13	0.0946724	0.120013	0.103745	0.0685248	0.064242	0.0475867
D11_24022767_C	-0.62949	8.6256e-12	0.0833337	0.105669	0.0964252	0.0695125	0.0662024	0.0471999
D11_24022792_A	-0.59388	1.6679e-11	0.0884383	0.108153	0.0984043	0.0720141	0.0771579	0.0577891
D11_24024039_T	-0.67323	1.1537e-13	0.0965423	0.123893	0.106707	0.0715826	0.0671087	0.0546811
D11_24024148_C	-0.66837	1.7911e-13	0.0944735	0.121238	0.105236	0.0700487	0.0656706	0.0535094
D11_24025461_T	-0.65929	6.9697e-13	0.098897	0.123893	0.106707	0.0715826	0.0671087	0.0497101
D11_24026046_A	-0.64713	5.1511e-13	0.0931768	0.122563	0.106386	0.0796661	0.0758725	0.0491766
D11_24026254_T	-0.60701	6.5966e-11	0.0957234	0.119917	0.10409	0.0779462	0.0649551	0.0481149
D11_24026404_C	-0.63379	8.2526e-13	0.108703	0.134475	0.118341	0.0722876	0.0885154	0.0573711
D11_24026433_C	-0.54003	4.1278e-10	0.113025	0.128107	0.11814	0.0818087	0.0766957	0.0568116
D11_24026645_T	-0.70334	3.8107e-10	0.0434045	0.0499361	0.0451596	0.0302946	0.036065	0.0411408
D11_24027160_TA	-0.56192	1.4836e-08	0.0738855	0.0829182	0.0762948	0.064342	0.0626707	0.0454943
D11_24028827_G	-0.59893	1.912e-11	0.0955062	0.122563	0.105562	0.0796661	0.0663885	0.0491766
D11_24028887_T	-0.58739	8.6015e-11	0.0978356	0.122563	0.105562	0.0796661	0.0663885	0.0491766
D11_24029231_G	-0.65076	5.7831e-13	0.0982648	0.127717	0.110456	0.0746813	0.0700137	0.051862
D11_24029237_G	-0.62708	3.9788e-12	0.0986249	0.126566	0.108157	0.0731268	0.0685563	0.0507825
D11_24029383_A	-0.66603	1.0598e-12	0.0952018	0.125227	0.108699	0.0723534	0.0678313	0.0502454
D11_24029395_A	-0.67606	1.0438e-12	0.0952018	0.125227	0.108699	0.0723534	0.0678313	0.0502454
D11_24029509_G	-0.63442	1.6799e-12	0.0992927	0.129053	0.112491	0.0660297	0.0707461	0.0524045
D11_24029631_A	-0.63054	6.1563e-12	0.0965423	0.123893	0.106707	0.0715826	0.0766956	0.0497101
D11_24029671_G	-0.61014	1.8091e-11	0.098897	0.122418	0.108374	0.0715826	0.0671087	0.0497101
D11_24029805_T	-0.65527	6.3131e-12	0.0913958	0.118685	0.103386	0.0677666	0.0726071	0.0517662
D11_24029879_A	-0.70484	7.9693e-15	0.0955062	0.122563	0.105562	0.0708144	0.0663885	0.059012
D11_24029917_C	-0.67256	3.2275e-13	0.0967777	0.119795	0.106868	0.0700487	0.0750521	0.0486449
D11_24029923_T	-0.71476	1.12e-12	0.0915402	0.116042	0.101084	0.0662577	0.0798642	0.0506135
D11_24029993_GC	-0.66203	4.1838e-12	0.0978356	0.121104	0.106386	0.0708144	0.0663885	0.0491766
D11_24030033_T	-0.64616	3.3273e-12	0.086387	0.109509	0.0953936	0.0703437	0.0586198	0.0564487
D11_24030062_A	-0.70924	2.6317e-12	0.0913958	0.117288	0.103386	0.0677666	0.0635312	0.0517662
D11_24030091_T	-0.62266	5.9793e-12	0.0915402	0.113312	0.101084	0.0662577	0.0621166	0.0506135
D11_24030112_C	-0.89562	2.8151e-11	0.0813155	0.101868	0.0945915	0.0588569	0.0551784	0.057222
D11_24030122_C	-0.77682	7.0422e-09	0.0833345	0.104397	0.0955352	0.0678581	0.0565484	0.054454
D11_24030137_C	-0.8548	2.7548e-09	0.0789212	0.0977448	0.0876333	0.0681592	0.0584222	0.0492261
D11_24030260_C	-0.59399	1.8296e-09	0.092382	0.106926	0.0938539	0.0610524	0.0654133	0.050877
D11_24030372_A	-0.59277	4.5783e-11	0.0962194	0.123552	0.10986	0.0822676	0.0685563	0.0507825
D11_24030649_C	-0.62979	3.3975e-12	0.0965423	0.122418	0.108374	0.0805304	0.0671087	0.0497101
D11_24030979_A	-0.67523	1.1396e-13	0.0952018	0.125227	0.108699	0.0723534	0.0678313	0.0502454
D11_24031199_T	-0.60206	1.4553e-12	0.113058	0.156213	0.137739	0.0758152	0.094769	0.0631793
D11_24031566_A	-1.0529	3.2552e-11	0.0915992	0.114751	0.0972886	0.0809481	0.0607111	0.0494683
D11_24031787_T	-0.6376	9.2138e-10	0.0925809	0.117361	0.100672	0.0837637	0.0628227	0.0511889
D11_24032269_G	-0.6446	1.1346e-12	0.0955062	0.121104	0.107211	0.0708144	0.0663885	0.0540943
D11_24032333_T	-0.74371	5.9186e-16	0.0941876	0.126843	0.106707	0.0715826	0.0671087	0.0497101
D11_24032442_A	-0.72589	6.2444e-15	0.0941876	0.123893	0.108374	0.0715826	0.0671087	0.0497101
D11_24032582_T	-0.63814	3.4456e-12	0.0944735	0.121238	0.105236	0.0700487	0.0656706	0.0535094
D11_24032726_C	-0.71238	7.2227e-10	0.0841351	0.0994114	0.0913918	0.0726621	0.070067	0.0484414
D11_24033151_A	-0.64662	7.8732e-12	0.0925809	0.11598	0.102233	0.0753873	0.0628227	0.0511889
D11_24033179_G	-0.62413	1.6757e-11	0.0925809	0.117361	0.101453	0.0753873	0.0628227	0.0511889
D11_24033519_C	-0.59292	1.2869e-10	0.087411	0.112111	0.0972613	0.0711776	0.0593146	0.0483304
D11_24033784_T	-0.62727	1.4386e-11	0.0903766	0.11598	0.103794	0.0670109	0.0717974	0.0465354
D11_24033819_C	-0.70356	1.0451e-14	0.0901642	0.120013	0.104543	0.0685248	0.0734194	0.0475867
D11_24033900_C	-0.62599	1.573e-12	0.0931768	0.121104	0.107211	0.0796661	0.0758725	0.0491766
D11_24034256_C	-0.65359	5.2743e-13	0.0972404	0.126386	0.111026	0.0739027	0.0692838	0.0513213
D11_24034757_C	-0.65813	2.3092e-13	0.0982648	0.127717	0.111326	0.0746813	0.0700137	0.051862
D11_24034856_A	-0.67923	5.7663e-14	0.0957234	0.119917	0.103283	0.0779462	0.0649551	0.0481149
D11_24034858_A	-0.65696	4.9656e-13	0.0944735	0.121238	0.10442	0.0788047	0.0656706	0.0486449
D11_24034885_C	-0.62989	2.9308e-12	0.0975819	0.125227	0.107856	0.0723534	0.0775215	0.0502454
D11_24034958_C	-0.65321	2.6075e-13	0.0952018	0.125227	0.107856	0.0813976	0.0678313	0.0552699
D11_24035105_C	-0.63604	1.404e-12	0.0921693	0.121238	0.105236	0.0788047	0.0750521	0.0535094
D11_24035173_C	-0.66705	2.7265e-13	0.0941876	0.123893	0.107541	0.0715826	0.0671087	0.0497101
D11_24035319_C	-0.69453	2.2962e-14	0.0941876	0.123893	0.107541	0.0715826	0.0671087	0.0497101
D11_24035359_T	-0.69423	3.477e-14	0.0941876	0.123893	0.107541	0.0715826	0.0671087	0.0497101
D11_24035420_A	-0.65456	1.0842e-12	0.0944735	0.121238	0.105236	0.0700487	0.0750521	0.0486449
D11_24036917_AAG	-0.71544	5.5292e-14	0.089469	0.112082	0.0987969	0.0647585	0.0607111	0.0539654
D11_24044936_C	-0.89269	1.1978e-09	0.0796583	0.0942477	0.0852327	0.067267	0.0648646	0.0448447
D11_24045067_T	-0.91755	1.488e-09	0.0733862	0.0878484	0.0790991	0.0619706	0.0531176	0.055085
D11_24048128_G	-0.59982	2.7105e-11	0.0965423	0.122418	0.109208	0.0715826	0.0671087	0.0497101
D11_24049831_A	-0.48972	1.1716e-07	0.0783107	0.0992714	0.0871354	0.0708525	0.0835048	0.06298
D11_24050800_G	-0.64588	5.0005e-13	0.0962194	0.126566	0.10986	0.0731268	0.0685563	0.0507825
D11_24051144_T	-0.60915	2.0814e-11	0.0965423	0.123893	0.108374	0.0715826	0.0671087	0.0497101
D11_24051738_A	-0.66126	8.5099e-13	0.0921693	0.121238	0.106052	0.0875608	0.0656706	0.0486449
D11_24051928_A	-0.70324	1.1089e-14	0.0965423	0.123893	0.107541	0.0715826	0.0671087	0.0497101
D11_24051952_G	-0.64404	9.4326e-13	0.0965423	0.122418	0.108374	0.0805304	0.0671087	0.0497101
D11_24052130_G	-0.61269	1.4318e-11	0.0934442	0.11849	0.105703	0.0866068	0.0649551	0.0481149
D11_24052289_T	-0.67042	1.8556e-13	0.0955062	0.122563	0.106386	0.0796661	0.0663885	0.0491766
D11_24053157_A	-0.66295	2.6982e-13	0.0941876	0.123893	0.107541	0.0715826	0.0671087	0.0497101
D11_24053755_C	-0.68511	9.8779e-14	0.0955062	0.124022	0.106386	0.0708144	0.0663885	0.0491766
D11_24053816_T	-0.67437	1.7373e-13	0.0975819	0.125227	0.107856	0.0723534	0.0678313	0.0502454
D11_24054171_A	-0.66183	3.5502e-13	0.0931768	0.122563	0.107211	0.0708144	0.0663885	0.0491766
D11_24054184_G	-0.64802	7.301e-13	0.0962194	0.125059	0.109009	0.0731268	0.0685563	0.0507825
D11_24054489_G	-0.59923	3.2739e-11	0.0934442	0.11849	0.10409	0.0866068	0.0742344	0.0481149
D11_24055191_G	-0.63442	1.2121e-12	0.0941876	0.123893	0.107541	0.0715826	0.0766956	0.0497101
D11_24055364_A	-0.64137	1.9723e-12	0.0921693	0.122681	0.105236	0.0700487	0.0750521	0.0486449
D11_24055796_G	-0.63836	1.8324e-12	0.0986249	0.125059	0.109009	0.0822676	0.0685563	0.0457042
D11_24055832_AG	-0.65594	3.1949e-12	0.0996714	0.126386	0.110166	0.0831406	0.0692838	0.0461892
D11_24055895_G	-0.67512	5.3377e-14	0.0962194	0.125059	0.109009	0.0822676	0.0685563	0.0507825
D11_24056036_T	-0.65639	5.9627e-12	0.0928218	0.125227	0.108699	0.0723534	0.0678313	0.0552699
D11_24056290_A	-0.64452	2.4169e-12	0.0921693	0.121238	0.106868	0.0700487	0.0656706	0.0486449
D11_24056316_G	-0.62872	5.0486e-12	0.0941876	0.122418	0.108374	0.0715826	0.0671087	0.0497101
D11_24056506_A	-0.68254	4.8466e-14	0.0965423	0.123893	0.105873	0.0715826	0.0671087	0.0546811
D11_24056597_A	-0.66854	2.8166e-13	0.0955062	0.122563	0.106386	0.0708144	0.0663885	0.0491766
D11_24056698_A	-0.58427	6.7846e-11	0.0936249	0.117288	0.103386	0.0677666	0.0635312	0.0470602
D11_24057156_T	-0.65382	8.8825e-13	0.0934442	0.119917	0.104896	0.0779462	0.0649551	0.0481149
D11_24058098_TAGA	-0.62441	1.6635e-11	0.090544	0.109472	0.0976588	0.0800156	0.0771579	0.0488984
D11_24060118_AG	-0.66203	1.5974e-12	0.0911651	0.119917	0.105703	0.0692855	0.0649551	0.0481149
D11_24060619_G	-0.64946	1.4124e-10	0.090544	0.109472	0.0991498	0.0880172	0.0600117	0.0533438
D11_24061421_G	-0.64525	7.7125e-12	0.090544	0.110791	0.0991498	0.0720141	0.0685848	0.0488984
D11_24061928_G	-0.67664	2.6062e-14	0.0931768	0.122563	0.106386	0.0796661	0.0663885	0.0540943
D11_24062703_T	-0.68027	1.2343e-13	0.0952018	0.125227	0.108699	0.0723534	0.0678313	0.0502454
D11_24063068_G	-0.63113	5.7281e-12	0.0931768	0.122563	0.106386	0.0796661	0.0758725	0.0491766
D11_24064586_C	0.64886	1.6676e-07	0.157881	0.0527426	0.108065	0.199982	0.25712	0.377744
D11_24064609_C	-1.1555	1.2837e-13	0.0911651	0.121345	0.10409	0.0779462	0.0742344	0.0481149
D11_24065362_C	-0.64667	5.9199e-13	0.0975819	0.125227	0.107856	0.0723534	0.0678313	0.0502454
D11_24065592_C	-0.68511	8.7772e-14	0.098897	0.123893	0.106707	0.0715826	0.0671087	0.0497101
D11_24067479_G	-0.60548	1.3956e-10	0.0903766	0.11598	0.103014	0.09214	0.0628227	0.0465354
D11_24069098_A	-0.66371	4.2367e-13	0.0921693	0.121238	0.107683	0.0700487	0.0656706	0.0486449
D11_24070209_A	-0.65087	2.1132e-12	0.0955062	0.122563	0.106386	0.0708144	0.0663885	0.0491766
D11_24070453_A	-0.67181	2.9069e-13	0.0965423	0.123893	0.106707	0.0715826	0.0671087	0.0497101
D11_24070685_T	-0.6744	1.9139e-13	0.0952018	0.125227	0.107856	0.0723534	0.0678313	0.0502454
D11_24070835_C	-0.6463	8.4595e-13	0.0965423	0.123893	0.107541	0.0805304	0.0671087	0.0497101
D11_24071096_A	-0.65856	8.8654e-13	0.0944735	0.122681	0.105236	0.0700487	0.0656706	0.0486449
D11_24071324_A	-0.66872	4.4546e-13	0.0978356	0.122563	0.106386	0.0708144	0.0663885	0.0491766
D11_24071395_T	-0.61822	1.1362e-11	0.0962194	0.125059	0.110712	0.0731268	0.0685563	0.0507825
D11_24071711_C	-0.65779	1.5001e-13	0.0972404	0.126386	0.110166	0.0739027	0.0692838	0.0513213
D11_24072456_A	-0.6601	4.5077e-13	0.0965423	0.123893	0.107541	0.0715826	0.0671087	0.0497101
D11_24072465_C	-0.64889	8.0974e-13	0.0999619	0.123736	0.108699	0.0723534	0.0678313	0.0502454
D11_24072582_C	-0.65531	7.5142e-13	0.0941876	0.125368	0.106707	0.0715826	0.0766956	0.0497101
D11_24073662_T	-0.62724	8.7606e-09	0.0817747	0.0978901	0.0868539	0.0621488	0.0591893	0.0537088
D11_24074327_A	-0.61386	1.5682e-11	0.098897	0.122418	0.107541	0.0715826	0.0671087	0.0497101
D11_24075613_C	-0.68458	6.3757e-14	0.0952018	0.125227	0.108699	0.0813976	0.0678313	0.0502454
D11_24076962_C	-0.64494	2.0981e-12	0.0931768	0.122563	0.106386	0.0796661	0.0663885	0.0491766
D11_24077608_T	-0.63814	3.5596e-12	0.0941876	0.123893	0.106707	0.0805304	0.0766956	0.0497101
D11_24077874_G	-0.64669	8.8999e-13	0.0962194	0.125059	0.10986	0.0731268	0.0783501	0.0507825
D11_24079920_T	-0.69299	7.8237e-14	0.0972404	0.127909	0.110166	0.0739027	0.0692838	0.0513213
D11_24080145_TCGAAAA	-0.69967	8.7337e-12	0.10103	0.125059	0.110712	0.0731268	0.0685563	0.0507825
D11_24080949_C	-0.60101	4.5167e-11	0.0965423	0.123893	0.108374	0.0805304	0.0671087	0.0497101
D11_24080987_T	-0.6361	3.9516e-12	0.0975819	0.125227	0.108699	0.0723534	0.0678313	0.0502454
D11_24081158_A	-0.64987	2.4009e-12	0.0952018	0.125227	0.109541	0.0723534	0.0678313	0.0502454
D11_24081239_A	-0.66239	3.9437e-13	0.0931768	0.124022	0.107211	0.0796661	0.0663885	0.0491766
D11_24081379_C	-0.64791	2.7086e-13	0.0972404	0.126386	0.111026	0.0739027	0.0692838	0.0513213
D11_24081411_G	-0.65159	3.2247e-13	0.0962194	0.126566	0.10986	0.0731268	0.0685563	0.0507825
D11_24081422_G	-0.67229	1.609e-13	0.0941876	0.125368	0.107541	0.0715826	0.0671087	0.0497101
D11_24081526_T	-0.66898	2.5284e-13	0.0955062	0.124022	0.106386	0.0708144	0.0663885	0.0491766
D11_24081850_A	-0.671	2.1533e-13	0.0941876	0.123893	0.107541	0.0715826	0.0671087	0.0497101
D11_24081906_T	-0.67665	3.7935e-13	0.0955062	0.122563	0.107211	0.0708144	0.0663885	0.0491766
D11_24082225_A	-0.64653	1.8635e-12	0.0955062	0.121104	0.108036	0.0796661	0.0663885	0.0491766
D11_24082563_T	-0.67646	1.1013e-13	0.0975819	0.125227	0.108699	0.0723534	0.0678313	0.0502454
D11_24082619_G	-0.64433	1.4688e-12	0.0972404	0.126386	0.111887	0.0739027	0.0692838	0.0513213
D11_24082633_T	-0.66941	7.1827e-13	0.0965423	0.123893	0.108374	0.0715826	0.0671087	0.0497101
D11_24082699_A	-0.65863	6.6449e-13	0.0955062	0.122563	0.107211	0.0708144	0.0663885	0.0491766
D11_24082727_A	-0.64064	1.6632e-12	0.0965423	0.122418	0.108374	0.0715826	0.0671087	0.0497101
D11_24082730_C	-0.64064	1.6632e-12	0.0965423	0.122418	0.108374	0.0715826	0.0671087	0.0497101
D11_24082732_G	-0.64064	1.6632e-12	0.0965423	0.122418	0.108374	0.0715826	0.0671087	0.0497101
D11_24082756_T	-0.66926	3.011e-13	0.0931768	0.122563	0.108036	0.0708144	0.0663885	0.0491766
D11_24082803_C	-0.60356	2.9233e-11	0.0952018	0.123736	0.111226	0.0723534	0.0678313	0.0502454
D11_24083474_G	-0.6391	1.5975e-12	0.0952018	0.123736	0.109541	0.0723534	0.0678313	0.0502454
D11_24083516_G	-0.64318	1.1499e-12	0.0972404	0.126386	0.110166	0.0739027	0.0692838	0.0513213
D11_24083594_T	-0.65282	1.4433e-12	0.0965423	0.123893	0.106707	0.0715826	0.0671087	0.0497101
D11_24083763_C	-0.62154	6.7874e-12	0.0972404	0.127909	0.110166	0.0739027	0.0692838	0.0513213
D11_24083841_T	-0.65566	4.5673e-13	0.0941876	0.126843	0.106707	0.0715826	0.0671087	0.0497101
D11_24083932_C	-0.63188	2.1518e-12	0.0972404	0.127909	0.110166	0.0739027	0.0692838	0.0513213
D11_24083959_C	-0.6251	4.4816e-12	0.0982648	0.127717	0.111326	0.0746813	0.0700137	0.051862
D11_24084147_T	-0.83609	2.488e-09	0.0727954	0.0826448	0.0724846	0.0691557	0.0555715	0.0512264
D11_24085838_GA	-0.60505	2.1406e-10	0.0944735	0.119795	0.106052	0.0788047	0.0656706	0.0535094
D11_24089714_G	-0.58785	6.8274e-11	0.0913958	0.117288	0.103386	0.0677666	0.0726071	0.0470602
D11_24089796_T	-0.6051	6.4074e-11	0.0893607	0.116042	0.101856	0.0662577	0.0709904	0.0460123
D11_24090522_G	-0.66123	1.8453e-13	0.0978356	0.121104	0.107211	0.0796661	0.0663885	0.0491766
D11_24090534_G	-0.67055	1.6709e-13	0.0967777	0.121238	0.106052	0.0788047	0.0656706	0.0486449
D11_24090590_A	-0.64693	1.7464e-12	0.0967777	0.121238	0.10442	0.0788047	0.0750521	0.0486449
D11_24091652_T	-0.6676	2.664e-13	0.0965423	0.123893	0.106707	0.0805304	0.0671087	0.0497101
D11_24092122_A	-0.62896	4.2369e-12	0.0962194	0.125059	0.10986	0.0731268	0.0783501	0.0507825
D11_24093419_C	-0.5796	2.6062e-09	0.0821721	0.088235	0.0807451	0.0700978	0.0614494	0.0424835
D11_24094327_G	-0.52689	2.147e-07	0.0786049	0.0919073	0.0859609	0.0663775	0.0711188	0.040564
D11_24095262_G	-0.6693	3.1207e-10	0.0841351	0.101807	0.0893609	0.0799283	0.0778523	0.0484414
D11_24099041_C	-0.61026	1.5382e-11	0.0999619	0.123736	0.108699	0.0723534	0.0678313	0.0452209
D11_24099289_G	-0.6251	2.3978e-12	0.098897	0.123893	0.106707	0.0715826	0.0671087	0.0447391
D11_24099423_A	-0.64213	6.9457e-13	0.10103	0.125059	0.109009	0.0731268	0.0685563	0.0457042
D11_24099880_T	-0.64658	1.2502e-12	0.0978356	0.122563	0.105562	0.0796661	0.0663885	0.044259
D11_24099998_A	-0.58136	4.6341e-10	0.0957234	0.119917	0.10409	0.0866068	0.0649551	0.0433034
D11_24101323_C	-0.59534	1.1501e-10	0.0873988	0.108215	0.0949861	0.0849598	0.0579271	0.042909
D11_24101386_AAT	-0.66511	2.0405e-10	0.070625	0.0792591	0.0713652	0.0559114	0.0419336	0.0559114
D11_24103729_TC	-0.5984	1.1689e-10	0.0947852	0.11598	0.101453	0.0837637	0.0717974	0.0465354
D11_24106134_A	-0.65964	5.8708e-13	0.0978356	0.122563	0.105562	0.0708144	0.0663885	0.0491766
D11_24106324_G	-0.52457	7.1532e-09	0.0955062	0.121104	0.106386	0.0708144	0.0758725	0.044259
D11_24107248_C	-0.66047	4.4951e-13	0.098897	0.123893	0.106707	0.0715826	0.0671087	0.0447391
D11_24108230_T	-0.62428	3.3072e-10	0.0702927	0.0851237	0.0735526	0.0593583	0.0572383	0.0593583
D11_24108578_C	-0.7227	2.9501e-13	0.0782081	0.0937152	0.0782503	0.0516853	0.0553772	0.0646067
D11_24108617_A	-0.65957	3.352e-13	0.0980025	0.119917	0.105703	0.0692855	0.0649551	0.0433034
D11_24113230_A	-0.61356	1.1467e-11	0.102342	0.123736	0.107856	0.0723534	0.0678313	0.0452209
D11_24113451_AG	-0.62131	5.7463e-11	0.0944735	0.119795	0.105236	0.0875608	0.0656706	0.0486449
D11_24118817_T	-0.58095	2.0765e-08	0.0537758	0.0611807	0.0532305	0.0417037	0.0491508	0.0509712
D11_24142111_G	-0.55826	9.314e-08	0.0547445	0.062866	0.0557221	0.0433394	0.0603656	0.0529704
D11_24178277_G	-0.6087	4.0765e-09	0.0566604	0.0664505	0.0584725	0.0412295	0.0638075	0.0559907
D11_38169395_G	-3.7169	6.4893e-09	0.0072164	0.00747881	0.00733945	0.00698022	0.00747881	0.00747881
D11_57409620_A	-2.1379	5.7635e-07	0.00313349	0.00318945	0.00314983	0.00318945	0.00318945	0.00318945
D11_57409634_T	-2.1379	5.7635e-07	0.00313349	0.00318945	0.00314983	0.00318945	0.00318945	0.00318945
D11_57409680_T	-2.2117	1.9096e-07	0.00418312	0.00425782	0.00417848	0.00425782	0.00425782	0.00425782
D11_57409695_G	-1.9614	5.5689e-07	0.00418312	0.00425782	0.00417848	0.00425782	0.00425782	0.00425782
D11_57409711_G	-2.3547	2.2382e-07	0.00418312	0.00425782	0.00417848	0.00425782	0.00425782	0.00425782
D11_64846379_A	-1.896	2.5276e-07	0.00947037	0.00963948	0.00934012	0.00963948	0.00963948	0.00963948
D11_64846402_T	-1.8546	6.1554e-07	0.00840767	0.0085578	0.00829203	0.0085578	0.0085578	0.0085578
D11_64852479_C	-2.8695	9.9051e-07	0.00629017	0.00640249	0.00628319	0.00640249	0.00640249	0.00640249
D11_64857498_C	-2.6017	4.3647e-08	0.00629017	0.00640249	0.00628319	0.00597566	0.00640249	0.00640249
D11_64857505_T	-2.4965	5.2143e-08	0.0073476	0.00747881	0.00733945	0.00698022	0.00747881	0.00747881
D11_64857507_G	-2.4965	5.2143e-08	0.0073476	0.00747881	0.00733945	0.00698022	0.00747881	0.00747881
D11_64884946_G	-2.0633	7.4799e-07	0.00840767	0.0085578	0.00823888	0.0085578	0.0085578	0.0085578
D11_64887533_G	-4.1626	1.6912e-07	0.00313349	0.00318945	0.00314983	0.00318945	0.00318945	0.00318945
D11_64918701_A	-1.2211	6.0177e-07	0.0105357	0.010606	0.0104574	0.0100089	0.0107239	0.0107239
D11_65023213_T	-1.9392	9.9714e-07	0.0105357	0.0107239	0.0103242	0.0100089	0.0107239	0.0107239
D11_65026455_T	-1.4457	4.0096e-07	0.0105357	0.0107239	0.0103908	0.0107239	0.0107239	0.0107239
D11_65035465_T	-1.6945	4.1652e-07	0.00629017	0.00640249	0.00624342	0.00640249	0.00640249	0.00640249
D11_65061576_A	-2.7705	8.626e-07	0.0073476	0.00747881	0.007293	0.00747881	0.00747881	0.00747881
D11_65061645_G	-2.7705	8.626e-07	0.0073476	0.00747881	0.007293	0.00747881	0.00747881	0.00747881
D11_65073049_T	-3.0609	3.1621e-07	0.0073476	0.00747881	0.00733945	0.00747881	0.00747881	0.00747881
D11_65073053_T	-3.7761	2.3874e-07	0.00418312	0.00425782	0.00420493	0.00425782	0.00425782	0.00425782
D11_65073055_T	-3.7761	2.3874e-07	0.00418312	0.00425782	0.00420493	0.00425782	0.00425782	0.00425782
D11_65080935_G	-1.9756	4.2275e-07	0.0116038	0.011811	0.0113708	0.0110236	0.011811	0.011811
D11_65080949_G	-1.9756	4.2275e-07	0.0116038	0.011811	0.0113708	0.0110236	0.011811	0.011811
D11_65089894_A	-2.2059	9.3564e-08	0.0105357	0.0107239	0.0104574	0.0100089	0.0107239	0.0107239
D11_65120535_A	-2.771	7.0847e-07	0.00840767	0.0085578	0.00834519	0.0085578	0.0085578	0.0085578
D11_65120632_G	-1.9119	9.6107e-07	0.0116038	0.011811	0.0113708	0.011811	0.011811	0.011811
D11_65120664_G	-1.9119	9.6107e-07	0.0116038	0.011811	0.0113708	0.011811	0.011811	0.011811
D11_65122149_A	-2.0446	3.0295e-07	0.0105357	0.0107239	0.0103242	0.0107239	0.0107239	0.0107239
D11_65127686_T	-1.9119	9.6107e-07	0.0116038	0.011811	0.0113708	0.011811	0.011811	0.011811
D11_65127792_T	-1.9119	9.6107e-07	0.0116038	0.011811	0.0113708	0.011811	0.011811	0.011811
D11_65127808_G	-1.9119	9.6107e-07	0.0116038	0.011811	0.0113708	0.011811	0.011811	0.011811
D11_65136502_T	-3.2361	3.3801e-07	0.00629017	0.00640249	0.00628319	0.00640249	0.00640249	0.00640249
D11_65153114_A	-4.1626	1.6912e-07	0.00313349	0.00318945	0.00314983	0.00318945	0.00318945	0.00318945
D11_65261920_A	-1.3625	8.8887e-07	0.0126745	0.012759	0.01242	0.0129008	0.0129008	0.0129008
D11_65695155_T	-1.5545	1.4084e-07	0.0073476	0.00747881	0.00733945	0.00648164	0.00747881	0.00747881
D11_65695165_A	-1.4121	6.8748e-07	0.0073476	0.00747881	0.007293	0.00648164	0.00747881	0.00747881
D11_65745179_T	-2.2682	5.289e-07	0.0126745	0.0129008	0.0126604	0.0103206	0.0129008	0.0129008
D11_65745180_A	-2.2682	5.289e-07	0.0126745	0.0129008	0.0126604	0.0103206	0.0129008	0.0129008
D11_65746554_A	-1.493	7.1356e-07	0.0126745	0.0129008	0.0125803	0.0111807	0.0129008	0.0129008
D11_65812057_C	-1.4046	4.6158e-07	0.00947037	0.00963948	0.00939999	0.00835422	0.00963948	0.00963948
D11_65812060_T	-1.3735	3.9055e-07	0.00947037	0.00963948	0.00945987	0.00835422	0.00963948	0.00963948
D11_65812488_TAAAAAG	-2.1001	9.7202e-10	0.00947037	0.00963948	0.00945987	0.00835422	0.00963948	0.00963948
D11_65813181_A	-1.4314	2.5132e-08	0.00947037	0.00963948	0.00945987	0.00771159	0.00963948	0.00963948
D11_65813292_G	-1.3938	4.6529e-08	0.0105357	0.0107239	0.010524	0.00857909	0.0107239	0.0107239
D11_65813887_GA	-1.3802	2.6324e-07	0.00947037	0.00963948	0.00945987	0.00835422	0.00963948	0.00963948
D11_65817096_A	-1.4703	1.3867e-07	0.0073476	0.00747881	0.00733945	0.00747881	0.00747881	0.00747881
D11_65833271_C	-1.7861	6.4832e-07	0.00523535	0.00532883	0.00526264	0.00532883	0.00532883	0.00532883
D11_65853469_G	-1.3382	4.34e-07	0.00840767	0.0085578	0.00839834	0.00798728	0.0085578	0.0085578
D11_65859690_A	-1.3382	4.34e-07	0.00840767	0.0085578	0.00839834	0.00798728	0.0085578	0.0085578
D11_65936497_G	-1.2811	4.8433e-07	0.0116038	0.011811	0.0115175	0.0102362	0.011811	0.011811
D11_67413230_T	-3.6909	2.7901e-07	0.00418312	0.00425782	0.00420493	0.00425782	0.00425782	0.00425782
D03_8822753_T	-3.0995	7.0095e-07	0.00629017	0.00640249	0.00624342	0.00640249	0.00640249	0.00640249
D03_9790922_A	-0.66422	4.8542e-07	0.0301815	0.0303829	0.0278583	0.0307205	0.0175546	0.0284449
D03_26404988_T	-2.7177	8.2048e-07	0.0113965	0.011811	0.0115175	0.0102362	0.011811	0.011811
D03_26404994_C	-2.7177	8.2048e-07	0.0113965	0.011811	0.0115175	0.0102362	0.011811	0.011811
D03_33459981_A	-2.7177	8.2048e-07	0.0113965	0.011811	0.0115175	0.0102362	0.011811	0.011811
D03_33460333_G	-2.7177	8.2048e-07	0.0113965	0.011811	0.0115175	0.0102362	0.011811	0.011811
D03_33460337_A	-2.7177	8.2048e-07	0.0113965	0.011811	0.0115175	0.0102362	0.011811	0.011811
D03_33460338_A	-2.7177	8.2048e-07	0.0113965	0.011811	0.0115175	0.0102362	0.011811	0.011811
D03_33460339_C	-2.7177	8.2048e-07	0.0113965	0.011811	0.0115175	0.0102362	0.011811	0.011811
D03_33460802_C	-2.7177	8.2048e-07	0.0113965	0.011811	0.0115175	0.0102362	0.011811	0.011811
D03_33460810_A	-2.7177	8.2048e-07	0.0113965	0.011811	0.0115175	0.0102362	0.011811	0.011811
D03_33460814_G	-2.7177	8.2048e-07	0.0113965	0.011811	0.0115175	0.0102362	0.011811	0.011811
D03_33460819_G	-2.7177	8.2048e-07	0.0113965	0.011811	0.0115175	0.0102362	0.011811	0.011811
D03_33460827_T	-2.7177	8.2048e-07	0.0113965	0.011811	0.0115175	0.0102362	0.011811	0.011811
D03_33460829_G	-2.7177	8.2048e-07	0.0113965	0.011811	0.0115175	0.0102362	0.011811	0.011811
D03_33460832_A	-2.7177	8.2048e-07	0.0113965	0.011811	0.0115175	0.0102362	0.011811	0.011811
D03_33462181_T	-2.531	9.5476e-07	0.00825753	0.0085578	0.0084515	0.00741676	0.0085578	0.0085578
D03_33462183_G	-2.531	9.5476e-07	0.00825753	0.0085578	0.0084515	0.00741676	0.0085578	0.0085578
D03_33462286_A	-2.5734	2.4005e-07	0.00825753	0.0085578	0.0084515	0.00741676	0.0085578	0.0085578
D03_34035720_T	-2.1109	2.7123e-07	0.0101595	0.0107239	0.010524	0.00929402	0.0107239	0.0107239
D03_34035729_C	-2.1109	2.7123e-07	0.0101595	0.0107239	0.010524	0.00929402	0.0107239	0.0107239
D03_34037874_T	-2.7177	8.2048e-07	0.0113965	0.011811	0.0115175	0.0102362	0.011811	0.011811
D03_34105195_C	-1.9199	8.6894e-08	0.00930126	0.00963948	0.00951974	0.00835422	0.00963948	0.00963948
A10_10284204_G	-3.9998	5.619e-07	0.00307754	0.00318945	0.00316964	0.00318945	0.00318945	0.00318945
A10_16703571_G	-1.6066	6.4677e-07	0.00963948	0.00963948	0.00945987	0.00771159	0.00963948	0.00928247
A10_16703601_T	-1.6011	2.6758e-07	0.0137479	0.0139933	0.0136457	0.0102618	0.0139933	0.0134751
A10_16703986_G	-1.5786	8.5701e-07	0.0161868	0.015831	0.0158851	0.0140285	0.0161868	0.0155873
A10_16704232_C	-2.0396	6.084e-07	0.014824	0.0147571	0.0149012	0.011065	0.0150887	0.0145298
A10_16704246_C	-1.9426	2.691e-07	0.0161868	0.0156531	0.0158851	0.0118703	0.0161868	0.0155873
A10_16709133_G	-1.2466	6.9674e-07	0.0169843	0.0170977	0.0169655	0.0115251	0.0172876	0.0166474
A10_79641696_T	-2.1095	4.8231e-07	0.00313349	0.00318945	0.00316964	0.00318945	0.00318945	0.00318945
A12_2748552_G	-4.4133	1.6096e-08	0.00318945	0.00318945	0.00316964	0.00318945	0.00273381	0.00318945
A12_4218311_T	-1.3961	9.6929e-08	0.00747881	0.00747881	0.00724655	0.00747881	0.00694461	0.00747881
A12_4218353_T	-1.7956	8.7276e-07	0.00425782	0.00425782	0.00420493	0.00425782	0.00395369	0.00425782
A12_48071776_T	-3.0972	3.9277e-07	0.00825753	0.0085578	0.00839834	0.00798728	0.0085578	0.0085578
A12_48071781_A	-3.0972	3.9277e-07	0.00825753	0.0085578	0.00839834	0.00798728	0.0085578	0.0085578
D04_9367284_T	-2.7896	3.3272e-08	0.00418312	0.00425782	0.00420493	0.00425782	0.00425782	0.00425782
D04_54629868_GT	-2.2533	6.8308e-07	0.00532883	0.00527027	0.00526264	0.00497358	0.00532883	0.00532883
D04_54723763_A	-1.2583	5.4076e-07	0.0103476	0.010606	0.010524	0.0100089	0.0107239	0.0107239
D04_54736168_T	-1.3624	2.088e-07	0.00930126	0.00953356	0.00945987	0.00899685	0.00963948	0.00963948
D04_54742268_C	-1.4231	8.7221e-07	0.0103476	0.010606	0.010524	0.0100089	0.0107239	0.0107239
D04_54767264_A	-1.2058	9.2379e-07	0.0116038	0.0116812	0.0115909	0.00866137	0.011811	0.011811
D04_54768245_T	-1.142	6.3031e-07	0.0145592	0.0149229	0.0148075	0.0090532	0.0150887	0.0150887
D04_54771776_T	-1.4352	1.2225e-07	0.0135024	0.0138396	0.0137326	0.00839601	0.0139933	0.0139933
D04_54776676_T	-1.2923	2.6575e-07	0.0124481	0.012759	0.0127405	0.00774047	0.0129008	0.0129008
D04_54778429_T	-1.2747	1.2502e-07	0.0145592	0.0149229	0.0148075	0.0090532	0.0150887	0.0150887
D04_54779568_A	-1.2743	3.8053e-07	0.0116038	0.0116812	0.0115909	0.00866137	0.011811	0.011811
D04_54780576_A	-1.1593	6.08e-07	0.0135024	0.0138396	0.0137326	0.0093289	0.0139933	0.0139933
D04_54780999_A	-1.3315	1.9538e-07	0.0135024	0.0138396	0.0137326	0.00839601	0.0139933	0.0139933
D04_54781097_G	-1.3307	1.3778e-07	0.0135024	0.0138396	0.0137326	0.00839601	0.0139933	0.0139933
D04_54787347_C	-1.1737	4.7433e-07	0.0145592	0.0149229	0.0148075	0.0090532	0.0150887	0.0150887
D04_54794889_T	-1.0789	3.8529e-07	0.0156188	0.0160089	0.0158851	0.00971206	0.0161868	0.0161868
D04_54797256_A	-1.2333	1.6162e-07	0.0124481	0.012759	0.0126604	0.00946058	0.0129008	0.0129008
D04_54799283_A	-1.0605	4.427e-07	0.0156188	0.0160089	0.0158851	0.0107912	0.0161868	0.0161868
D04_55648821_A	-1.0376	1.5849e-09	0.028028	0.0289349	0.0275637	0.0256404	0.0253586	0.0284893
D04_55652868_C	-0.69347	5.8873e-07	0.0328154	0.0341286	0.0328808	0.0258808	0.0302503	0.0339849
D04_55654073_G	-0.68923	6.59e-07	0.0317485	0.033019	0.0318118	0.0250394	0.0292668	0.03288
D04_55672931_C	-0.67477	9.6759e-07	0.036713	0.037475	0.0356235	0.0284186	0.0332165	0.0344467
D04_55684011_A	-0.70686	5.8078e-07	0.0345245	0.0352411	0.0337263	0.029154	0.0312364	0.0323933
D04_55689371_A	-0.71017	1.6328e-07	0.036713	0.037475	0.0358642	0.0284186	0.0332165	0.0344467
D04_55694699_A	-0.71017	1.6328e-07	0.036713	0.037475	0.0358642	0.0284186	0.0332165	0.0344467
D04_55695202_T	-0.70825	1.7504e-07	0.036713	0.037475	0.0358642	0.0284186	0.0332165	0.0344467
D04_55697361_A	-0.72505	8.0366e-07	0.0323476	0.033019	0.0318118	0.0273157	0.0292668	0.0303508
D04_55697507_C	-0.70697	5.4331e-07	0.0356173	0.0363566	0.0350273	0.0275704	0.0322252	0.0334187
D04_55697802_T	-0.69631	1.8722e-07	0.036713	0.037475	0.0358642	0.0284186	0.0332165	0.0344467
D04_55698211_A	-0.74593	2.0872e-07	0.0345245	0.0356416	0.0337263	0.029154	0.0312364	0.0323933
D04_55700753_G	-0.67516	5.1473e-07	0.036713	0.037475	0.0358642	0.0284186	0.0332165	0.0344467
D04_55703418_A	-0.95761	1.8843e-07	0.036713	0.037475	0.0358642	0.0284186	0.0332165	0.0344467
D04_55711406_C	-0.72103	3.1927e-07	0.0340537	0.0341286	0.0328808	0.0258808	0.0302503	0.0313707
D04_56202783_T	-1.3682	2.8113e-08	0.0285647	0.0283574	0.0290032	0.0245764	0.0241375	0.0307205
D06_4640319_C	-3.4787	1.2993e-08	0.00523535	0.00532883	0.00522954	0.00532883	0.00532883	0.00532883
D06_4640325_A	-3.8233	5.8414e-08	0.00418312	0.00425782	0.00420493	0.00425782	0.00425782	0.00425782
D06_9237613_T	-0.76431	5.8045e-07	0.0682457	0.0769452	0.0676523	0.0691557	0.0740954	0.0768396
D06_24802780_A	-3.6465	2.5926e-08	0.00629017	0.00640249	0.00628319	0.00554883	0.00640249	0.00640249
D06_24802788_G	-3.2976	1.4964e-07	0.00825753	0.0085578	0.00839834	0.00741676	0.0085578	0.0085578
D06_24802818_C	-3.6465	2.5926e-08	0.00629017	0.00640249	0.00628319	0.00554883	0.00640249	0.00640249
D06_24802822_T	-3.2976	1.4964e-07	0.00825753	0.0085578	0.00839834	0.00741676	0.0085578	0.0085578
D06_24802841_G	-3.6465	2.5926e-08	0.00629017	0.00640249	0.00628319	0.00554883	0.00640249	0.00640249
D06_24803020_T	-3.2976	1.4964e-07	0.00825753	0.0085578	0.00839834	0.00741676	0.0085578	0.0085578
D06_24803029_T	-3.7958	1.318e-09	0.0072164	0.00747881	0.00733945	0.00648164	0.00747881	0.00747881
D06_24803033_A	-3.7958	1.318e-09	0.0072164	0.00747881	0.00733945	0.00648164	0.00747881	0.00747881
D06_24803034_G	-3.7958	1.318e-09	0.0072164	0.00747881	0.00733945	0.00648164	0.00747881	0.00747881
D06_24803054_T	-2.9962	8.3087e-09	0.0072164	0.00747881	0.00733945	0.00648164	0.00747881	0.00747881
D06_24803060_C	-2.9962	8.3087e-09	0.0072164	0.00747881	0.00733945	0.00648164	0.00747881	0.00747881
D06_33636147_G	-3.419	1.1576e-07	0.00617784	0.00640249	0.00636272	0.00554883	0.00640249	0.00640249
D06_61431439_A	-1.4438	7.0073e-07	0.00747881	0.00747881	0.007293	0.00747881	0.00694461	0.00747881
A11_6020838_G	-2.5138	4.1667e-08	0.00629017	0.00640249	0.00624342	0.00640249	0.00640249	0.00640249
A11_6020874_G	-2.2798	1.2774e-07	0.0073476	0.00747881	0.007293	0.00747881	0.00747881	0.00747881
A11_6020909_C	-2.0956	2.6111e-07	0.0105357	0.0107239	0.0103908	0.0100089	0.0107239	0.0107239
A11_6654922_A	-3.7761	2.3874e-07	0.00418312	0.00425782	0.00420493	0.00425782	0.00425782	0.00425782
A11_6655863_G	-2.8106	8.1223e-07	0.00840767	0.0085578	0.00839834	0.00798728	0.0085578	0.0085578
A11_6656007_A	-2.8106	8.1223e-07	0.00840767	0.0085578	0.00839834	0.00798728	0.0085578	0.0085578
A11_6656032_C	-3.1933	4.6903e-07	0.00629017	0.00640249	0.00628319	0.00640249	0.00640249	0.00640249
A11_6656036_A	-3.0609	3.1621e-07	0.0073476	0.00747881	0.00733945	0.00747881	0.00747881	0.00747881
A11_72280627_T	-3.7202	4.8713e-07	0.00410843	0.00425782	0.00420493	0.00425782	0.00425782	0.00425782
A11_73136498_T	-3.0768	1.5244e-07	0.00825753	0.0085578	0.0084515	0.00741676	0.0085578	0.0085578
A11_76939994_C	-1.7511	3.2797e-07	0.00840767	0.0085578	0.00823888	0.0085578	0.0085578	0.0085578
A11_93023098_T	-1.7068	2.7065e-07	0.00747881	0.00747881	0.00738591	0.00598305	0.00641041	0.00747881
A11_97765810_A	-0.74797	4.154e-07	0.0254057	0.0261221	0.0261352	0.0255016	0.0234198	0.0273231
A11_117890818_A	-2.8256	5.1031e-07	0.00418312	0.00425782	0.00417848	0.00425782	0.00425782	0.00425782
D13_4141235_T	-1.9429	1.252e-09	0.00617784	0.00640249	0.00632296	0.00554883	0.00640249	0.00640249
D13_4146063_T	-2.0497	1.2844e-08	0.00617784	0.00640249	0.00628319	0.00597566	0.00640249	0.00640249
D13_4148545_C	-2.0497	1.2844e-08	0.00617784	0.00640249	0.00628319	0.00597566	0.00640249	0.00640249
D13_4999257_A	-2.3915	1.3515e-08	0.00318945	0.00318945	0.00314983	0.00318945	0.00318945	0.00318945
D13_5015221_T	-2.0022	1.0797e-07	0.00629017	0.00640249	0.00624342	0.00640249	0.00640249	0.00640249
D13_5896988_C	-0.93248	6.9565e-07	0.0287534	0.033019	0.0315997	0.0318683	0.0292668	0.0316154
D13_5929329_T	-0.46977	8.025e-07	0.0532711	0.0637692	0.0582563	0.0494829	0.0481977	0.0599793
D13_5995394_C	-0.47479	9.6162e-07	0.051323	0.062866	0.0557221	0.0476734	0.0464351	0.0601937
D13_7937303_A	-2.0868	6.2083e-07	0.00418312	0.00425782	0.00423138	0.00369011	0.00425782	0.00425782
D13_7979071_T	-2.0868	6.2083e-07	0.00418312	0.00425782	0.00423138	0.00369011	0.00425782	0.00425782
D13_20232970_G	-0.6247	6.1803e-07	0.120744	0.111727	0.111727	0.072995	0.100554	0.110072
D13_20232975_A	-0.61452	5.9477e-07	0.121918	0.112814	0.111833	0.0737049	0.101532	0.111142
D13_20233339_T	-0.68062	6.6308e-07	0.127806	0.123894	0.11743	0.0809439	0.111504	0.115634
D13_20234227_C	-0.70917	6.3392e-07	0.118726	0.114029	0.107418	0.0701801	0.0966766	0.105827
D13_20234231_C	-0.71176	4.8225e-07	0.119573	0.115751	0.110644	0.0722876	0.0995798	0.109005
D13_20234257_G	-0.70724	6.6674e-07	0.114581	0.113497	0.109433	0.0607544	0.097641	0.123759
D13_20234258_A	-0.71552	5.0548e-07	0.112637	0.109036	0.105132	0.0583665	0.0938033	0.124299
D13_20234276_C	-0.70362	8.9172e-07	0.118407	0.117993	0.106707	0.0715826	0.0986087	0.119304
D13_29976290_C	-2.1854	8.0732e-07	0.0105357	0.0107239	0.0103908	0.0100089	0.0107239	0.0107239
D01_2235520_A	-1.5064	7.9246e-08	0.0105357	0.0107239	0.0104574	0.0100089	0.00919188	0.0103267
D01_4160910_C	-1.324	2.8471e-08	0.00825753	0.0085578	0.00839834	0.0085578	0.0085578	0.00824085
D01_10872485_C	-1.2128	6.0728e-07	0.0085578	0.00846376	0.00839834	0.0085578	0.00794653	0.00824085
D01_10872506_C	-1.2128	6.0728e-07	0.0085578	0.00846376	0.00839834	0.0085578	0.00794653	0.00824085
D01_10873845_G	-2.5778	6.7742e-08	0.0085578	0.00846376	0.0084515	0.0085578	0.00794653	0.00824085
D01_10875921_G	-1.4018	3.031e-07	0.00747881	0.00747881	0.00733945	0.00747881	0.00694461	0.00720182
D01_10877295_T	-1.1718	6.1418e-07	0.00963948	0.00953356	0.00945987	0.00963948	0.00895095	0.00928247
D01_10878968_T	-1.4882	1.8871e-08	0.00747881	0.00747881	0.00733945	0.00747881	0.00694461	0.00747881
D01_10884949_T	-1.1718	6.1418e-07	0.00963948	0.00953356	0.00945987	0.00963948	0.00895095	0.00928247
D01_10889692_T	-1.4506	2.0745e-08	0.0085578	0.0085578	0.00839834	0.0085578	0.00794653	0.00824085
D01_10890482_G	-1.1718	6.1418e-07	0.00963948	0.00953356	0.00945987	0.00963948	0.00895095	0.00928247
D01_10895777_A	-1.4018	3.031e-07	0.00747881	0.00747881	0.00733945	0.00747881	0.00694461	0.00720182
D01_12980917_T	-1.8032	1.3912e-07	0.00947037	0.00963948	0.00934012	0.00899685	0.00963948	0.00963948
D01_17253368_T	-0.75528	4.6003e-08	0.12204	0.123764	0.113161	0.0772921	0.106474	0.122686
D01_17253379_T	-0.69293	8.0942e-07	0.114581	0.111828	0.106603	0.0911316	0.10849	0.112508
D01_17253382_T	-0.71356	2.9097e-07	0.116376	0.116285	0.109871	0.0842341	0.112814	0.116992
D01_17253386_C	-0.76255	3.1786e-08	0.115255	0.116884	0.108812	0.072995	0.111727	0.115865
D01_17253387_C	-0.71424	1.3095e-07	0.114138	0.114049	0.109682	0.0722876	0.110644	0.114742
D01_17253391_A	-0.7571	6.5339e-08	0.117245	0.113497	0.10566	0.0810059	0.10849	0.112508
D01_17253392_C	-0.74186	1.0687e-07	0.116376	0.116285	0.109871	0.0737049	0.112814	0.116992
D01_51947493_G	-3.7761	2.3874e-07	0.00418312	0.00425782	0.00420493	0.00425782	0.00425782	0.00425782
D01_53882898_A	-3.4009	4.823e-07	0.00523535	0.00532883	0.00522954	0.00532883	0.00532883	0.00532883
D01_53883117_A	-2.7172	1.3749e-08	0.00629017	0.00640249	0.00628319	0.00640249	0.00640249	0.00640249
D01_53883123_T	-2.3317	4.6287e-07	0.00629017	0.00640249	0.00624342	0.00640249	0.00640249	0.00640249
D01_53883133_C	-2.8333	6.2856e-08	0.00313349	0.00318945	0.00314983	0.00318945	0.00318945	0.00318945
D01_57837410_G	-1.8976	6.8101e-07	0.00418312	0.00425782	0.00417848	0.00425782	0.00425782	0.00425782
D01_61751856_T	-3.1689	6.5188e-07	0.00523535	0.00532883	0.00519644	0.00532883	0.00532883	0.00532883
D01_61751860_A	-3.0097	4.9496e-07	0.00629017	0.00640249	0.00624342	0.00640249	0.00640249	0.00640249
D01_61751872_C	-3.0097	4.9496e-07	0.00629017	0.00640249	0.00624342	0.00640249	0.00640249	0.00640249
D05_12611309_A	-4.1626	1.6912e-07	0.00313349	0.00318945	0.00314983	0.00318945	0.00318945	0.00318945
D05_18665483_G	-0.70099	6.2561e-07	0.115716	0.116308	0.106707	0.0715826	0.0986087	0.119304
D05_18665601_G	-0.6851	9.2704e-07	0.118413	0.126091	0.115288	0.0674956	0.108475	0.124992
D05_37850807_T	-2.3027	8.7447e-07	0.00840767	0.0085578	0.00829203	0.0085578	0.0085578	0.0085578
D05_37851002_A	-2.0446	3.0295e-07	0.0105357	0.0107239	0.0103242	0.0107239	0.0107239	0.0107239
D05_48761318_A	-1.2905	3.2071e-07	0.0132569	0.0139933	0.0136457	0.0139933	0.0109948	0.0134751
D05_48923692_T	-1.1099	5.7234e-07	0.0126745	0.0129008	0.0125803	0.0129008	0.0101363	0.0119452
D05_51008270_G	-1.9071	5.3135e-08	0.00425782	0.00425782	0.00417848	0.00397397	0.00425782	0.00425782
A05_31122897_A	-1.2075	9.1174e-08	0.024633	0.0245218	0.023827	0.0234014	0.0179092	0.022287
A05_50568765_T	0.93706	3.9821e-07	0.0418868	0.0410248	0.0385567	0.0434099	0.0372085	0.0353711
A05_53620428_C	-2.1961	9.0935e-07	0.00930126	0.00963948	0.00939999	0.00835422	0.00963948	0.00963948
A05_53621547_C	-4.1711	5.4879e-07	0.00313349	0.00318945	0.00316964	0.00297682	0.00318945	0.00318945
A05_64451936_T	-0.61432	9.7276e-07	0.0373173	0.0429329	0.0393655	0.0434099	0.0310071	0.0369788
A05_65753238_A	-4.0131	2.2858e-08	0.00418312	0.00425782	0.00420493	0.00397397	0.00425782	0.00425782
A05_65753266_C	-3.3922	1.3353e-07	0.0072164	0.00747881	0.00733945	0.00698022	0.00747881	0.00747881
A05_65753274_T	-3.3922	1.3353e-07	0.0072164	0.00747881	0.00733945	0.00698022	0.00747881	0.00747881
A05_65753279_T	-3.3922	1.3353e-07	0.0072164	0.00747881	0.00733945	0.00698022	0.00747881	0.00747881
A05_65753297_C	-3.3922	1.3353e-07	0.0072164	0.00747881	0.00733945	0.00698022	0.00747881	0.00747881
A05_65753329_A	-3.3941	4.5605e-08	0.00825753	0.0085578	0.00839834	0.00798728	0.0085578	0.0085578
A05_65753331_T	-3.3941	4.5605e-08	0.00825753	0.0085578	0.00839834	0.00798728	0.0085578	0.0085578
A05_66787300_T	-3.1198	4.719e-07	0.0072164	0.00747881	0.00733945	0.00747881	0.00747881	0.00747881
A05_88199312_T	-2.1184	3.1363e-07	0.0113965	0.0114216	0.0115909	0.011811	0.0109673	0.0113735
A05_109794530_A	-4.9091	1.6647e-08	0.00212369	0.00212369	0.00209731	0.00212369	0.00212369	0.00212369
A06_11079210_G	-3.9998	5.619e-07	0.00307754	0.00318945	0.00316964	0.00318945	0.00318945	0.00318945
A06_11079220_A	-3.9998	5.619e-07	0.00307754	0.00318945	0.00316964	0.00318945	0.00318945	0.00318945
A06_11079245_G	-3.9998	5.619e-07	0.00307754	0.00318945	0.00316964	0.00318945	0.00318945	0.00318945
A06_11079248_G	-3.9998	5.619e-07	0.00307754	0.00318945	0.00316964	0.00318945	0.00318945	0.00318945
A06_11079283_C	-3.9998	5.619e-07	0.00307754	0.00318945	0.00316964	0.00318945	0.00318945	0.00318945
A06_11079412_G	-3.9998	5.619e-07	0.00307754	0.00318945	0.00316964	0.00318945	0.00318945	0.00318945
A06_32272612_T	-3.7188	5.7221e-07	0.00418312	0.00425782	0.00420493	0.00397397	0.00425782	0.00425782
A06_49237682_C	-2.965	1.8505e-07	0.00212369	0.00212369	0.00209731	0.00212369	0.00212369	0.00212369
A06_64676021_T	-3.1078	9.3875e-08	0.0073476	0.00747881	0.007293	0.00648164	0.00747881	0.00747881
A06_71199592_C	-2.7177	8.2048e-07	0.0113965	0.011811	0.0115175	0.0102362	0.011811	0.011811
A06_71199601_C	-2.7177	8.2048e-07	0.0113965	0.011811	0.0115175	0.0102362	0.011811	0.011811
A06_71199775_G	-2.7177	8.2048e-07	0.0113965	0.011811	0.0115175	0.0102362	0.011811	0.011811
A06_71308778_A	-2.3091	1.0686e-08	0.00318945	0.00318945	0.00313002	0.00318945	0.00318945	0.00318945
A06_85595900_A	-2.1525	3.6012e-07	0.00318945	0.00318945	0.00314983	0.00318945	0.00318945	0.00318945
A06_123596958_A	-0.53815	8.6505e-07	0.168999	0.152169	0.142101	0.220755	0.0860086	0.200687
D08_799829_A	-3.59	1.573e-07	0.00425782	0.00425782	0.00417848	0.00425782	0.00425782	0.00410013
D08_1288691_TA	-1.5433	8.3914e-07	0.0073476	0.00747881	0.00738591	0.00648164	0.00694461	0.00747881
D08_3681182_G	-1.2224	2.7545e-07	0.0139933	0.0138396	0.0134719	0.0139933	0.0129938	0.0139933
D08_8711158_A	-1.898	7.0857e-08	0.0103476	0.010606	0.010524	0.0100089	0.0107239	0.0103267
D08_18222513_T	-2.2239	5.7177e-07	0.00313349	0.00318945	0.00314983	0.00318945	0.00318945	0.00318945
D08_18447695_G	-1.0271	4.3019e-07	0.028028	0.0286098	0.0277475	0.0276127	0.0274719	0.0262979
D08_18466336_T	-3.0097	4.9496e-07	0.00629017	0.00640249	0.00624342	0.00640249	0.00640249	0.00640249
D08_18964895_T	-1.3868	8.9916e-07	0.00629017	0.00626178	0.00632296	0.00640249	0.00640249	0.00616536
D08_25987759_G	-2.1666	3.9574e-07	0.0105357	0.010606	0.0104574	0.00929402	0.0107239	0.0107239
D08_39095396_T	-2.1877	5.492e-08	0.0105357	0.010606	0.010524	0.0107239	0.00995788	0.0103267
D08_45922469_G	-2.965	1.8505e-07	0.00212369	0.00212369	0.00209731	0.00212369	0.00212369	0.00212369
D08_47015821_A	-4.9091	1.6647e-08	0.00212369	0.00212369	0.00209731	0.00212369	0.00212369	0.00212369
D08_52594526_A	1.4319	2.6313e-07	0.0275683	0.0345361	0.0683214	0	0.112242	0
D02_6986318_T	-3.2095	9.6131e-07	0.00523535	0.00532883	0.00526264	0.00532883	0.00532883	0.00532883
D02_16207253_C	-2.3298	3.6409e-09	0.00318945	0.00318945	0.00314983	0.00318945	0.00296163	0.00318945
D02_35591098_A	-2.0824	3.737e-08	0.00747881	0.00731444	0.007293	0.00747881	0.00694461	0.00747881
D02_45697945_G	-0.9394	5.4039e-07	0.0145592	0.0150887	0.0145264	0.0130768	0.0140109	0.0150887
D02_45698095_T	-0.85803	2.8252e-07	0.0231117	0.0231625	0.0223157	0.0207585	0.0239521	0.0239521
D02_45698110_G	-0.76185	8.0823e-07	0.0274543	0.0265766	0.0266854	0.0246589	0.0264203	0.0284526
D02_45698114_A	-0.80176	3.0989e-08	0.030741	0.0297583	0.0292864	0.027611	0.0295832	0.0318589
D02_45698119_T	-0.73893	8.4031e-08	0.0318424	0.0308244	0.0299257	0.0286002	0.0330003	0.0330003
D02_63488526_C	-0.60559	2.3895e-07	0.0452892	0.0448729	0.041397	0.0312907	0.0368783	0.0434593
D02_64230783_A	-2.7316	4.4243e-08	0.0085578	0.00846376	0.00839834	0.0085578	0.00733526	0.00792389
D02_69425885_T	-4.9091	1.6647e-08	0.00212369	0.00212369	0.00209731	0.00212369	0.00212369	0.00212369
D07_5310760_AAAC	-2.8465	4.841e-08	0.00212369	0.00212369	0.0021105	0.00212369	0.001972	0.00212369
D07_44917497_A	-2.8106	8.1223e-07	0.00840767	0.0085578	0.00839834	0.00798728	0.0085578	0.0085578
D07_53657802_C	-2.1451	3.3473e-07	0.00318945	0.00318945	0.00316964	0.00297682	0.00318945	0.00318945
D12_419073_T	-1.6197	2.1062e-07	0.00640249	0.00640249	0.00636272	0.00554883	0.00548785	0.00640249
D12_419861_CTTT	-3.054	1.1182e-07	0.00532883	0.00532883	0.00529574	0.00497358	0.00456757	0.00532883
D12_423119_T	-1.6197	2.1062e-07	0.00640249	0.00640249	0.00636272	0.00554883	0.00548785	0.00640249
D12_423791_A	-1.6197	2.1062e-07	0.00640249	0.00640249	0.00636272	0.00554883	0.00548785	0.00640249
D12_423882_A	-1.6197	2.1062e-07	0.00640249	0.00640249	0.00636272	0.00554883	0.00548785	0.00640249
D12_425632_G	-1.6197	2.1062e-07	0.00640249	0.00640249	0.00636272	0.00554883	0.00548785	0.00640249
D12_427021_T	-1.6197	2.1062e-07	0.00640249	0.00640249	0.00636272	0.00554883	0.00548785	0.00640249
D12_427460_T	-1.914	7.1698e-10	0.00532883	0.00532883	0.00529574	0.00461832	0.0049482	0.00532883
D12_428784_A	-1.6197	2.1062e-07	0.00640249	0.00640249	0.00636272	0.00554883	0.00548785	0.00640249
D12_429740_G	-1.6197	2.1062e-07	0.00640249	0.00640249	0.00636272	0.00554883	0.00548785	0.00640249
D12_432405_T	-1.6197	2.1062e-07	0.00640249	0.00640249	0.00636272	0.00554883	0.00548785	0.00640249
D12_434207_A	-1.5755	1.16e-07	0.00640249	0.00640249	0.00636272	0.00554883	0.00548785	0.00640249
D12_435306_T	-1.2648	3.7328e-08	0.0085578	0.0085578	0.00839834	0.00741676	0.00733526	0.0085578
D12_435483_A	-1.2711	7.67e-08	0.0085578	0.0085578	0.00839834	0.00741676	0.00733526	0.0085578
D12_471797_T	-1.3973	9.7733e-09	0.00747881	0.00747881	0.007293	0.00698022	0.00694461	0.00747881
D12_9815405_A	-1.9617	3.7926e-07	0.00313349	0.00318945	0.00316964	0.00318945	0.00296163	0.00318945
D12_22225246_A	-2.9872	4.4394e-07	0.0073476	0.00747881	0.007293	0.00747881	0.00747881	0.00747881
D12_22225291_C	-3.0295	5.1882e-07	0.00629017	0.00640249	0.00624342	0.00640249	0.00640249	0.00640249
D12_22226661_A	-2.7735	9.6335e-07	0.0073476	0.00747881	0.007293	0.00747881	0.00747881	0.00747881
D12_47084045_A	-2.4904	2.1523e-07	0.00418312	0.00425782	0.00423138	0.00397397	0.00395369	0.00425782
D09_1805716_C	-1.2839	5.859e-07	0.0417437	0.0437462	0.0443365	0.036606	0.0392207	0.0321997
D09_27906283_T	-3.9998	5.619e-07	0.00307754	0.00318945	0.00316964	0.00318945	0.00318945	0.00318945
D09_28882531_A	-3.4823	9.5741e-07	0.00418312	0.00425782	0.00420493	0.00425782	0.00425782	0.00425782
D09_33918486_T	-2.2101	7.3021e-07	0.00629017	0.00640249	0.00628319	0.00640249	0.00640249	0.00640249
D09_48849522_G	-1.1239	6.3199e-07	0.0116038	0.011811	0.0113708	0.011811	0.00928004	0.011811
D10_3023089_G	-1.319	8.9874e-07	0.00930126	0.00963948	0.00957961	0.00771159	0.00963948	0.00928247
D10_11251327_A	-1.031	2.1721e-10	0.0813155	0.105506	0.0911643	0.0588569	0.0788262	0.0490474
D10_11251344_C	-0.95308	6.6419e-07	0.0527256	0.0593119	0.0552386	0.0449782	0.0525719	0.0340744
D10_11251458_A	-0.80761	6.9599e-08	0.0789212	0.0966213	0.0876333	0.0681592	0.065725	0.0454395
D10_11251519_T	-0.94977	5.1586e-11	0.0820398	0.101607	0.0891158	0.0637673	0.0683221	0.047235
D10_11880882_C	-1.5212	1.4211e-07	0.00629017	0.00640249	0.00632296	0.00597566	0.00640249	0.00640249
D10_11890826_CA	-1.4121	4.5902e-07	0.00747881	0.00739663	0.00738591	0.00698022	0.00747881	0.00720182
D10_12771397_G	-0.80687	8.5761e-07	0.0269551	0.0275146	0.027569	0.0170716	0.0284526	0.0273988
D10_12808591_C	-0.84236	3.0401e-07	0.0258851	0.0264224	0.0264746	0.0182154	0.0273231	0.0263112
D10_12892111_A	-0.87171	1.8205e-07	0.0258851	0.0264224	0.0264746	0.0182154	0.0273231	0.0263112
D10_12901115_G	-0.87254	2.2333e-07	0.0258851	0.0267226	0.0264746	0.0163939	0.0273231	0.0263112
D10_12923298_G	-0.88613	3.5373e-07	0.0269551	0.0275146	0.027569	0.0170716	0.0284526	0.0273988
D10_12928713_A	-1.0626	8.8228e-08	0.0191557	0.0192835	0.0191345	0.0116987	0.0194978	0.0187756
D10_12975808_A	-0.93354	3.5779e-08	0.0258851	0.0264224	0.0264746	0.0182154	0.0273231	0.0263112
D10_12976869_A	-0.8125	5.9217e-07	0.0269551	0.0275146	0.027569	0.0170716	0.0284526	0.0273988
D10_12978859_C	-0.84151	5.4642e-07	0.0269551	0.0275146	0.027569	0.0170716	0.0284526	0.0273988
D10_12979120_G	-0.85029	3.3333e-07	0.0258851	0.0267226	0.0264746	0.0163939	0.0273231	0.0263112
D10_12979138_C	-0.83858	5.5111e-07	0.0248178	0.0256208	0.0255457	0.0157179	0.0261966	0.0252263
D10_12979252_G	-0.83586	4.2705e-07	0.0269551	0.0275146	0.027569	0.0170716	0.0284526	0.0273988
D10_12979257_A	-0.83586	4.2705e-07	0.0269551	0.0275146	0.027569	0.0170716	0.0284526	0.0273988
D10_12979280_T	-0.84388	4.8677e-07	0.0248178	0.0256208	0.025383	0.0174644	0.0261966	0.0252263
D10_12984222_C	-0.85029	3.3333e-07	0.0258851	0.0267226	0.0264746	0.0163939	0.0273231	0.0263112
D10_12984378_G	-0.82283	2.2142e-07	0.028028	0.0282846	0.0286663	0.017751	0.0295851	0.0284893
D10_12984592_A	-0.83858	5.5111e-07	0.0248178	0.0256208	0.0255457	0.0157179	0.0261966	0.0252263
D10_12984750_T	-0.83858	5.5111e-07	0.0248178	0.0256208	0.0255457	0.0157179	0.0261966	0.0252263
D10_12985008_A	-0.85029	3.3333e-07	0.0258851	0.0267226	0.0264746	0.0163939	0.0273231	0.0263112
D10_12985278_C	-0.83858	5.5111e-07	0.0248178	0.0256208	0.0255457	0.0157179	0.0261966	0.0252263
D10_12987666_G	-0.88428	1.3245e-07	0.0248178	0.0253329	0.0255457	0.0157179	0.0261966	0.0252263
D10_12988100_A	-0.88811	1.7077e-07	0.0248178	0.0259087	0.025383	0.0157179	0.0261966	0.0252263
D10_12988264_T	-0.83586	4.2705e-07	0.0269551	0.0275146	0.027569	0.0170716	0.0284526	0.0273988
D10_12988269_T	-0.82539	7.975e-07	0.0252774	0.0256208	0.025383	0.0157179	0.0261966	0.0252263
D10_12988458_G	-0.83586	4.2705e-07	0.0269551	0.0275146	0.027569	0.0170716	0.0284526	0.0273988
D10_12988568_T	-0.83858	5.5111e-07	0.0248178	0.0256208	0.0255457	0.0157179	0.0261966	0.0252263
D10_12988575_G	-0.83858	5.5111e-07	0.0248178	0.0256208	0.0255457	0.0157179	0.0261966	0.0252263
D10_12988821_C	-0.85029	3.3333e-07	0.0258851	0.0267226	0.0264746	0.0163939	0.0273231	0.0263112
D10_12988898_G	-0.8585	1.795e-07	0.0258851	0.0267226	0.0264746	0.0163939	0.0273231	0.0263112
D10_12989139_T	-0.83093	7.3806e-07	0.0216325	0.0223324	0.0221251	0.0197897	0.0228343	0.0219885
D10_12989416_A	-0.85029	3.3333e-07	0.0258851	0.0267226	0.0264746	0.0163939	0.0273231	0.0263112
D10_12989472_C	-0.83586	4.2705e-07	0.0269551	0.0275146	0.027569	0.0170716	0.0284526	0.0273988
D10_12989503_A	-0.85029	3.3333e-07	0.0258851	0.0267226	0.0264746	0.0163939	0.0273231	0.0263112
D10_12989669_A	-0.85029	3.3333e-07	0.0258851	0.0267226	0.0264746	0.0163939	0.0273231	0.0263112
D10_12994394_T	-0.8715	5.3645e-07	0.0252774	0.0256208	0.025383	0.0157179	0.0261966	0.0252263
D10_12994407_C	-0.85476	7.0266e-07	0.0263644	0.0264224	0.0264746	0.0163939	0.0273231	0.0263112
D10_12994470_A	-0.88001	6.1641e-07	0.0252774	0.0256208	0.025383	0.0157179	0.0261966	0.0252263
D10_12995010_T	-0.88261	2.503e-07	0.0258851	0.0267226	0.0264746	0.0163939	0.0273231	0.0263112
D10_12995758_A	-0.87928	3.3655e-07	0.0248178	0.0256208	0.025383	0.0157179	0.0261966	0.0252263
D10_12996277_T	-0.83858	5.5111e-07	0.0248178	0.0256208	0.0255457	0.0157179	0.0261966	0.0252263
D10_12996335_T	-0.83858	5.5111e-07	0.0248178	0.0256208	0.0255457	0.0157179	0.0261966	0.0252263
D10_12996523_T	-0.83858	5.5111e-07	0.0248178	0.0256208	0.0255457	0.0157179	0.0261966	0.0252263
D10_12997440_G	-0.81044	4.7916e-07	0.0269551	0.0275146	0.027569	0.0170716	0.0284526	0.0273988
D10_12998106_C	-0.82411	7.0257e-07	0.0258851	0.0264224	0.0266443	0.0163939	0.0273231	0.0263112
D10_12998125_A	-0.85029	3.3333e-07	0.0258851	0.0267226	0.0264746	0.0163939	0.0273231	0.0263112
D10_13000569_A	-0.83858	5.5111e-07	0.0248178	0.0256208	0.0255457	0.0157179	0.0261966	0.0252263
D10_13002294_C	-0.83858	5.5111e-07	0.0248178	0.0256208	0.0255457	0.0157179	0.0261966	0.0252263
D10_13003405_A	-0.85029	3.3333e-07	0.0258851	0.0267226	0.0264746	0.0163939	0.0273231	0.0263112
D10_13003538_G	-0.83586	4.2705e-07	0.0269551	0.0275146	0.027569	0.0170716	0.0284526	0.0273988
D10_13004242_G	-0.82411	7.0257e-07	0.0258851	0.0264224	0.0266443	0.0163939	0.0273231	0.0263112
D10_13004430_T	-0.89604	2.1605e-07	0.0258851	0.0264224	0.0266443	0.0163939	0.0273231	0.0263112
D10_13007544_A	-0.81263	5.9149e-07	0.0248178	0.0256208	0.025383	0.0174644	0.0261966	0.0252263
D10_13008969_C	-0.85502	1.8245e-07	0.0269551	0.0275146	0.027569	0.0170716	0.0284526	0.0273988
D10_13009982_C	-0.85524	3.4553e-07	0.0258851	0.0267226	0.0264746	0.0163939	0.0273231	0.0263112
D10_13010251_G	-0.82233	9.9786e-07	0.0237533	0.0245218	0.0242942	0.0167153	0.0250729	0.0250729
D10_13010814_G	-0.85116	3.3534e-07	0.0269551	0.0275146	0.027569	0.0170716	0.0284526	0.0273988
D10_13012632_GC	-0.90524	3.1673e-07	0.0237533	0.0245218	0.0242942	0.0183868	0.0250729	0.0241443
D10_13013054_A	-0.83586	4.2705e-07	0.0269551	0.0275146	0.027569	0.0170716	0.0284526	0.0273988
D10_13021981_T	-0.83879	2.5759e-07	0.0258851	0.0264224	0.0263049	0.020037	0.0273231	0.0263112
D10_13022158_A	-0.80308	5.4092e-07	0.028028	0.0282846	0.0286663	0.017751	0.0295851	0.0284893
D10_13023037_G	-0.83125	4.0983e-07	0.0263644	0.0261221	0.0263049	0.020037	0.0273231	0.0263112
D10_13024966_A	-0.83186	2.7186e-07	0.028028	0.0286098	0.0284825	0.017751	0.0295851	0.0284893
D10_13030038_C	-0.84185	1.6354e-07	0.028028	0.0282846	0.0286663	0.017751	0.0295851	0.0284893
D10_13033008_A	-0.81467	3.2929e-07	0.0291036	0.0293701	0.0295756	0.0184323	0.0307205	0.0295827
D10_13034080_G	-0.80583	2.6332e-07	0.0275089	0.0282846	0.0284825	0.0216957	0.0295851	0.0284893
D10_13034142_G	-0.78721	5.9632e-07	0.0269551	0.027202	0.0273923	0.0208653	0.0284526	0.0273988
D10_13034418_G	-0.80968	5.3691e-07	0.0291036	0.0293701	0.0295756	0.0184323	0.0307205	0.0295827
D10_13034498_A	-0.80449	9.5771e-07	0.028028	0.0286098	0.0284825	0.017751	0.0295851	0.0284893
D10_13035658_A	-0.81	3.5809e-07	0.028028	0.0282846	0.0284825	0.0197234	0.0295851	0.0284893
D10_13035744_T	-0.88755	1.6924e-08	0.028028	0.0282846	0.0284825	0.017751	0.0295851	0.0284893
D10_13035834_C	-0.81012	3.3809e-07	0.028547	0.0282846	0.0284825	0.017751	0.0295851	0.0284893
D10_13035857_G	-0.83266	1.4343e-07	0.0291036	0.0293701	0.0295756	0.0184323	0.0307205	0.0295827
D10_13036180_G	-0.79327	7.7207e-07	0.0269551	0.0275146	0.0273923	0.0189684	0.0284526	0.0273988
D10_13036188_G	-0.82775	2.6025e-07	0.028028	0.0286098	0.0284825	0.017751	0.0295851	0.0284893
D10_13036300_G	-0.8418	1.0063e-07	0.0269551	0.0275146	0.0273923	0.0189684	0.0284526	0.0273988
D10_13036362_A	-0.73158	9.2058e-07	0.028028	0.0286098	0.0284825	0.017751	0.0295851	0.0284893
D10_13038451_G	-0.85546	2.2703e-07	0.0291036	0.0293701	0.0295756	0.0184323	0.0307205	0.0295827
D10_13038527_G	-0.79327	7.7207e-07	0.0269551	0.0275146	0.0273923	0.0189684	0.0284526	0.0273988
D10_13039292_G	-0.87083	8.2072e-08	0.0269551	0.0278273	0.0273923	0.0170716	0.0284526	0.0273988
D10_13039313_A	-0.83266	1.4343e-07	0.0291036	0.0293701	0.0295756	0.0184323	0.0307205	0.0295827
D10_13039557_GA	-0.8585	4.6862e-07	0.0231117	0.0234257	0.0230595	0.0175649	0.0239521	0.023065
D10_13039655_C	-0.81338	4.4704e-07	0.0269551	0.027202	0.0273923	0.0189684	0.0284526	0.0273988
D10_13039686_T	-0.83404	1.8538e-07	0.0269551	0.0275146	0.0273923	0.0189684	0.0284526	0.0273988
D10_13039737_G	-0.82085	2.3594e-07	0.028028	0.0282846	0.0284825	0.0197234	0.0295851	0.0284893
D10_13039928_A	-0.83404	1.8538e-07	0.0269551	0.0275146	0.0273923	0.0189684	0.0284526	0.0273988
D10_13040354_A	-0.84255	1.8067e-07	0.0275089	0.0289349	0.0284825	0.017751	0.0295851	0.0284893
D10_13040593_CG	-0.83865	8.1135e-07	0.0263644	0.0261221	0.0264746	0.0182154	0.0273231	0.0263112
D10_13040607_A	-0.8076	9.5723e-07	0.0252774	0.0253329	0.025383	0.0174644	0.0261966	0.0252263
D10_13041622_T	-0.82257	3.0729e-07	0.0258851	0.0264224	0.0264746	0.0182154	0.0273231	0.0263112
D10_13041812_T	-0.79327	7.7207e-07	0.0269551	0.0275146	0.0273923	0.0189684	0.0284526	0.0273988
D10_13042176_C	-0.84206	2.8571e-07	0.0263644	0.0264224	0.0264746	0.0163939	0.0273231	0.0263112
D10_13058009_T	-1.4929	1.3728e-07	0.00747881	0.00747881	0.00733945	0.00747881	0.00747881	0.00720182
D10_13059436_T	-0.81467	3.2929e-07	0.0291036	0.0293701	0.0295756	0.0184323	0.0307205	0.0295827
D10_13059468_T	-0.74923	8.9037e-07	0.028028	0.0286098	0.0284825	0.017751	0.0295851	0.0284893
D10_13060020_C	-0.78804	6.4595e-07	0.0291036	0.0293701	0.0295756	0.0184323	0.0307205	0.0295827
D10_13060072_G	-0.80037	5.1929e-07	0.028028	0.0286098	0.0284825	0.017751	0.0295851	0.0284893
D10_13060293_G	-0.79236	3.595e-07	0.0291036	0.0293701	0.0295756	0.0184323	0.0307205	0.0295827
D10_13060315_G	-0.80437	2.8816e-07	0.028028	0.0286098	0.0284825	0.017751	0.0295851	0.0284893
D10_13060624_T	-0.81507	8.8013e-07	0.028028	0.0282846	0.0284825	0.0197234	0.0295851	0.0284893
D10_13060629_T	-0.86607	2.2473e-07	0.028028	0.0286098	0.0284825	0.017751	0.0295851	0.0284893
D10_13060684_A	-0.83201	4.8635e-07	0.0274543	0.0275146	0.0273923	0.0170716	0.0284526	0.0273988
D10_13061303_T	-0.79984	5.5536e-07	0.0258851	0.0264224	0.0263049	0.020037	0.0273231	0.0263112
D10_13061453_T	-0.82589	3.5079e-07	0.0258851	0.0264224	0.0263049	0.020037	0.0273231	0.0263112
D10_13061481_C	-0.84736	1.4528e-07	0.028028	0.0282846	0.0284825	0.0197234	0.0295851	0.0284893
D10_13061679_C	-0.85473	2.5348e-07	0.0269551	0.0275146	0.027569	0.0170716	0.0284526	0.0273988
D10_13062396_G	-0.77864	5.6079e-07	0.028028	0.0286098	0.0284825	0.017751	0.0295851	0.0284893
D10_13063536_C	-0.80308	5.4092e-07	0.028028	0.0282846	0.0286663	0.017751	0.0295851	0.0284893
D10_13063578_C	-0.81863	3.4426e-07	0.0291036	0.0293701	0.0295756	0.0184323	0.0307205	0.0295827
D10_13063642_T	-0.82866	2.2726e-07	0.028028	0.0286098	0.0284825	0.017751	0.0295851	0.0284893
D10_13063957_A	-0.81063	7.825e-07	0.0258851	0.0264224	0.0264746	0.0163939	0.0273231	0.0263112
D10_13064123_T	-0.83835	2.4943e-07	0.028028	0.0286098	0.0284825	0.017751	0.0295851	0.0284893
D10_13065680_A	-0.87247	8.3201e-08	0.0258851	0.0264224	0.0264746	0.0163939	0.0273231	0.0263112
D10_13066689_G	-0.76296	8.7873e-07	0.028547	0.0286098	0.0282988	0.017751	0.0295851	0.0284893
D10_13066749_T	-0.78105	6.7273e-07	0.0274543	0.0275146	0.0273923	0.0170716	0.0284526	0.0273988
D10_13066766_T	-0.78105	6.7273e-07	0.0274543	0.0275146	0.0273923	0.0170716	0.0284526	0.0273988
D10_13067398_C	-0.81729	3.595e-07	0.0291036	0.0293701	0.0295756	0.0184323	0.0307205	0.0295827
D10_13067514_C	-0.81467	3.2929e-07	0.0291036	0.0293701	0.0295756	0.0184323	0.0307205	0.0295827
D10_13067585_CA	-0.95852	2.6155e-08	0.0263644	0.0264224	0.0263049	0.0182154	0.0273231	0.0263112
D10_13068535_G	-0.83835	2.4943e-07	0.028028	0.0286098	0.0284825	0.017751	0.0295851	0.0284893
D10_13071421_T	-0.86299	4.4412e-07	0.0269551	0.0275146	0.027569	0.0170716	0.0284526	0.0273988
D10_13071442_G	-0.87964	1.0514e-07	0.0291036	0.0293701	0.0295756	0.0184323	0.0307205	0.0295827
D10_13072761_C	-0.79153	5.1834e-07	0.0269551	0.027202	0.0273923	0.0208653	0.0284526	0.0273988
D10_13072813_G	-0.80814	6.5931e-07	0.028028	0.0282846	0.0284825	0.0197234	0.0295851	0.0284893
D10_13073550_T	-0.85907	5.7238e-07	0.0248178	0.0256208	0.025383	0.0174644	0.0261966	0.0252263
D10_13073924_G	-0.81467	3.2929e-07	0.0291036	0.0293701	0.0295756	0.0184323	0.0307205	0.0295827
D10_13074014_T	-0.82257	3.0729e-07	0.0258851	0.0264224	0.0264746	0.0182154	0.0273231	0.0263112
D10_13074510_A	-0.8876	2.9242e-07	0.0248178	0.0256208	0.0255457	0.0157179	0.0261966	0.0252263
D10_13074565_T	-0.81619	4.2956e-07	0.0269551	0.0275146	0.027569	0.0170716	0.0284526	0.0273988
D10_13074593_T	-0.81619	4.2956e-07	0.0269551	0.0275146	0.027569	0.0170716	0.0284526	0.0273988
D10_13075012_A	-0.90837	4.0755e-07	0.0291036	0.0293701	0.0295756	0.0184323	0.0307205	0.0295827
D10_13075094_G	-0.78804	6.4595e-07	0.0291036	0.0293701	0.0295756	0.0184323	0.0307205	0.0295827
D10_13075229_A	-0.78883	7.0342e-07	0.028028	0.0282846	0.0284825	0.0197234	0.0295851	0.0284893
D10_13075580_T	-0.80911	3.2207e-07	0.0258851	0.0264224	0.0264746	0.0182154	0.0273231	0.0263112
D10_13076534_GT	-0.8644	3.4576e-07	0.028028	0.0282846	0.0286663	0.017751	0.0295851	0.0284893
D10_13076665_T	-0.7941	9.7188e-07	0.0263644	0.0264224	0.0264746	0.0163939	0.0273231	0.0263112
D10_13076703_T	-0.82775	2.6025e-07	0.028028	0.0286098	0.0284825	0.017751	0.0295851	0.0284893
D10_13076722_T	-0.82775	2.6025e-07	0.028028	0.0286098	0.0284825	0.017751	0.0295851	0.0284893
D10_13077282_A	-0.79172	7.616e-07	0.028547	0.0282846	0.0284825	0.017751	0.0295851	0.0284893
D10_13077991_G	-0.8422	3.8571e-07	0.0269551	0.0275146	0.0273923	0.0189684	0.0284526	0.0273988
D10_13078071_T	-0.87835	7.1959e-08	0.028028	0.0289349	0.0282988	0.017751	0.0295851	0.0284893
D10_13078524_A	-0.8523	1.9453e-07	0.0269551	0.0278273	0.0273923	0.0170716	0.0284526	0.0273988
D10_13079132_T	-0.81117	4.3617e-07	0.0263644	0.0264224	0.0263049	0.0182154	0.0273231	0.0263112
D10_13079269_T	-0.88326	1.7701e-07	0.0263644	0.0264224	0.0263049	0.0182154	0.0273231	0.0263112
D10_13080542_ATCC	-0.88783	4.5245e-07	0.0269551	0.0275146	0.027569	0.0170716	0.0284526	0.0273988
D10_13080632_T	-0.81619	4.2956e-07	0.0269551	0.0275146	0.027569	0.0170716	0.0284526	0.0273988
D10_13080648_G	-0.84185	1.6354e-07	0.028028	0.0282846	0.0286663	0.017751	0.0295851	0.0284893
D10_13080943_T	-0.87503	5.1095e-07	0.0248178	0.0253329	0.0255457	0.0157179	0.0261966	0.0252263
D10_13081532_T	-0.79327	7.7207e-07	0.0269551	0.0275146	0.0273923	0.0189684	0.0284526	0.0273988
D10_13081572_T	-0.7808	9.5837e-07	0.028028	0.0282846	0.0284825	0.0197234	0.0295851	0.0284893
D10_13081623_C	-0.7808	9.5837e-07	0.028028	0.0282846	0.0284825	0.0197234	0.0295851	0.0284893
D10_13081680_C	-0.83089	5.9918e-07	0.0269551	0.0275146	0.0273923	0.0189684	0.0284526	0.0273988
D10_13082188_T	-0.81619	4.2956e-07	0.0269551	0.0275146	0.027569	0.0170716	0.0284526	0.0273988
D10_13082249_C	-0.81467	3.2929e-07	0.0291036	0.0293701	0.0295756	0.0184323	0.0307205	0.0295827
D10_13082331_G	-0.83266	1.4343e-07	0.0291036	0.0293701	0.0295756	0.0184323	0.0307205	0.0295827
D10_13082797_T	-0.82775	2.6025e-07	0.028028	0.0286098	0.0284825	0.017751	0.0295851	0.0284893
D10_13083581_C	-0.85061	4.5018e-07	0.0252774	0.0256208	0.0252203	0.0174644	0.0261966	0.0252263
D10_13083645_T	-0.77351	7.5289e-07	0.0274543	0.0275146	0.0273923	0.0170716	0.0284526	0.0273988
D10_13083851_G	-0.85631	7.2994e-07	0.025737	0.0256208	0.0252203	0.0157179	0.0261966	0.0252263
D10_13083878_T	-0.82035	8.8719e-07	0.0252774	0.0256208	0.0252203	0.0157179	0.0261966	0.0252263
D10_13084945_G	-0.82195	4.9755e-07	0.0269551	0.0275146	0.027569	0.0170716	0.0284526	0.0273988
D10_13085008_T	-0.85908	2.2368e-07	0.0269551	0.0278273	0.0273923	0.0170716	0.0284526	0.0273988
D10_13085083_A	-0.83444	1.4894e-07	0.028028	0.0282846	0.0284825	0.0197234	0.0295851	0.0284893
D10_13085458_A	-0.81619	4.2956e-07	0.0269551	0.0275146	0.027569	0.0170716	0.0284526	0.0273988
D10_13087153_G	-0.83835	2.4943e-07	0.028028	0.0286098	0.0284825	0.017751	0.0295851	0.0284893
D10_13087263_C	-0.81467	3.2929e-07	0.0291036	0.0293701	0.0295756	0.0184323	0.0307205	0.0295827
D10_13087526_G	-0.8072	6.2e-07	0.028028	0.0282846	0.0284825	0.017751	0.0295851	0.0284893
D10_13089569_T	-0.80178	9.5916e-07	0.0258851	0.0264224	0.0264746	0.0182154	0.0273231	0.0263112
D10_13090083_G	-0.79815	5.49e-07	0.0274543	0.027202	0.0273923	0.0189684	0.0284526	0.0273988
D10_13090147_A	-0.79984	5.5536e-07	0.0258851	0.0264224	0.0263049	0.020037	0.0273231	0.0263112
D10_13090240_G	-0.83858	1.0226e-07	0.028028	0.0282846	0.0284825	0.0197234	0.0295851	0.0284893
D10_13090243_T	-0.85188	7.9475e-08	0.0269551	0.0275146	0.0273923	0.0189684	0.0284526	0.0273988
D10_13090392_A	-0.83404	1.8538e-07	0.0269551	0.0275146	0.0273923	0.0189684	0.0284526	0.0273988
D10_13090634_A	-0.81042	3.0301e-07	0.028028	0.0282846	0.0286663	0.017751	0.0295851	0.0284893
D10_13090757_A	-0.7941	9.7188e-07	0.0263644	0.0264224	0.0264746	0.0163939	0.0273231	0.0263112
D10_13091454_G	-0.7808	9.5837e-07	0.028028	0.0282846	0.0284825	0.0197234	0.0295851	0.0284893
D10_13093889_T	-0.93425	2.7794e-07	0.0269551	0.0275146	0.0273923	0.0189684	0.0284526	0.0273988
D10_13095032_TG	-0.82798	4.7772e-07	0.0263644	0.0261221	0.0264746	0.0182154	0.0273231	0.0263112
D10_13095346_T	-0.86786	5.8602e-07	0.0248178	0.0256208	0.0252203	0.0192108	0.0261966	0.0252263
D10_13096124_G	-0.86754	1.1522e-07	0.0258851	0.0264224	0.0264746	0.0182154	0.0273231	0.0263112
D10_13097574_G	-0.83266	1.4343e-07	0.0291036	0.0293701	0.0295756	0.0184323	0.0307205	0.0295827
D10_13098023_G	-0.87579	1.1232e-07	0.0248178	0.0256208	0.0252203	0.0174644	0.0261966	0.0252263
D10_13098368_T	-0.85012	4.2387e-07	0.0269551	0.0278273	0.0273923	0.0170716	0.0284526	0.0273988
D10_13098384_T	-0.85012	4.2387e-07	0.0269551	0.0278273	0.0273923	0.0170716	0.0284526	0.0273988
D10_13098833_A	-0.77686	5.2978e-07	0.0269551	0.0278273	0.0273923	0.0170716	0.0284526	0.0273988
D10_13098852_C	-0.77183	4.7178e-07	0.0269551	0.0275146	0.0273923	0.0189684	0.0284526	0.0273988
D10_13099325_A	-0.82775	2.6025e-07	0.028028	0.0286098	0.0284825	0.017751	0.0295851	0.0284893
D10_13099653_C	-0.83762	3.8904e-07	0.0274543	0.027202	0.0273923	0.0189684	0.0284526	0.0273988
D10_13101503_A	-0.78105	6.7273e-07	0.0274543	0.0275146	0.0273923	0.0170716	0.0284526	0.0273988
D10_13103019_C	-0.74923	8.9037e-07	0.028028	0.0286098	0.0284825	0.017751	0.0295851	0.0284893
D10_13103123_G	-0.7731	6.0467e-07	0.0291036	0.0293701	0.0295756	0.0184323	0.0307205	0.0295827
D10_13103795_T	-0.76923	8.303e-07	0.028547	0.0282846	0.0284825	0.017751	0.0295851	0.0284893
D10_13104020_C	-0.80935	3.8922e-07	0.0269551	0.027202	0.027569	0.0189684	0.0284526	0.0273988
D10_13105296_G	-0.85405	1.7913e-07	0.0263644	0.0261221	0.0263049	0.020037	0.0273231	0.0263112
D10_13105606_C	-0.88921	4.062e-07	0.0237533	0.0245218	0.02445	0.0167153	0.0250729	0.0241443
D10_13105696_TA	-0.94235	5.2818e-07	0.0237533	0.0245218	0.0246057	0.0150437	0.0250729	0.0241443
D10_13106634_G	-0.89099	3.4774e-07	0.0248178	0.0256208	0.025383	0.0157179	0.0261966	0.0252263
D10_13107363_C	-0.7808	9.5837e-07	0.028028	0.0282846	0.0284825	0.0197234	0.0295851	0.0284893
D10_13107469_G	-0.84146	2.439e-07	0.028547	0.0282846	0.0284825	0.017751	0.0295851	0.0284893
D10_13108730_T	-0.83404	1.8538e-07	0.0269551	0.0275146	0.0273923	0.0189684	0.0284526	0.0273988
D10_13108814_G	-0.82775	2.6025e-07	0.028028	0.0286098	0.0284825	0.017751	0.0295851	0.0284893
D10_13108887_G	-0.81467	3.2929e-07	0.0291036	0.0293701	0.0295756	0.0184323	0.0307205	0.0295827
D10_13108888_C	-0.81467	3.2929e-07	0.0291036	0.0293701	0.0295756	0.0184323	0.0307205	0.0295827
D10_13108927_G	-0.84455	1.7758e-07	0.0269551	0.0275146	0.0273923	0.0189684	0.0284526	0.0273988
D10_13109025_G	-0.7808	9.5837e-07	0.028028	0.0282846	0.0284825	0.0197234	0.0295851	0.0284893
D10_13109139_C	-0.83835	2.4943e-07	0.028028	0.0286098	0.0284825	0.017751	0.0295851	0.0284893
D10_13109154_T	-0.8523	1.9453e-07	0.0269551	0.0278273	0.0273923	0.0170716	0.0284526	0.0273988
D10_13109217_C	-0.84044	3.2512e-07	0.0258851	0.0267226	0.0264746	0.0163939	0.0273231	0.0263112
D10_13109241_C	-0.82645	4.1482e-07	0.0269551	0.0275146	0.027569	0.0170716	0.0284526	0.0273988
D10_13109493_A	-0.81467	3.2929e-07	0.0291036	0.0293701	0.0295756	0.0184323	0.0307205	0.0295827
D10_13109501_T	-0.82775	2.6025e-07	0.028028	0.0286098	0.0284825	0.017751	0.0295851	0.0284893
D10_13109607_T	-0.79809	9.0313e-07	0.0269551	0.0275146	0.0273923	0.0189684	0.0284526	0.0273988
D10_13110395_C	-0.84095	2.351e-07	0.028028	0.0286098	0.0284825	0.017751	0.0295851	0.0284893
D10_13111356_A	-0.87125	5.0681e-07	0.0248178	0.0253329	0.0255457	0.0157179	0.0261966	0.0252263
D10_13112019_A	-0.7808	9.5837e-07	0.028028	0.0282846	0.0284825	0.0197234	0.0295851	0.0284893
D10_13112238_A	-0.83939	2.357e-07	0.0254057	0.0267226	0.0264746	0.0182154	0.0273231	0.0263112
D10_13113159_T	-0.79765	7.6889e-07	0.028028	0.0286098	0.0284825	0.017751	0.0295851	0.0295851
D10_13113661_CTCAATGGCATTAA	-1.1704	3.7748e-07	0.028028	0.0286098	0.0284825	0.017751	0.0295851	0.0284893
D10_13113687_T	-0.83286	4.4537e-07	0.0269551	0.0278273	0.0273923	0.0170716	0.0284526	0.0273988
D10_13117755_G	-0.82085	2.3594e-07	0.028028	0.0282846	0.0284825	0.0197234	0.0295851	0.0284893
D10_13117999_A	-0.81775	8.2831e-07	0.0258851	0.0267226	0.0263049	0.0163939	0.0273231	0.0273231
D10_13122008_G	-0.81063	7.825e-07	0.0258851	0.0264224	0.0264746	0.0163939	0.0273231	0.0263112
D10_13122248_A	-0.83619	2.5554e-07	0.0263644	0.0261221	0.0264746	0.0163939	0.0273231	0.0263112
D10_13122252_C	-0.852	1.1228e-07	0.0263644	0.0261221	0.0263049	0.0182154	0.0273231	0.0263112
D10_13126101_G	-0.8576	1.5828e-07	0.0263644	0.0261221	0.0264746	0.0182154	0.0273231	0.0263112
D10_13126918_T	-0.7808	9.5837e-07	0.028028	0.0282846	0.0284825	0.0197234	0.0295851	0.0284893
D10_13128223_GGT	-0.85435	5.3691e-07	0.028028	0.0282846	0.0284825	0.0197234	0.0295851	0.0284893
D10_13128549_T	-0.84044	3.2512e-07	0.0258851	0.0267226	0.0264746	0.0163939	0.0273231	0.0263112
D10_13129920_A	-0.81467	3.2929e-07	0.0291036	0.0293701	0.0295756	0.0184323	0.0307205	0.0295827
D10_13133962_A	-0.80462	6.086e-07	0.0274543	0.0275146	0.0273923	0.0170716	0.0284526	0.0273988
D10_13136776_C	-0.82321	2.4007e-07	0.0269551	0.0275146	0.027569	0.0170716	0.0284526	0.0273988
D10_13137042_G	-0.83747	1.6781e-07	0.0301821	0.0304585	0.0304737	0.0191153	0.0318589	0.0306789
D10_13137557_A	-0.82775	2.6025e-07	0.028028	0.0286098	0.0284825	0.017751	0.0295851	0.0284893
D10_13138314_C	-0.83205	4.8684e-07	0.028028	0.0286098	0.0284825	0.017751	0.0295851	0.0284893
D10_13138473_C	-0.83835	2.4943e-07	0.028028	0.0286098	0.0284825	0.017751	0.0295851	0.0284893
D10_13138573_C	-0.81467	3.2929e-07	0.0291036	0.0293701	0.0295756	0.0184323	0.0307205	0.0295827
D10_13138646_A	-0.82775	2.6025e-07	0.028028	0.0286098	0.0284825	0.017751	0.0295851	0.0284893
D10_13138835_C	-0.81467	3.2929e-07	0.0291036	0.0293701	0.0295756	0.0184323	0.0307205	0.0295827
D10_13139314_T	-0.79763	5.1425e-07	0.028028	0.0286098	0.0284825	0.017751	0.0295851	0.0284893
D10_13139362_T	-0.81599	4.0075e-07	0.028028	0.0286098	0.0284825	0.017751	0.0295851	0.0284893
D10_13139558_C	-0.83075	6.5684e-08	0.0321963	0.0337408	0.0335384	0.0211752	0.0352921	0.0339849
D10_13139698_G	-0.81599	4.0075e-07	0.028028	0.0286098	0.0284825	0.017751	0.0295851	0.0284893
D10_13139809_A	-0.82148	5.0462e-07	0.028028	0.0286098	0.0284825	0.017751	0.0295851	0.0284893
D10_13140121_A	-0.85862	1.3763e-07	0.0258851	0.0267226	0.0263049	0.0182154	0.0273231	0.0263112
D10_13140191_T	-0.8523	1.9453e-07	0.0269551	0.0278273	0.0273923	0.0170716	0.0284526	0.0273988
D10_13140440_T	-0.81619	4.2956e-07	0.0269551	0.0275146	0.027569	0.0170716	0.0284526	0.0273988
D10_13140615_G	-0.80462	6.086e-07	0.0274543	0.0275146	0.0273923	0.0170716	0.0284526	0.0273988
D10_13140849_T	-0.79327	7.7207e-07	0.0269551	0.0275146	0.0273923	0.0189684	0.0284526	0.0273988
D10_13140969_CT	-0.79643	7.479e-07	0.028028	0.0282846	0.0286663	0.017751	0.0295851	0.0284893
D10_13141212_G	-0.80935	3.8922e-07	0.0269551	0.027202	0.027569	0.0189684	0.0284526	0.0273988
D10_13141342_T	-0.89221	9.8583e-08	0.0258851	0.0267226	0.0263049	0.0182154	0.0273231	0.0263112
D10_13141410_T	-0.90148	5.2447e-08	0.0237533	0.0242463	0.0242942	0.0167153	0.0250729	0.0241443
D10_13141606_C	-0.85047	9.1881e-07	0.0237533	0.0242463	0.0242942	0.0183868	0.0250729	0.0241443
D10_13143552_C	-0.7901	8.6065e-07	0.028028	0.0286098	0.0284825	0.0197234	0.0295851	0.0284893
D10_13143698_T	-0.82085	2.3594e-07	0.028028	0.0282846	0.0284825	0.0197234	0.0295851	0.0284893
D10_13146675_C	-0.95618	2.5528e-08	0.0258851	0.0270229	0.0263049	0.0163939	0.0273231	0.0263112
D10_13147971_C	-0.83336	3.5905e-07	0.0274543	0.027202	0.0273923	0.0170716	0.0284526	0.0273988
D10_13149860_C	-1.066	6.8313e-08	0.0263644	0.0264224	0.0263049	0.0182154	0.0273231	0.0263112
D10_13150147_T	-0.88872	8.3291e-08	0.0231117	0.0231625	0.0230595	0.0175649	0.0239521	0.023065
D10_13151130_C	-1.1636	7.9573e-07	0.0269551	0.0278273	0.0273923	0.0170716	0.0284526	0.0273988
D10_13152451_T	-0.82775	2.6025e-07	0.028028	0.0286098	0.0284825	0.017751	0.0295851	0.0284893
D10_13152557_A	-0.8523	1.9453e-07	0.0269551	0.0278273	0.0273923	0.0170716	0.0284526	0.0273988
D10_13152899_G	-0.85055	2.2568e-07	0.0269551	0.0275146	0.0273923	0.0189684	0.0284526	0.0273988
D10_13152923_G	-0.85055	2.2568e-07	0.0269551	0.0275146	0.0273923	0.0189684	0.0284526	0.0273988
D10_13153011_T	-0.85276	4.8427e-07	0.0269551	0.0278273	0.0273923	0.0170716	0.0284526	0.0273988
D10_13153047_G	-0.78873	8.958e-07	0.0291036	0.0293701	0.0295756	0.0184323	0.0307205	0.0295827
D10_13153164_A	-0.79764	5.5542e-07	0.028028	0.0286098	0.0284825	0.017751	0.0295851	0.0284893
D10_13153314_G	-0.81467	3.2929e-07	0.0291036	0.0293701	0.0295756	0.0184323	0.0307205	0.0295827
D10_13153387_T	-0.80462	6.086e-07	0.0274543	0.0275146	0.0273923	0.0170716	0.0284526	0.0273988
D10_13155707_C	-1.1938	1.9767e-08	0.0275089	0.0286098	0.0286663	0.017751	0.0295851	0.0284893
D10_13158765_C	-0.84044	3.2512e-07	0.0258851	0.0267226	0.0264746	0.0163939	0.0273231	0.0263112
D10_13159172_A	-0.76912	8.2521e-07	0.0258851	0.0264224	0.0264746	0.0163939	0.0273231	0.0263112
D10_13159293_C	-0.85511	1.7024e-07	0.0258851	0.0264224	0.0264746	0.0163939	0.0273231	0.0263112
D10_13159345_T	-0.85257	9.8779e-08	0.0291036	0.0293701	0.0295756	0.0184323	0.0307205	0.0295827
D10_13159348_C	-0.84027	8.8907e-08	0.028028	0.0286098	0.0284825	0.017751	0.0295851	0.0284893
D10_13159415_T	-0.82775	2.6025e-07	0.028028	0.0286098	0.0284825	0.017751	0.0295851	0.0284893
D10_13159671_C	-0.82085	2.3594e-07	0.028028	0.0282846	0.0284825	0.0197234	0.0295851	0.0284893
D10_13160622_T	-0.86191	6.5749e-08	0.0269551	0.027202	0.027569	0.0170716	0.0284526	0.0273988
D10_13162890_G	-0.84455	1.7758e-07	0.0269551	0.0275146	0.0273923	0.0189684	0.0284526	0.0273988
D10_13163922_A	-0.78724	6.9327e-07	0.0269551	0.027202	0.0273923	0.0208653	0.0284526	0.0273988
D10_13164820_T	-0.80308	5.4092e-07	0.028028	0.0282846	0.0286663	0.017751	0.0295851	0.0284893
D10_13166060_A	-0.8523	1.9453e-07	0.0269551	0.0278273	0.0273923	0.0170716	0.0284526	0.0273988
D10_13166915_C	-0.82085	2.3594e-07	0.028028	0.0282846	0.0284825	0.0197234	0.0295851	0.0284893
D10_13167396_A	-0.85614	7.7044e-08	0.0301821	0.0304585	0.0306716	0.0191153	0.0318589	0.029499
D10_13167788_C	-0.86322	6.0425e-08	0.0291036	0.0293701	0.0295756	0.0184323	0.0307205	0.0295827
D10_13167828_A	-0.86893	7.6132e-08	0.028028	0.0282846	0.0284825	0.0197234	0.0295851	0.0284893
D10_13167889_C	-0.8534	1.9918e-07	0.0269551	0.0275146	0.0273923	0.0189684	0.0284526	0.0273988
D10_13167891_A	-0.89879	3.8202e-08	0.0258851	0.0267226	0.0263049	0.0182154	0.0273231	0.0263112
D10_13168173_T	-0.81117	4.3617e-07	0.0263644	0.0264224	0.0263049	0.0182154	0.0273231	0.0263112
D10_13168261_G	-0.79172	7.616e-07	0.028547	0.0282846	0.0284825	0.017751	0.0295851	0.0284893
D10_13168779_A	-0.78173	7.0943e-07	0.0258851	0.0264224	0.0263049	0.020037	0.0273231	0.0263112
D10_13168938_A	-0.81626	5.985e-07	0.0258851	0.0267226	0.0263049	0.0182154	0.0273231	0.0263112
D10_13169098_C	-0.81467	3.2929e-07	0.0291036	0.0293701	0.0295756	0.0184323	0.0307205	0.0295827
D10_13169119_T	-0.82775	2.6025e-07	0.028028	0.0286098	0.0284825	0.017751	0.0295851	0.0284893
D10_13169190_G	-0.79327	7.7207e-07	0.0269551	0.0275146	0.0273923	0.0189684	0.0284526	0.0273988
D10_13169491_A	-0.8246	4.3501e-07	0.0269551	0.0278273	0.0273923	0.0170716	0.0284526	0.0273988
D10_13169552_A	-0.82539	3.1966e-07	0.0291036	0.0297077	0.0293848	0.0184323	0.0307205	0.0295827
D10_13169741_A	-0.80462	6.086e-07	0.0274543	0.0275146	0.0273923	0.0170716	0.0284526	0.0273988
D10_13170043_G	-0.82775	2.6025e-07	0.028028	0.0286098	0.0284825	0.017751	0.0295851	0.0284893
D10_13170124_G	-0.90573	2.5195e-07	0.0269551	0.0275146	0.0273923	0.0189684	0.0284526	0.0273988
D10_13170278_C	-0.82775	2.6025e-07	0.028028	0.0286098	0.0284825	0.017751	0.0295851	0.0284893
D10_13170356_T	-0.83415	1.8832e-07	0.0269551	0.0275146	0.027569	0.0170716	0.0284526	0.0273988
D10_13170699_A	-0.82986	6.1979e-07	0.0269551	0.0278273	0.0273923	0.0170716	0.0284526	0.0273988
D10_13171250_T	-0.81729	3.595e-07	0.0291036	0.0293701	0.0295756	0.0184323	0.0307205	0.0295827
[truncated: 1,178 more rows]

## Sheet: Table S10
Chrom	Pos	ID	Gene
D11	20308240	D11_20308240_C	CRI12_D11G2020
[truncated: 198 more rows]

[truncated: 1 more sheets: Table S11]
